# Supplementary material for: Genome dynamics and chromosome structural variations in Histoplasma ohiense, a fungal pathogen of humans
Source: G3 (Bethesda). 2026 May 4;16(7):jkag118. doi: 10.1093/g3journal/jkag118 (PMC13334192; doi:10.1093/g3journal/jkag118)
Supplement: jkag118_Supplementary_Data [file jkag118_supplementary_data.zip]

Archive with 37 entries (33 files):
- Fig._S1_G3-2026-406651.pdf
- Fig._S2_G3-2026-406651.eps
- Fig._S3_G3-2026-406651.eps
- Fig._S4_G3-2026-406651.eps
- Supplemental_Code_G3-2026-406651/
- Supplemental_Code_G3-2026-406651/SCAR.1.1/
- Supplemental_Code_G3-2026-406651/SCAR.1.1/COPYING
- Supplemental_Code_G3-2026-406651/SCAR.1.1/README.txt
- Supplemental_Code_G3-2026-406651/SCAR.1.1/bin/
- Supplemental_Code_G3-2026-406651/SCAR.1.1/bin/hdf5jaccard.py
- Supplemental_Code_G3-2026-406651/SCAR.1.1/lib/
- Supplemental_Code_G3-2026-406651/SCAR.1.1/lib/BlastGenomeAssembly.py
- Supplemental_Code_G3-2026-406651/SCAR.1.1/lib/Collisions.py
- Supplemental_Code_G3-2026-406651/SCAR.1.1/lib/FastaFile.py
- Supplemental_Code_G3-2026-406651/SCAR.1.1/lib/FastaGenome.py
- Supplemental_Code_G3-2026-406651/SCAR.1.1/lib/FeatureTable.py
- Supplemental_Code_G3-2026-406651/SCAR.1.1/lib/Genome.py
- Supplemental_Code_G3-2026-406651/SCAR.1.1/lib/GenomeFactory.py
- Supplemental_Code_G3-2026-406651/SCAR.1.1/lib/GenomeParsers.py
- Supplemental_Code_G3-2026-406651/SCAR.1.1/lib/Gff3.py
- Supplemental_Code_G3-2026-406651/SCAR.1.1/lib/HdfTools.py
- Supplemental_Code_G3-2026-406651/SCAR.1.1/lib/JaccardIndex.py
- Supplemental_Code_G3-2026-406651/SCAR.1.1/lib/Locus.py
- Supplemental_Code_G3-2026-406651/SCAR.1.1/lib/LocusTransform.py
- Supplemental_Code_G3-2026-406651/SCAR.1.1/lib/MsvUtil.py
- Supplemental_Code_G3-2026-406651/SCAR.1.1/lib/MySQLGenomeFactory.py
- Supplemental_Code_G3-2026-406651/SCAR.1.1/lib/SamTools.py
- Supplemental_Code_G3-2026-406651/SCAR.1.1/lib/Sequence.py
- Supplemental_Code_G3-2026-406651/SCAR.1.1/lib/UnionedGenomeFactory.py
- Supplemental_Material_Legends_G3-2026-406651.docx
- Table_S1_G3-2026-406651.txt
- Table_S2_G3-2026-406651.txt
- Table_S3_G3-2026-406651.txt
- Table_S4_G3-2026-406651.unk
- Table_S5_G3-2026-406651.unk
- Table_S6_G3-2026-406651.unk
- Table_S7_G3-2026-406651.unk
