# Supplementary material for: Genome dynamics and chromosome structural variations in Histoplasma ohiense, a fungal pathogen of humans
Source: G3 (Bethesda). 2026 May 4;16(7):jkag118. doi: 10.1093/g3journal/jkag118 (PMC13334192; doi:10.1093/g3journal/jkag118)
Supplement: jkag118_Supplementary_Data [file jkag118_supplementary_data.zip › Supplemental_Code_G3-2026-406651/SCAR.1.1/README.txt]

This folder contains the Sequencing Continuity Analysis of Reads (SCAR) implementation from Heater et al 2025.  

It is distributed under the terms of the MIT License -- see the COPYING file for details.

It depends on python3, numpy, and h5py and requires the lib/ folder to
be in your PYTHONPATH.

For documentation, run hdf5jaccard.py --help

Note that the -B option is for reference genomes in the Sil lab's internal MySQL format.
External users should instead specify reference genome as either:

1) Contig sequences in FASTA format with gene annotations in GFF3 format, using
   the -F option

2) Contig sequences + gene annotations as a gzipped GenBank (gbff) format file,
   using the --genbankgenome option

For each Illumina paired-end sequencing sample, provide a name and a
sorted and indexed BAM alignment file relative to the reference
genome.

Example invocation on 3 samples aligned to a reference genome in
gzipped GenBank gbff format:

./hdf5jaccard.py --genbankgenome=HcG217B.gbff.gz,HcG217B HcG217B example.hdf5 \
  UCSF1 UCSF1.sorted.bam \
  UCSF2 UCSF2.sorted.bam \
  UCSF3 UCSF3.sorted.bam

"Jaccard index" in this documentation and code is the metric referred
to as SCAR in Heater et al.

Output is a HDF5 file organized as /genome/contig/sample/
  where datasets are arrays with rows:
    0: Jaccard index
    1: numerator of Jaccard index (read coverage supporting continuity at base)
    2: denominotr of Jaccard index (total read coverage in window around base)
  and L+1 columns, where is L is the contig length and the first column is a zero pad
    to support 1-based contig coordinates.

E.g., the following h5py code would retrieve the Jaccard index for 1-based coordinates
    1000-2000 on chromosome 1:
    import h5py
    hdf = h5py.File("example.hdf5","r")
    jaccard = hdf["/HcG217B/chr1/UCSF1/"][0,1000:2001]

For more information on the HDF5 file format and h5py python interface, see:
  https://www.hdfgroup.org/solutions/hdf5/
  https://www.h5py.org/

Please send any questions, bug reports, etc. to mark.voorhies@ucsf.edu
