# Supplementary material for: Genome dynamics and chromosome structural variations in Histoplasma ohiense, a fungal pathogen of humans
Source: G3 (Bethesda). 2026 May 4;16(7):jkag118. doi: 10.1093/g3journal/jkag118 (PMC13334192; doi:10.1093/g3journal/jkag118)
Supplement: jkag118_Supplementary_Data [file jkag118_supplementary_data.zip › Supplemental_Code_G3-2026-406651/SCAR.1.1/bin/hdf5jaccard.py]

#!/usr/bin/env python3
"""Script to calculate Jaccard index over a genome for a set of read alignments."""

# Copyright 2024 Mark Voorhies, Sarah Heater
#
# This program is free software: you can redistribute it and/or modify
# it under the terms of the MIT License.
#
# This program is distributed in the hope that it will be useful,
# but WITHOUT ANY WARRANTY; without even the implied warranty of
# MERCHANTABILITY or FITNESS FOR A PARTICULAR PURPOSE.  See the
# MIT License for more details.
#
# You should have received a copy of the MIT License
# along with this program.  If not, see <https://opensource.org/license/mit>.

# Developed for Illumina reads.  Should think about whether this is
# valid for Nanopore reads.

import h5py
import numpy as np
import os.path
import sys
from optparse import OptionParser

from HdfTools import create_compressed_dataset
from JaccardIndex import calculate_jaccard_index
from UnionedGenomeFactory import UnionedGenomeFactory

def write_jaccard(state, hcontig, contig, bams, options,
                  create_dataset, debug):
    # TODO: add support for multiple bams per sample
    assert(len(bams) == 1)
    bam = bams[0]

    if(debug):
        sys.stderr.write("Calculating Jaccard index for %s on %s\n" % (state, contig.name))
    
    (jacaard,numerator,denominator) = calculate_jaccard_index(
        contig.Locus(), bam,
        readcoverageedgetrim = options.trim,
        countwithin = options.countwithin)
        
    create_dataset(hcontig,
                   name = state,
                   data = np.vstack((jacaard,numerator,denominator)))

if(__name__ == "__main__"):
    parser = OptionParser(
        usage = "usage: %prog [options] db.hdf5 genome sample1 bam1 [sample2 bam2 ...]")

    parser.add_option(
        "-t","--trim",dest="trim",
        help = "Bases on either end of a fragment that don't count as contiguous coverage",
        type = "int",
        default = 20)

    parser.add_option(
        "-w","--countwithin",dest="countwithin",
        help = "Maximum distance from fragment to base of interest.  Used for which fragments to include in local coverage (denominator) calculation.  Also used to exlude the edges of very large fragments from the contiguous coverage calculation.",
        type = "int",
        default = 1000)

    parser.add_option(
        "-d", "--debug", dest = "debug",
        help = "Turn on debugging messages (to stderr)",
        action = "store_true",
        default = False)
    
    # Just need contig names and sizes
    factory = UnionedGenomeFactory(geneset_caching = "cached",
                                   assembly_caching = "lazy")
    factory.add_optparse_options(parser)
    
    (options, args) = parser.parse_args()

    debug = options.debug
    
    L = len(args)
    if((L < 4) or (L % 2 != 0)):
        parser.print_help(sys.stderr)
        sys.exit(1)
        
    hname = args[0]
    gname = args[1]
    states = {}
    for i in range(2, L, 2):
        bam = os.path.abspath(args[i+1])
        try:
            states[args[i]].append(bam)
        except KeyError:
            states[args[i]] = [bam]

    # Open database for create or append
    hdf = h5py.File(hname,"w")

    factory.init_optparse_genomes(options)
    genome = factory.getGenome(gname)

    try:
        hgenome = hdf[gname]
    except KeyError:
        hgenome = hdf.create_group(gname)

    for (cname, contig) in genome.Contigs():
        # TODO: Need to think about proper handling of empty contigs...

        try:
            hcontig = hgenome[contig.name]
        except KeyError:
            hcontig = hgenome.create_group(contig.name)

        for (state, bams) in states.items():            
            write_jaccard(state, hcontig, contig, bams, options,
                          create_compressed_dataset, debug = debug)

    hdf.close()
