# Supplementary material for: Genome dynamics and chromosome structural variations in Histoplasma ohiense, a fungal pathogen of humans
Source: G3 (Bethesda). 2026 May 4;16(7):jkag118. doi: 10.1093/g3journal/jkag118 (PMC13334192; doi:10.1093/g3journal/jkag118)
Supplement: jkag118_Supplementary_Data [file jkag118_supplementary_data.zip › Supplemental_Code_G3-2026-406651/SCAR.1.1/lib/HdfTools.py]

#!/usr/bin/env python3
# Time-stamp: <HdfTools.py 2025-05-02 15:17:25 Mark Voorhies>
# Does not seem to need any alterations for python3. 2022.01.09 chomer
"""Common utilities for working with hdf5 files via h5py"""

# Copyright 2024 Mark Voorhies, Christina Homer, Claire Dubin, Jessie Uehling
#
# This program is free software: you can redistribute it and/or modify
# it under the terms of the MIT License.
#
# This program is distributed in the hope that it will be useful,
# but WITHOUT ANY WARRANTY; without even the implied warranty of
# MERCHANTABILITY or FITNESS FOR A PARTICULAR PURPOSE.  See the
# MIT License for more details.
#
# You should have received a copy of the MIT License
# along with this program.  If not, see <https://opensource.org/license/mit>.

def create_uncompressed_dataset(group, name, data):
    return group.create_dataset(name=name, maxshape=data.shape, data=data)

def create_compressed_dataset(group, name, data):
    return group.create_dataset(name=name, maxshape=data.shape, data=data,
                                compression="gzip", chunks=data.shape)
