# Supplementary material for: Genome dynamics and chromosome structural variations in Histoplasma ohiense, a fungal pathogen of humans
Source: G3 (Bethesda). 2026 May 4;16(7):jkag118. doi: 10.1093/g3journal/jkag118 (PMC13334192; doi:10.1093/g3journal/jkag118)
Supplement: jkag118_Supplementary_Data [file jkag118_supplementary_data.zip › Supplemental_Code_G3-2026-406651/SCAR.1.1/lib/JaccardIndex.py]

#!/usr/bin/env python3
"""Jaccard index like tools for measuring contiguity of read coverage. To be used for evaluating the correct/incorrect joins in genome assemblies.
"""
# Copyright 2024 Mark Voorhies, Sarah Heater
#
# This program is free software: you can redistribute it and/or modify
# it under the terms of the MIT License.
#
# This program is distributed in the hope that it will be useful,
# but WITHOUT ANY WARRANTY; without even the implied warranty of
# MERCHANTABILITY or FITNESS FOR A PARTICULAR PURPOSE.  See the
# MIT License for more details.
#
# You should have received a copy of the MIT License
# along with this program.  If not, see <https://opensource.org/license/mit>.

# Original idea taken from --jaccard-clip in Trinity/inchworm.
# Original implementation by Sarah Heater and extended by Mark as part
# of Praise's summer project.

from Locus import Locus, spanningLocus
from SamTools import get_reads_by_loci, get_stranded_pairs_minibuffer
import numpy as np

def calculate_jaccard_index(
        # Locus over which to scan for jacaard index
        scanrange,
        # paired end read file from which to calculate the jacaard index
        bam,
        # basepairs on edge of each read set that are not counted in
        # case of potential alignment errors
        readcoverageedgetrim = 20,
        # Both reads in a pair must have at least one base within this
        # distance in bp for this read to affect the jacaard
        # calculation of a base.
        # Note that, when calculating over a full contig, this parameter is not used
        # for querying reads but _is_ used for calculating update ranges for the
        # numerator and denominator vectors.
        countwithin = 1000): 

    """Given a genome location and a bam file of paired-end
    alignments, return a list of bases from which the jacaard index
    was calculated, a different list with the corresponding jacaard
    indexes, as well as lists with the numerator and denominator for
    each base used to calculate this jacaard index.  In the event that
    no reads are found at all within the range used to calculate the
    denominator, the function will return -.1 for that base."""

    # Minimum number of bases spanned by a read pair for that read pair
    # to be included in the calculation.  Should be equivalent to
    # bowtie2/hisat2 -X (minimum fragment length).
    # Needs to be defined relative to readcoverageedgetrim to keep the trimming
    # calculation from overrunning the aligned locus.

    minspan = readcoverageedgetrim*2+10
    
    # Inititialize count vectors and final jaccard index vector
    # We pad the first position for 1-based indexing
    numerator = np.zeros(len(scanrange)+1,dtype="float")
    denominator  = np.zeros_like(numerator)
    jaccard  = np.zeros_like(numerator)

    # Go through each read pair, determine if it has the minimum length then add to numerator and denominator vectors

    for left,right in get_stranded_pairs_minibuffer(
            bam = bam,
            # Pad the query window to make sure we collect all read
            # pairs that could affect the calculation.
            # Note that this 10bp padding has no effect when scanrange is a full contig.
            locus = scanrange.pad(countwithin+10),
            strand = "+", maxbuf = 100000):
        # Parse the cigar alignment strings from each read to account
        # for indels.
        A = left.ProperLocus()
        B = right.ProperLocus()

        # This way of calculating reads only apply to a base if both
        # read pairs have at least one base within the "countwithin"
        # range.
        
        # Note you need to subtract the scanrange.start from
        # calculated locations to add to correct location in bp list.

        if len(spanningLocus((A,B))) >= minspan:
            NumStart = max(0,
                           (A.start+readcoverageedgetrim-scanrange.start),
                           (B.start-countwithin-scanrange.start))
            NumStop = max(0,
                          min(len(scanrange),
                              (B.stop-readcoverageedgetrim-scanrange.start),
                              (A.stop+countwithin-scanrange.start)))
            numerator[NumStart+1:NumStop+1]+=1

            DenStart = max(0,
                           (B.start-countwithin-scanrange.start))
            DenStop = max(0,
                          min(len(scanrange),
                              (A.stop+countwithin-scanrange.start)))
            denominator[DenStart+1:DenStop+1]+=1

    valid = (denominator != 0)
    invalid = (denominator == 0)
    jaccard[valid] = numerator[valid]/denominator[valid]
    jaccard[invalid] = -.1

    return(jaccard,numerator,denominator)
  
