# Supplementary material for: Genome dynamics and chromosome structural variations in Histoplasma ohiense, a fungal pathogen of humans
Source: G3 (Bethesda). 2026 May 4;16(7):jkag118. doi: 10.1093/g3journal/jkag118 (PMC13334192; doi:10.1093/g3journal/jkag118)
Supplement: jkag118_Supplementary_Data [file jkag118_supplementary_data.zip › Table_S1_G3-2026-406651.txt]

strain	usage	description	source	accession
UCSF2	Throughout, including as WT strain in Fig. 1	Wild type H. ohiense strain from clinical isolate G217B.	Derived from ATCC strain 26032 via minimal passage	SRR32027810
UCSF3	Throughout, including as WT strain in Fig. 1	Wild type H. ohiense strain from clinical isolate G217B.	Derived from ATCC strain 26032 via minimal passage	SRR32029770
WU15	Stock.	H. ohiense strain G217B ura5Δ	Parental WU15 isolate was a kind gift from William Goldman (University of North Carolina, Chapel Hill).
SH-Agr-YB	Fig. 1B and 1C	Strain with a URA5 deletion and a T-DNA insertion, used as an example insertion and deletion.	Derived from the G217B ura5Δ strain WU15 via Agrobacterium-mediated insertional mutagenesis.	SRR33380108
WU15_S	Fig. 3	G217B ura5Δ strain without the chromosomal alteration (a CNV) mentioned in Rodriguez et al, 2023.	Derived via passage from strain WU15.	SRR33400232
WU15_R	Fig. 3	G217B ura5Δ strain with the chromosomal alteration (a CNV) mentioned in Rodriguez et al, 2023.	Derived via passage from strain WU15.	SRR33400204
D	Fig. 3	WU15 derived strain.	Derived via passage from strain WU15. See figure 3 for details.	SRR33400221
L	Fig. 3	WU15 derived strain.	Derived via passage from strain WU15. See figure 3 for details.	SRR33400220
X11S	Fig. 3	WU15 strain passaged for a known number of doublings.	Derived via passage from strain WU15. See figure 3 for details.	SRR33400249
Z1S	Fig. 3	WU15 strain passaged for a known number of doublings.	Derived via passage from strain WU15. See figure 3 for details.	SRR33400248
Z18R	Fig. 3	WU15 strain passaged for a known number of doublings.	Derived via passage from strain WU15. See figure 3 for details.	SRR33400226
A12S	Fig. 3	WU15 strain passaged for a known number of doublings.	Derived via passage from strain WU15. See figure 3 for details.	SRR33400207
A20S	Fig. 3	WU15 strain passaged for a known number of doublings.	Derived via passage from strain WU15. See figure 3 for details.	SRR33400239
A23S	Fig. 3	WU15 strain passaged for a known number of doublings.	Derived via passage from strain WU15. See figure 3 for details.	SRR33400217
A28S	Fig. 3	WU15 strain passaged for a known number of doublings.	Derived via passage from strain WU15. See figure 3 for details.	SRR33400196
A23R	Fig. 3	WU15 strain passaged for a known number of doublings.	Derived via passage from strain WU15. See figure 3 for details.	SRR33400205
B2S	Fig. 3	WU15 strain passaged for a known number of doublings.	Derived via passage from strain WU15. See figure 3 for details.	SRR33400231
B3S	Fig. 3	WU15 strain passaged for a known number of doublings.	Derived via passage from strain WU15. See figure 3 for details.	SRR33400230
B4S	Fig. 3	WU15 strain passaged for a known number of doublings.	Derived via passage from strain WU15. See figure 3 for details.	SRR33400247
B5S	Fig. 3	WU15 strain passaged for a known number of doublings.	Derived via passage from strain WU15. See figure 3 for details.	SRR33400246
B6S	Fig. 3	WU15 strain passaged for a known number of doublings.	Derived via passage from strain WU15. See figure 3 for details.	SRR33400245
B12S	Fig. 3	WU15 strain passaged for a known number of doublings.	Derived via passage from strain WU15. See figure 3 for details.	SRR33400244
B13S	Fig. 3	WU15 strain passaged for a known number of doublings.	Derived via passage from strain WU15. See figure 3 for details.	SRR33400243
B15S	Fig. 3	WU15 strain passaged for a known number of doublings.	Derived via passage from strain WU15. See figure 3 for details.	SRR33400242
B2R	Fig. 3	WU15 strain passaged for a known number of doublings.	Derived via passage from strain WU15. See figure 3 for details.	SRR33400241
B3R	Fig. 3	WU15 strain passaged for a known number of doublings.	Derived via passage from strain WU15. See figure 3 for details.	SRR33400229
B12R	Fig. 3	WU15 strain passaged for a known number of doublings.	Derived via passage from strain WU15. See figure 3 for details.	SRR33400228
B13R	Fig. 3	WU15 strain passaged for a known number of doublings.	Derived via passage from strain WU15. See figure 3 for details.	SRR33400227
C2S	Fig. 3	WU15 strain passaged for a known number of doublings.	Derived via passage from strain WU15. See figure 3 for details.	SRR33400225
C15S	Fig. 3	WU15 strain passaged for a known number of doublings.	Derived via passage from strain WU15. See figure 3 for details.	SRR33400224
C19S	Fig. 3	WU15 strain passaged for a known number of doublings.	Derived via passage from strain WU15. See figure 3 for details.	SRR33400223
C15R	Fig. 3	WU15 strain passaged for a known number of doublings.	Derived via passage from strain WU15. See figure 3 for details.	SRR33400222
C19R	Fig. 3	WU15 strain passaged for a known number of doublings.	Derived via passage from strain WU15. See figure 3 for details.	SRR33400213
Z18S	Fig. 3	WU15 strain passaged for a known number of doublings.	Derived via passage from strain WU15. See figure 3 for details.	SRR33400212
X11R	Fig. 3	WU15 strain passaged for a known number of doublings.	Derived via passage from strain WU15. See figure 3 for details.	SRR33400211
A12R	Fig. 3	WU15 strain passaged for a known number of doublings.	Derived via passage from strain WU15. See figure 3 for details.	SRR33400210
D4S	Fig. 3	WU15 strain passaged for a known number of doublings.	Derived via passage from strain WU15. See figure 3 for details.	SRR33400209
D16S	Fig. 3	WU15 strain passaged for a known number of doublings.	Derived via passage from strain WU15. See figure 3 for details.	SRR33400208
E8S	Fig. 3	WU15 strain passaged for a known number of doublings.	Derived via passage from strain WU15. See figure 3 for details.	SRR33400206
D4R	Fig. 3	WU15 strain passaged for a known number of doublings.	Derived via passage from strain WU15. See figure 3 for details.	SRR33400195
D11R	Fig. 3	WU15 strain passaged for a known number of doublings.	Derived via passage from strain WU15. See figure 3 for details.	SRR33400194
D12R	Fig. 3	WU15 strain passaged for a known number of doublings.	Derived via passage from strain WU15. See figure 3 for details.	SRR33400193
D16R	Fig. 3	WU15 strain passaged for a known number of doublings.	Derived via passage from strain WU15. See figure 3 for details.	SRR33400192
E8R	Fig. 3	WU15 strain passaged for a known number of doublings.	Derived via passage from strain WU15. See figure 3 for details.	SRR33400191
K11S	Fig. 3	WU15 strain passaged for a known number of doublings.	Derived via passage from strain WU15. See figure 3 for details.	SRR33400190
K13S	Fig. 3	WU15 strain passaged for a known number of doublings.	Derived via passage from strain WU15. See figure 3 for details.	SRR33400189
K14S	Fig. 3	WU15 strain passaged for a known number of doublings.	Derived via passage from strain WU15. See figure 3 for details.	SRR33400188
L7L	Fig. 3	WU15 strain passaged for a known number of doublings.	Derived via passage from strain WU15. See figure 3 for details.	SRR33400240
L12M	Fig. 3	WU15 strain passaged for a known number of doublings.	Derived via passage from strain WU15. See figure 3 for details.	SRR33400238
L16N	Fig. 3	WU15 strain passaged for a known number of doublings.	Derived via passage from strain WU15. See figure 3 for details.	SRR33400237
K13R	Fig. 3	WU15 strain passaged for a known number of doublings.	Derived via passage from strain WU15. See figure 3 for details.	SRR33400236
L7O	Fig. 3	WU15 strain passaged for a known number of doublings.	Derived via passage from strain WU15. See figure 3 for details.	SRR33400235
L12P	Fig. 3	WU15 strain passaged for a known number of doublings.	Derived via passage from strain WU15. See figure 3 for details.	SRR33400234
L16Q	Fig. 3	WU15 strain passaged for a known number of doublings.	Derived via passage from strain WU15. See figure 3 for details.	SRR33400233
