# Supplementary material for: Genome dynamics and chromosome structural variations in Histoplasma ohiense, a fungal pathogen of humans
Source: G3 (Bethesda). 2026 May 4;16(7):jkag118. doi: 10.1093/g3journal/jkag118 (PMC13334192; doi:10.1093/g3journal/jkag118)
Supplement: jkag118_Supplementary_Data [file jkag118_supplementary_data.zip › Table_S2_G3-2026-406651.txt]

Name	Description	HcG217B	HcG186AR	HcG184AR	HcH88	HcWU24	HcG217B_rc	HcG186AR_rc	HcG184AR_rc	HcH88_rc	HcWU24_rc	HcG217B_pred	HcG217B_unstranded	HcG186AR_pred	HcG186AR_unstranded	HcG184AR_pred	HcG184AR_unstranded	HcH88_pred	HcG217B_acc	HcG186AR_acc	HcG184AR_acc	HcH88_acc	HcWU24_acc	UCSF2_acc	UCSF3_acc
AAT2	aspartate aminotransferase	ucsf_hc.01_1.G217B.06907	ucsf_hc.01_1.G186AR.03117	ucsf_hc.01_1.G186AR.03117	ucsf_hc.01_1.H88.05925	HCAG_08678						HISTO_KF.Contig597.eannot.1493.final_new	Histo217_05275.t1	HCBG_08053	HC186_02301.t1	HCBG_08053	HC186_02301.t1	HCEG_04478	I7I48_02571	I7I50_08312	I7I52_05828	I7I53_08827	I7I51_02767	ACKS23_10045	ACKS0A_08850
ABC1	ABC multidrug transporter	ucsf_hc.01_1.G217B.06522	ucsf_hc.01_1.G186AR.06172	ucsf_hc.01_1.G186AR.06172	ucsf_hc.01_1.H88.00080	HCAG_08314					near LTR block	HISTO_JG.Contig206.Fgenesh_histo.188.final_new	Histo217_04968.t1	HCBG_09032	HC186_04566.t1	HCBG_09032	HC186_04566.t1	HCEG_00067	I7I48_05471	I7I50_12641	I7I52_11053	I7I53_08612	I7I51_02070	ACKS23_06716	ACKS0A_05521
ABC2	adrenoleukodystrophy protein	ucsf_hc.01_1.G217B.05731	ucsf_hc.01_1.G186AR.11145	ucsf_hc.01_1.G186AR.11145	ucsf_hc.01_1.H88.10752	HCAG_08446						HISTO_GY.Contig471.eannot.1346.final_new	Histo217_04359.t1	HCBG_05564	HC186_08248.t1	HCBG_05564	HC186_08248.t1	HCEG_08215	I7I48_05279	I7I50_03658	I7I52_04565	I7I53_02196	I7I51_08922	ACKS23_06530	ACKS0A_05320
ABC4	ABC transporter CDR4	ucsf_hc.01_1.G217B.09532	ucsf_hc.01_1.G186AR.00268	ucsf_hc.01_1.G186AR.00268	ucsf_hc.01_1.H88.06561	HCAG_10464					near LTR block	HISTO_ZL.Contig1161c.Fgenesh_Aspergillus.114.final_new	Histo217_07370.t1	HCBG_00215	HC186_00178.t1	HCBG_00215	HC186_00178.t1	HCEG_04936	I7I48_09517	I7I50_01970	I7I52_12184	I7I53_04561	I7I51_04268	ACKS23_01291	ACKS0A_01290
ABP1	actin binding protein	ucsf_hc.01_1.G217B.03086	ucsf_hc.01_1.G186AR.08564	ucsf_hc.01_1.G186AR.08564	ucsf_hc.01_1.H88.03614	HCAG_01880						HISTO_DU.Contig190.Fgenesh_histo.10.final_new	Histo217_02268.t1	HCBG_03710	HC186_06368.t1	HCBG_03710	HC186_06368.t1	HCEG_02670	I7I48_12068	I7I50_07404	I7I52_09524	I7I53_10042	I7I51_05111	ACKS23_11658	ACKS0A_12093
ABP140	actin filament binding protein	ucsf_hc.01_1.G217B.07101	ucsf_hc.01_1.G186AR.03316	ucsf_hc.01_1.G186AR.03316	ucsf_hc.01_1.H88.02677	HCAG_07819				near LTR block		HISTO_KF.Contig601.eannot.1272.final_new	Histo217_05423.t1	HCBG_08196	HC186_02451.t1	HCBG_08196	HC186_02451.t1	HCEG_01919	I7I48_02353	I7I50_08511	I7I52_06026	I7I53_09100	I7I51_02933	ACKS23_09827	ACKS0A_08633
ACC1	acetyl-CoA carboxylase	ucsf_hc.01_1.G217B.06104	ucsf_hc.01_1.G186AR.09752	ucsf_hc.01_1.G186AR.09752	ucsf_hc.01_1.H88.01447	HCAG_07331				near LTR block	near LTR block	HISTO_HS.Contig68.Fgenesh_histo.8.final_new	Histo217_04637.t1	HCBG_04554	HC186_07229.t1	HCBG_04554	HC186_07229.t1		I7I48_07070	I7I50_11196	I7I52_02434	I7I53_07230	I7I51_01052	ACKS23_08315	ACKS0A_07120
ACE1	zinc finger transcription factor ace1	ucsf_hc.01_1.G217B.06474	ucsf_hc.01_1.G186AR.01639	ucsf_hc.01_1.G186AR.01639	ucsf_hc.01_1.H88.00119	HCAG_00239		near LTR block	near LTR block			HISTO_JG.Contig206.eannot.1477.final_new	Histo217_04929.t1	HCBG_06660	HC186_01178.t1	HCBG_06660	HC186_01178.t1	HCEG_00104	I7I48_05520	I7I50_12573	I7I52_11122	I7I53_08571	I7I51_02023	ACKS23_06765	ACKS0A_05570
ACH1	acetyl-CoA hydrolase	ucsf_hc.01_1.G217B.04609				HCAG_02840	near LTR block				near LTR block	HISTO_GI.Contig382.eannot.1300.final_new	Histo217_03473.t1						I7I48_00926				I7I51_06620	ACKS23_02626	ACKS0A_02617
ACN9	acetate non-utilizing protein	ucsf_hc.01_1.G217B.01533	ucsf_hc.01_1.G186AR.01190	ucsf_hc.01_1.G186AR.01190	ucsf_hc.01_1.H88.07432	HCAG_03701					near LTR block	HISTO_DA.Contig93.eannot.1974.final_new	Histo217_01198.t1	HCBG_00895	HC186_00819.t1	HCBG_00895	HC186_00819.t1	HCEG_05640	I7I48_08633	I7I50_02894	I7I52_00440	I7I53_05437	I7I51_03566	ACKS23_00407	ACKS0A_00406
ACO1	aconitase	ucsf_hc.01_1.G217B.10208	ucsf_hc.01_1.G186AR.07171	ucsf_hc.01_1.G186AR.07171	ucsf_hc.01_1.H88.02309	HCAG_05266						HISTO_ZT.Contig1089.eannot.1542.final_new	Histo217_07877.t1	HCBG_02682	HC186_05242.t1	HCBG_02682	HC186_05242.t1	HCEG_01823	I7I48_06223	I7I50_10309	I7I52_01548	I7I53_06366	I7I51_00419	ACKS23_07468	ACKS0A_06273
ACO2	aconitate hydratase	ucsf_hc.01_1.G217B.10817	ucsf_hc.01_1.G186AR.06792	ucsf_hc.01_1.G186AR.06792	ucsf_hc.01_1.H88.01976							HISTO_ZT.Contig181.Fgenesh_Neurospora.93.final_new	Histo217_08349.t1		HC186_04964.t1		HC186_04964.t1	HCEG_01556	I7I48_06560	I7I50_10688	I7I52_01926	I7I53_06699		ACKS23_07805	ACKS0A_06610
ACP1	GPR/FUN34 family protein	ucsf_hc.01_1.G217B.04322	ucsf_hc.01_1.G186AR.02373	ucsf_hc.01_1.G186AR.02373	ucsf_hc.01_1.H88.10360	HCAG_07988	near LTR block			near LTR block		HISTO_FX.Contig167.eannot.1274.final_new	Histo217_03218.t1	HCBG_07229	HC186_01750.t1	HCBG_07229	HC186_01750.t1	HCEG_07924	I7I48_12237	I7I50_09544	I7I52_07065	I7I53_11512	I7I51_02608	ACKS23_11827	ACKS0A_12264
ACR2	C6 finger domain-containing protein	ucsf_hc.01_1.G217B.05851	ucsf_hc.01_1.G186AR.09496	ucsf_hc.01_1.G186AR.09496	ucsf_hc.01_1.H88.01191	HCAG_07184	near LTR block				near LTR block	HISTO_HS.Contig68-snap.17.final_new	Histo217_04456.t1	HCBG_04350	HC186_07029.t1	HCBG_04350	HC186_07029.t1	HCEG_00932	I7I48_07325	I7I50_11455	I7I52_02693	I7I53_07488	I7I51_01220	ACKS23_08570	ACKS0A_07375
ACT1	actin	ucsf_hc.01_1.G217B.08714	ucsf_hc.01_1.G186AR.04412	ucsf_hc.01_1.G186AR.04412	ucsf_hc.01_1.H88.09976	HCAG_08210					near LTR block	HISTO_ZL.Contig1131.eannot.2001.final_new	Histo217_06739.t1	HCBG_08711	HC186_03289.t1	HCBG_08711	HC186_03289.t1	HCEG_07634	I7I48_01978	I7I50_09239	I7I52_06760	I7I53_11125	I7I51_02378	ACKS23_03678	ACKS0A_09908
ADA2	transcriptional adapter 2	ucsf_hc.01_1.G217B.06838	ucsf_hc.01_1.G186AR.03191	ucsf_hc.01_1.G186AR.03191	ucsf_hc.01_1.H88.06000	HCAG_08722	near LTR block				near LTR block	HISTO_KF.Contig597.Fgenesh_histo.153.final_new	Histo217_05217.t1	HCBG_08111	HC186_02361.t1	HCBG_08111	HC186_02361.t1	HCEG_04533	I7I48_02502	I7I50_08386	I7I52_05902	I7I53_08902	I7I51_02824	ACKS23_09976	ACKS0A_08781
ADE1	phosphoribosyl-aminoimidazole-succinocarboxamide synthase	ucsf_hc.01_1.G217B.03325	ucsf_hc.01_1.G186AR.10740	ucsf_hc.01_1.G186AR.10740	ucsf_hc.01_1.H88.09229	HCAG_01176	near LTR block					HISTO_EA.Contig33.eannot.1638.final_new	Histo217_02446.t1	HCBG_05270	HC186_07944.t1	HCBG_05270	HC186_07944.t1	HCEG_07044	I7I48_04488	I7I50_04495	I7I52_05404	I7I53_01413	I7I51_08389	ACKS23_05739	ACKS0A_04529
ADE13	adenylosuccinate lyase	ucsf_hc.01_1.G217B.05375	ucsf_hc.01_1.G186AR.11462	ucsf_hc.01_1.G186AR.11462	ucsf_hc.01_1.H88.11058	HCAG_01433	in LTR block	near LTR block	near LTR block	near LTR block	transposon	HISTO_GX.Contig6.eannot.1025.final_new	Histo217_04092.t1	HCBG_05791	HC186_08476.t1	HCBG_05791	HC186_08476.t1	HCEG_08439	I7I48_10571	I7I50_03342	I7I52_04249	I7I53_02502	I7I51_09193	ACKS23_04379	ACKS0A_10593
ADE16	bifunctional purine biosynthesis protein ADE16	ucsf_hc.01_1.G217B.09664	ucsf_hc.01_1.G186AR.00134	ucsf_hc.01_1.G186AR.00134	ucsf_hc.01_1.H88.06418	HCAG_04224				near LTR block		HISTO_ZL.Contig1161d.Fgenesh_histo.25.final_new	Histo217_07473.t1	HCBG_00104	HC186_00083.t1	HCBG_00104	HC186_00083.t1	HCEG_04818	I7I48_09649	I7I50_01836	I7I52_12050	I7I53_04419	I7I51_04376	ACKS23_01423	ACKS0A_01422
ADE2	phosphoribosylaminoimidazole carboxylase	ucsf_hc.01_1.G217B.01662	ucsf_hc.01_1.G186AR.01318	ucsf_hc.01_1.G186AR.01318	ucsf_hc.01_1.H88.07550	HCAG_03809						HISTO_DA.Contig93.Fgenesh_histo.108.final_new	Histo217_01300.t1	HCBG_00997	HC186_00932.t1	HCBG_00997	HC186_00932.t1	HCEG_05744	I7I48_08503	I7I50_03023	I7I52_00311	I7I53_05556	I7I51_03455	ACKS23_00277	ACKS0A_00276
ADE4	amidophosphoribosyltransferase	ucsf_hc.01_1.G217B.10572	ucsf_hc.01_1.G186AR.07404	ucsf_hc.01_1.G186AR.07404	ucsf_hc.01_1.H88.11866	HCAG_05097	near LTR block					HISTO_ZT.Contig174.eannot.1401.final_new	Histo217_08149.t1	HCBG_02859	HC186_05413.t1	HCBG_02859	HC186_05413.t1		I7I48_06006	I7I50_10077	I7I52_01315	I7I53_06145	I7I51_00234	ACKS23_07251	ACKS0A_06056
ADE6	phosphoribosylformylglycinamidine synthase	ucsf_hc.01_1.G217B.03247	ucsf_hc.01_1.G186AR.12365	ucsf_hc.01_1.G186AR.12365	ucsf_hc.01_1.H88.08112	HCAG_00440					near LTR block	HISTO_DY.Contig31-snap.52.final_new	Histo217_02389.t1	HCBG_06421	HC186_09141.t1	HCBG_06421	HC186_09141.t1	HCEG_06168	I7I48_03441	I7I50_05680	I7I52_03940	I7I53_00290	I7I51_07573	ACKS23_04693	ACKS0A_03482
ADE8	phosphoribosylglycinamide formyltransferase	ucsf_hc.01_1.G217B.03970	ucsf_hc.01_1.G186AR.00878	ucsf_hc.01_1.G186AR.00878	ucsf_hc.01_1.H88.07133	HCAG_04774				near LTR block	near LTR block	HISTO_FE.Contig19.eannot.1814.final_new	Histo217_02940.t1	HCBG_00667	HC186_00587.t1	HCBG_00667	HC186_00587.t1	HCEG_05413	I7I48_08934	I7I50_02579	I7I52_00758	I7I53_05135	I7I51_03796	ACKS23_00708	ACKS0A_00707
ADK2	adenylate kinase	ucsf_hc.01_1.G217B.03935	ucsf_hc.01_1.G186AR.00914	ucsf_hc.01_1.G186AR.00914	ucsf_hc.01_1.H88.07165	HCAG_04791	near LTR block				near LTR block	HISTO_FE.Contig19.eannot.1830.final_new	Histo217_02915.t1	HCBG_00692	HC186_00611.t1	HCBG_00692	HC186_00611.t1	HCEG_05436	I7I48_08899	I7I50_02615	I7I52_00722	I7I53_05167	I7I51_03774	ACKS23_00673	ACKS0A_00672
ADP1	ATP-binding cassette protein	ucsf_hc.01_1.G217B.07074	ucsf_hc.01_1.G186AR.03339	ucsf_hc.01_1.G186AR.03339	ucsf_hc.01_1.H88.02707	HCAG_07802						HISTO_KF.Contig601.eannot.1259.final_new	Histo217_05406.t1	HCBG_08214	HC186_02468.t1	HCBG_08214	HC186_02468.t1	HCEG_01936	I7I48_02326	I7I50_08534	I7I52_06049	I7I53_09128	I7I51_02951	ACKS23_09800	ACKS0A_08606
AFO2	efflux pump	ucsf_hc.01_1.G217B.00931	ucsf_hc.01_1.G186AR.10215	ucsf_hc.01_1.G186AR.10215	ucsf_hc.01_1.H88.08769	HCAG_00897						HISTO_BP.Contig457.Fgenesh_Neurospora.164.final_new	Histo217_00717.t1	HCBG_04874	HC186_07541.t1	HCBG_04874	HC186_07541.t1	HCEG_06674	I7I48_04064	I7I50_05021	I7I52_03279	I7I53_00952	I7I51_08081	ACKS23_05315	ACKS0A_04104
AGP2	amino acid permease	ucsf_hc.01_1.G217B.09773	ucsf_hc.01_1.G186AR.06549	ucsf_hc.01_1.G186AR.06549	ucsf_hc.01_1.H88.01742	HCAG_08949		near LTR block	near LTR block			HISTO_ZL.Contig1161d.Fgenesh_Aspergillus.52.final_new	Histo217_07552.t1	HCBG_02236	HC186_04772.t1	HCBG_02236	HC186_04772.t1	HCEG_01361	I7I48_06803	I7I50_10931	I7I52_02169	I7I53_06934	I7I51_00861	ACKS23_08048	ACKS0A_06853
AGS1	alpha-1,3-glucan synthase	ucsf_hc.01_1.G217B.02408	ucsf_hc.01_1.G186AR.09381	ucsf_hc.01_1.G186AR.09381	ucsf_hc.01_1.H88.01082	HCAG_11190	near LTR block					HISTO_DM.Contig93.genewise.79.final_new	Histo217_01765.t1	HCBG_04272	HC186_06945.t1	HCBG_04272	HC186_06945.t1	HCEG_00846	I7I48_07446	I7I50_11573	I7I52_02810	I7I53_07597	I7I51_01303	ACKS23_08691	ACKS0A_07496
AHA1	Aha1 domain family	ucsf_hc.01_1.G217B.12047	ucsf_hc.01_1.G186AR.08200	ucsf_hc.01_1.G186AR.08200	ucsf_hc.01_1.H88.03271	HCAG_01583						HISTO_ZZ.Contig127b.eannot.1412.final_new	Histo217_09221.t1	HCBG_03432	HC186_06014.t1	HCBG_03432	HC186_06014.t1	HCEG_02400	I7I48_11707	I7I50_07039	I7I52_09887	I7I53_09698	I7I51_05408	ACKS23_11297	ACKS0A_11732
AIM10	prolyl-tRNA synthetase	ucsf_hc.01_1.G217B.12192	ucsf_hc.01_1.G186AR.08385	ucsf_hc.01_1.G186AR.08385	ucsf_hc.01_1.H88.03444	HCAG_01736	near LTR block			near LTR block		HISTO_ZZ.Contig127c-snap.90.final_new	Histo217_09342.t1	HCBG_03574	HC186_06237.t1	HCBG_03574	HC186_06237.t1	HCEG_02533	I7I48_11853	I7I50_07223	I7I52_09705	I7I53_09871	I7I51_05255	ACKS23_11443	ACKS0A_11878
AIM31	mitochondrial hypoxia responsive domain-containing protein	ucsf_hc.01_1.G217B.02671	ucsf_hc.01_1.G186AR.02138	ucsf_hc.01_1.G186AR.02138	ucsf_hc.01_1.H88.00605	HCAG_06251	near LTR block	near LTR block	near LTR block			HISTO_DM.Contig933.eannot.1573.final_new	Histo217_01962.t1	HCBG_07047	HC186_01560.t1	HCBG_07047	HC186_01560.t1	HCEG_00493	I7I48_07888	I7I50_12063	I7I52_11625	I7I53_08077	I7I51_01625	ACKS23_09133	ACKS0A_07938
AIP1	stress protein p66	ucsf_hc.01_1.G217B.01463	ucsf_hc.01_1.G186AR.01116	ucsf_hc.01_1.G186AR.01116	ucsf_hc.01_1.H88.07363	HCAG_03646				near LTR block	near LTR block	HISTO_DA.Contig93.Fgenesh_Neurospora.173.final_new		HCBG_00837		HCBG_00837		HCEG_05587	I7I48_08704	I7I50_02819	I7I52_00515	I7I53_05367	I7I51_03621	ACKS23_00478	ACKS0A_00477
AKR1	palmitoyltransferase akr1	ucsf_hc.01_1.G217B.06235	ucsf_hc.01_1.G186AR.09906	ucsf_hc.01_1.G186AR.09906	ucsf_hc.01_1.H88.01597	HCAG_11287						HISTO_HS.Contig68.genewise.187.final_new	Histo217_04733.t1	HCBG_04661	HC186_07325.t1	HCBG_04661	HC186_07325.t1	HCEG_01253	I7I48_06938	I7I50_11041	I7I52_02280	I7I53_07078	I7I51_00940	ACKS23_08183	ACKS0A_06988
ALA1	alanyl-tRNA synthetase	ucsf_hc.01_1.G217B.03068	ucsf_hc.01_1.G186AR.08547	ucsf_hc.01_1.G186AR.08547	ucsf_hc.01_1.H88.03595	HCAG_01871						HISTO_DU.Contig190.eannot.1260.final_new	Histo217_02253.t1	HCBG_03698	HC186_06353.t1	HCBG_03698	HC186_06353.t1	HCEG_02656	I7I48_12050	I7I50_07387	I7I52_09541	I7I53_10023	I7I51_05122	ACKS23_11640	ACKS0A_12075
ALD1	aldehyde reductase ALD1, conidia-enriched transcript	ucsf_hc.01_1.G217B.11912					near LTR block					HISTO_ZZ.Contig127b.Fgenesh_histo.85.final_new							I7I48_11572					ACKS23_11162	ACKS0A_11597
ALD5	aldehyde dehydrogenase	ucsf_hc.01_1.G217B.01972	ucsf_hc.01_1.G186AR.12112	ucsf_hc.01_1.G186AR.12112	ucsf_hc.01_1.H88.07846	HCAG_08367	near LTR block	near LTR block	near LTR block	near LTR block	near LTR block	HISTO_DF.Contig537.eannot.1410.final_new	Histo217_01496.t1	HCBG_06243	HC186_08958.t1	HCBG_06243	HC186_08958.t1	HCEG_05979	I7I48_03193	I7I50_05936	I7I52_04195	I7I53_00020	I7I51_07380	ACKS23_04445	ACKS0A_03234
ALG1	beta-1,4-mannosyltransferase	ucsf_hc.01_1.G217B.06991	ucsf_hc.01_1.G186AR.03031	ucsf_hc.01_1.G186AR.03031	ucsf_hc.01_1.H88.02504	HCAG_08624	near LTR block	near LTR block		near LTR block	near LTR block	HISTO_KF.Contig597.eannot.1392.final_new	Histo217_05333.t1	HCBG_07985	HC186_02232.t1	HCBG_07985	HC186_02232.t1	HCEG_09385	I7I48_02657	I7I50_08225	I7I52_05742	I7I53_08716	I7I51_02703	ACKS23_10131	ACKS0A_08936
ALG10	alpha-1,2 glucosyltransferase alg10	ucsf_hc.01_1.G217B.07108	ucsf_hc.01_1.G186AR.03309	ucsf_hc.01_1.G186AR.03309	ucsf_hc.01_1.H88.02643					near LTR block		HISTO_KF.Contig601.Fgenesh_histo.8.final_new	Histo217_05430.t1	HCBG_08189	HC186_02445.t1	HCBG_08189	HC186_02445.t1	HCEG_01895	I7I48_02360	I7I50_08504	I7I52_06019	I7I53_09066		ACKS23_09834	ACKS0A_08640
ALG11	alpha-1,2-mannosyltransferase alg-11	ucsf_hc.01_1.G217B.10806	ucsf_hc.01_1.G186AR.06781	ucsf_hc.01_1.G186AR.06781	ucsf_hc.01_1.H88.01966							HISTO_ZT.Contig181.eannot.1586.final_new	Histo217_08342.t1	HCBG_02405	HC186_04957.t1	HCBG_02405	HC186_04957.t1	HCEG_01547	I7I48_06571	I7I50_10699	I7I52_01937	I7I53_06709		ACKS23_07816	ACKS0A_06621
ALG12	alpha-1,6 mannosyltransferase	ucsf_hc.01_1.G217B.02259	ucsf_hc.01_1.G186AR.09211	ucsf_hc.01_1.G186AR.09211	ucsf_hc.01_1.H88.00891					near LTR block		HISTO_DM.Contig93.Fgenesh_Aspergillus.66.final_new		HCBG_04158	HC186_06822.t1	HCBG_04158	HC186_06822.t1	HCEG_00724	I7I48_07597	I7I50_11746	I7I52_02984	I7I53_07791		ACKS23_08842	ACKS0A_07647
ALG13	UDP-N-acetylglucosamine transferase subunit alg13	ucsf_hc.01_1.G217B.02327	ucsf_hc.01_1.G186AR.09293	ucsf_hc.01_1.G186AR.09293	ucsf_hc.01_1.H88.01000	HCAG_07054				near LTR block		HISTO_DM.Contig93.eannot.1707.final_new		HCBG_04215	HC186_06891.t1	HCBG_04215	HC186_06891.t1	HCEG_00788	I7I48_07528	I7I50_11662	I7I52_02899	I7I53_07680	I7I51_01357	ACKS23_08773	ACKS0A_07578
ALG2	alpha-1,3-mannosyltransferase alg-2	ucsf_hc.01_1.G217B.02074	ucsf_hc.01_1.G186AR.12207	ucsf_hc.01_1.G186AR.12207	ucsf_hc.01_1.H88.07938	HCAG_00318	near LTR block			near LTR block	near LTR block	HISTO_DF.Contig537.Fgenesh_histo.95.final_new	Histo217_01565.t1	HCBG_06313	HC186_09031.t1	HCBG_06313	HC186_09031.t1		I7I48_03295	I7I50_05841	I7I52_04100	I7I53_00112	I7I51_07453	ACKS23_04547	ACKS0A_03336
ALG3	mannosyltransferase	ucsf_hc.01_1.G217B.07596	ucsf_hc.01_1.G186AR.05457	ucsf_hc.01_1.G186AR.05457	ucsf_hc.01_1.H88.05033	HCAG_02634		near LTR block	near LTR block			HISTO_LF.Contig359.Fgenesh_Aspergillus.51.final_new	Histo217_05804.t1	HCBG_01725	HC186_04055.t1	HCBG_01725	HC186_04055.t1	HCEG_03770	I7I48_00708	I7I50_00879	I7I52_08145	I7I53_03187	I7I51_06414	ACKS23_02375	ACKS0A_02366
ALG6	glucosyltransferase	ucsf_hc.01_1.G217B.03129	ucsf_hc.01_1.G186AR.08617	ucsf_hc.01_1.G186AR.08617	ucsf_hc.01_1.H88.03656	HCAG_01909	near LTR block					HISTO_DU.Contig190.Fgenesh_Aspergillus.65.final_new	Histo217_02298.t1	HCBG_03745	HC186_06406.t1	HCBG_03745	HC186_06406.t1	HCEG_02707	I7I48_12112	I7I50_07458	I7I52_09470	I7I53_10085	I7I51_05078	ACKS23_11702	ACKS0A_12137
ALG7	UDP-N-acetylglucosamine-1-P transferase	ucsf_hc.01_1.G217B.02403	ucsf_hc.01_1.G186AR.09374	ucsf_hc.01_1.G186AR.09374	ucsf_hc.01_1.H88.01077	HCAG_07103	near LTR block					HISTO_DM.Contig93.eannot.1684.final_new	Histo217_01763.t1	HCBG_04268	HC186_06943.t1	HCBG_04268	HC186_06943.t1	HCEG_00842	I7I48_07451	I7I50_11580	I7I52_02817	I7I53_07602	I7I51_01306	ACKS23_08696	ACKS0A_07501
ALG8	glucosyltransferase Alg8	ucsf_hc.01_1.G217B.00052	ucsf_hc.01_1.G186AR.02731	ucsf_hc.01_1.G186AR.02731	ucsf_hc.01_1.H88.04073	HCAG_06519	near LTR block				near LTR block	HISTO_AL.Contig317.eannot.1496.final_new	Histo217_00047.t1	HCBG_07448	HC186_02007.t1	HCBG_07448	HC186_02007.t1	HCEG_03029	I7I48_01354	I7I50_07910	I7I52_08426	I7I53_10503	I7I51_04750	ACKS23_03054	ACKS0A_09284
ALG9	asparagine-linked glycosylation 9 protein isoform a	ucsf_hc.01_1.G217B.09082	ucsf_hc.01_1.G186AR.08802	ucsf_hc.01_1.G186AR.08802	ucsf_hc.01_1.H88.03823	HCAG_06711				near LTR block	near LTR block	HISTO_ZL.Contig1158.Fgenesh_Aspergillus.5.final_new	Histo217_07027.t1	HCBG_03882	HC186_06530.t1	HCBG_03882	HC186_06530.t1	HCEG_02850	I7I48_01608	I7I50_07643	I7I52_09285	I7I53_10252	I7I51_04931	ACKS23_03308	ACKS0A_09538
ALO1	D-arabinono-1,4-lactone oxidase	ucsf_hc.01_1.G217B.07323	ucsf_hc.01_1.G186AR.05155	ucsf_hc.01_1.G186AR.05155	ucsf_hc.01_1.H88.04733	HCAG_02422						HISTO_LF.Contig359.Fgenesh_Aspergillus.175.final_new	Histo217_05599.t1	HCBG_01495	HC186_03830.t1	HCBG_01495	HC186_03830.t1	HCEG_03538	I7I48_00432	I7I50_01185	I7I52_08988	I7I53_02885	I7I51_06184	ACKS23_02099	ACKS0A_02090
ALP11	tubulin-folding cofactor B	ucsf_hc.01_1.G217B.11448	ucsf_hc.01_1.G186AR.03773	ucsf_hc.01_1.G186AR.03773	ucsf_hc.01_1.H88.09614	HCAG_09108	near LTR block	near LTR block	near LTR block		near LTR block	HISTO_ZW.Contig245.Fgenesh_histo.39.final_new	Histo217_08775.t1	HCBG_07942	HC186_02789.t1	HCBG_07942	HC186_02789.t1	HCEG_07360	I7I48_04868	I7I50_04077	I7I52_04985	I7I53_01798	I7I51_08665	ACKS23_06119	ACKS0A_04909
ALP14	spindle pole body component alp14	ucsf_hc.01_1.G217B.10261	ucsf_hc.01_1.G186AR.07224	ucsf_hc.01_1.G186AR.07224	ucsf_hc.01_1.H88.11700	HCAG_05222				near LTR block	near LTR block	HISTO_ZT.Contig1089.fgenesh_plus.54.final_new	Histo217_07917.t1	HCBG_02725	HC186_05283.t1	HCBG_02725	HC186_05283.t1	HCEG_08919	I7I48_06169	I7I50_10255	I7I52_01494	I7I53_06311	I7I51_00371	ACKS23_07414	ACKS0A_06219
ALP4	spindle pole body component alp4	ucsf_hc.01_1.G217B.02435	ucsf_hc.01_1.G186AR.09406	ucsf_hc.01_1.G186AR.09406	ucsf_hc.01_1.H88.01108	HCAG_07122						HISTO_DM.Contig93.eannot.1700.final_new		HCBG_04294	HC186_06964.t1	HCBG_04294	HC186_06964.t1	HCEG_00867	I7I48_07419	I7I50_11548	I7I52_02785	I7I53_07571	I7I51_01283	ACKS23_08664	ACKS0A_07469
ALP6	spindle pole body component alp6	ucsf_hc.01_1.G217B.06755	ucsf_hc.01_1.G186AR.01801	ucsf_hc.01_1.G186AR.01801	ucsf_hc.01_1.H88.00277	HCAG_00051						HISTO_JG.Contig207.fgenesh_plus.7.final_new	Histo217_05147.t1	HCBG_06791	HC186_01302.t1	HCBG_06791	HC186_01302.t1		I7I48_05677	I7I50_12409	I7I52_11284	I7I53_08411	I7I51_01874	ACKS23_06922	ACKS0A_05727
ALR1	magnesium transporter ALR1	ucsf_hc.01_1.G217B.11173	ucsf_hc.01_1.G186AR.06042	ucsf_hc.01_1.G186AR.06042	ucsf_hc.01_1.H88.05698	HCAG_03032				near LTR block		HISTO_ZU.Contig65.eannot.1988.final_new	Histo217_08580.t1	HCBG_02140	HC186_04469.t1	HCBG_02140	HC186_04469.t1		I7I48_02883	I7I50_00294	I7I52_07562	I7I53_03858	I7I51_06820	ACKS23_12120	ACKS0A_02916
AMD1	AMP deaminase	ucsf_hc.01_1.G217B.03084	ucsf_hc.01_1.G186AR.08562	ucsf_hc.01_1.G186AR.08562	ucsf_hc.01_1.H88.03612	HCAG_09867						HISTO_DU.Contig190.Fgenesh_Aspergillus.81.final_new	Histo217_02266.t1	HCBG_03708	HC186_06366.t1	HCBG_03708	HC186_06366.t1	HCEG_02668	I7I48_12066	I7I50_07402	I7I52_09526	I7I53_10040	I7I51_05113	ACKS23_11656	ACKS0A_12091
AMP1	phenylacetyl-CoA ligase	ucsf_hc.01_1.G217B.01354	ucsf_hc.01_1.G186AR.06293	ucsf_hc.01_1.G186AR.06293	ucsf_hc.01_1.H88.02421		near LTR block					HISTO_BQ.Contig243.eannot.1085.final_new	Histo217_01021.t1	HCBG_09107	HC186_04635.t1	HCBG_09107	HC186_04635.t1	HCEG_09324	I7I48_09835	I7I50_01655	I7I52_11871	I7I53_11586		ACKS23_01609	ACKS0A_01608
AMS2	GATA transcription factor	ucsf_hc.01_1.G217B.07474	ucsf_hc.01_1.G186AR.05326	ucsf_hc.01_1.G186AR.05326	ucsf_hc.01_1.H88.04909	HCAG_02552						HISTO_LF.Contig359.Fgenesh_histo.97.final_new	Histo217_05717.t1	HCBG_01633	HC186_03959.t1	HCBG_01633	HC186_03959.t1	HCEG_03673	I7I48_00585	I7I50_01012	I7I52_08278	I7I53_03062		ACKS23_02252	ACKS0A_02243
AMY2	alpha-amylase AmyA	ucsf_hc.01_1.G217B.09179	ucsf_hc.01_1.G186AR.00599	ucsf_hc.01_1.G186AR.00599	ucsf_hc.01_1.H88.06879	HCAG_04534	transposon					HISTO_ZL.Contig1161a.eannot.1153.final_new	Histo217_07105.t1	HCBG_00468	HC186_00398.t1	HCBG_00468	HC186_00398.t1	HCEG_05198	I7I48_09164	I7I50_02300	I7I52_01036	I7I53_04879	I7I51_04024	ACKS23_00938	ACKS0A_00937
AMY3	taka-amylase A	ucsf_hc.01_1.G217B.12046	ucsf_hc.01_1.G186AR.08199	ucsf_hc.01_1.G186AR.08199	ucsf_hc.01_1.H88.03270	HCAG_01582						HISTO_ZZ.Contig127b.fgenesh_plus.72.final_new	Histo217_09220.t1	HCBG_03431	HC186_06013.t1	HCBG_03431	HC186_06013.t1	HCEG_02399	I7I48_11706	I7I50_07038	I7I52_09888	I7I53_09697	I7I51_05409	ACKS23_11296	ACKS0A_11731
ANP1	aminonitrophenyl propanediol resistance protein	ucsf_hc.01_1.G217B.01085	ucsf_hc.01_1.G186AR.10396	ucsf_hc.01_1.G186AR.10396	ucsf_hc.01_1.H88.08942	HCAG_01002	near LTR block	near LTR block	near LTR block			HISTO_BP.Contig459.Fgenesh_histo.154.final_new	Histo217_00828.t1	HCBG_05002	HC186_07667.t1	HCBG_05002	HC186_07667.t1	HCEG_06811	I7I48_04218	I7I50_04839	I7I52_03097	I7I53_01126	I7I51_08193	ACKS23_05469	ACKS0A_04258
ANT1	peroxisomal adenine nucleotide transporter 1	ucsf_hc.01_1.G217B.03932	ucsf_hc.01_1.G186AR.00917	ucsf_hc.01_1.G186AR.00917	ucsf_hc.01_1.H88.07167	HCAG_04793	near LTR block				near LTR block	HISTO_FE.Contig19.eannot.1756.final_new	Histo217_02913.t1	HCBG_00694	HC186_00613.t1	HCBG_00694	HC186_00613.t1	HCEG_05438	I7I48_08896	I7I50_02618	I7I52_00719	I7I53_05169	I7I51_03772	ACKS23_00670	ACKS0A_00669
AOS1	SUMO activating enzyme	ucsf_hc.01_1.G217B.05397	ucsf_hc.01_1.G186AR.11063	ucsf_hc.01_1.G186AR.11063	ucsf_hc.01_1.H88.10655	HCAG_08393	near LTR block				near LTR block	HISTO_GY.Contig460.Fgenesh_histo.154.final_new	Histo217_04118.t1	HCBG_05495	HC186_08181.t1	HCBG_05495	HC186_08181.t1	HCEG_08144	I7I48_05190	I7I50_03740	I7I52_04647	I7I53_02099	I7I51_08970	ACKS23_06441	ACKS0A_05231
AOX1	alternative oxidase	ucsf_hc.01_1.G217B.01556	ucsf_hc.01_1.G186AR.01216	ucsf_hc.01_1.G186AR.01216	ucsf_hc.01_1.H88.07456	HCAG_03721					near LTR block	HISTO_DA.Contig93.eannot.1958.final_new	Histo217_01220.t1	HCBG_00916	HC186_00839.t1	HCBG_00916	HC186_00839.t1	HCEG_05655	I7I48_08609	I7I50_02921	I7I52_00413	I7I53_05462	I7I51_03546	ACKS23_00383	ACKS0A_00382
APC1	negative mitosis regulator	ucsf_hc.01_1.G217B.03469	ucsf_hc.01_1.G186AR.03520	ucsf_hc.01_1.G186AR.03520	ucsf_hc.01_1.H88.09379	HCAG_01274						HISTO_EA.Contig33-snap.89.final_new	Histo217_02558.t1	HCBG_07750	HC186_02601.t1	HCBG_07750	HC186_02601.t1	HCEG_07164	I7I48_04633	I7I50_04330	I7I52_05238	I7I53_01563	I7I51_08496	ACKS23_05884	ACKS0A_04674
APC11	anaphase promoting complex subunit 11	ucsf_hc.01_1.G217B.04279				HCAG_07968						HISTO_FX.Contig167.eannot.1337.final_new	Histo217_03187.t1						I7I48_12280				I7I51_02637	ACKS23_11870	ACKS0A_12307
APC4	anaphase-promoting complex component Cut20/Apc4	ucsf_hc.01_1.G217B.00560	ucsf_hc.01_1.G186AR.04968	ucsf_hc.01_1.G186AR.04968	ucsf_hc.01_1.H88.04552	HCAG_02275						HISTO_AZ.Contig47.Fgenesh_histo.206.final_new	Histo217_00463.t1	HCBG_01362	HC186_03694.t1	HCBG_01362	HC186_03694.t1		I7I48_00247	I7I50_01370	I7I52_12486	I7I53_02704	I7I51_06042	ACKS23_01914	ACKS0A_01905
APC5	anaphase-promoting complex protein	ucsf_hc.01_1.G217B.03326	ucsf_hc.01_1.G186AR.10741	ucsf_hc.01_1.G186AR.10741	ucsf_hc.01_1.H88.09230		near LTR block					HISTO_EA.Contig33.genewise.41.final_new	Histo217_02447.t1	HCBG_05271	HC186_07945.t1	HCBG_05271	HC186_07945.t1	HCEG_07045	I7I48_04489	I7I50_04494	I7I52_05403	I7I53_01414		ACKS23_05740	ACKS0A_04530
APE2	aminopeptidase	ucsf_hc.01_1.G217B.02369	ucsf_hc.01_1.G186AR.09338	ucsf_hc.01_1.G186AR.09338	ucsf_hc.01_1.H88.01047	HCAG_07083						HISTO_DM.Contig93.eannot.1678.final_new		HCBG_04249	HC186_06923.t1	HCBG_04249	HC186_06923.t1	HCEG_00819	I7I48_07485	I7I50_11616	I7I52_02853	I7I53_07632	I7I51_01327	ACKS23_08730	ACKS0A_07535
APE4	aspartyl aminopeptidase	ucsf_hc.01_1.G217B.09570	ucsf_hc.01_1.G186AR.00199	ucsf_hc.01_1.G186AR.00199	ucsf_hc.01_1.H88.06526	HCAG_04297				near LTR block	near LTR block	HISTO_ZL.Contig1161c.eannot.1514.final_new	Histo217_07403.t1	HCBG_00153	HC186_00126.t1	HCBG_00153	HC186_00126.t1	HCEG_04903	I7I48_09555	I7I50_01901	I7I52_12115	I7I53_04527	I7I51_04300	ACKS23_01329	ACKS0A_01328
APG12	autophagy protein Apg12	ucsf_hc.01_1.G217B.05109	ucsf_hc.01_1.G186AR.11738	ucsf_hc.01_1.G186AR.11738	ucsf_hc.01_1.H88.11359	HCAG_05834					near LTR block	HISTO_GL.Contig59.eannot.1296.final_new	Histo217_03867.t1	HCBG_05990	HC186_08688.t1	HCBG_05990	HC186_08688.t1	HCEG_08664	I7I48_10884	I7I50_06270	I7I52_10656	I7I53_11991	I7I51_07142	ACKS23_10473	ACKS0A_10907
APG5	autophagy protein 5	ucsf_hc.01_1.G217B.07185	ucsf_hc.01_1.G186AR.03232	ucsf_hc.01_1.G186AR.03232	ucsf_hc.01_1.H88.06030	HCAG_07891	near LTR block	in LTR block	near LTR block	near LTR block	in LTR block	HISTO_KF.Contig601.Fgenesh_Aspergillus.20.final_new	Histo217_05476.t1	HCBG_08135	HC186_02390.t1	HCBG_08135	HC186_02390.t1	HCEG_04558	I7I48_02441	I7I50_08427	I7I52_05942	I7I53_08933	I7I51_02854	ACKS23_09915	ACKS0A_08720
APG6	autophagy protein Apg6	ucsf_hc.01_1.G217B.04551	ucsf_hc.01_1.G186AR.05665	ucsf_hc.01_1.G186AR.05665	ucsf_hc.01_1.H88.05213	HCAG_02801						HISTO_GI.Contig382.Fgenesh_histo.40.final_new	Histo217_03428.t1	HCBG_01879	HC186_04203.t1	HCBG_01879	HC186_04203.t1	HCEG_03922	I7I48_00867	I7I50_00671	I7I52_07939	I7I53_03370	I7I51_06583	ACKS23_02567	ACKS0A_02558
APG8	microtubial binding protein	ucsf_hc.01_1.G217B.11461	ucsf_hc.01_1.G186AR.03757	ucsf_hc.01_1.G186AR.03757	ucsf_hc.01_1.H88.09600			near LTR block	near LTR block			HISTO_ZW.Contig245.eannot.1204.final_new	Histo217_08784.t1	HCBG_07931	HC186_02777.t1	HCBG_07931	HC186_02777.t1		I7I48_04855	I7I50_04093	I7I52_05001	I7I53_01784		ACKS23_06106	ACKS0A_04896
APG9	autophagy protein Apg9	ucsf_hc.01_1.G217B.10162	ucsf_hc.01_1.G186AR.07121	ucsf_hc.01_1.G186AR.07121	ucsf_hc.01_1.H88.02259	HCAG_05295						HISTO_ZT.Contig1089.fgenesh_plus.105.final_new	Histo217_07843.t1	HCBG_02649	HC186_05209.t1	HCBG_02649	HC186_05209.t1	HCEG_01789	I7I48_06269	I7I50_10359	I7I52_01598	I7I53_06416	I7I51_00451	ACKS23_07514	ACKS0A_06319
APM3	adaptin	ucsf_hc.01_1.G217B.02335	ucsf_hc.01_1.G186AR.09302	ucsf_hc.01_1.G186AR.09302	ucsf_hc.01_1.H88.01012	HCAG_07062				in LTR block		HISTO_DM.Contig93.Fgenesh_histo.166.final_new	Histo217_01734.t1	HCBG_04225	HC186_06900.t1	HCBG_04225	HC186_06900.t1	HCEG_00796	I7I48_07520	I7I50_11653	I7I52_02890	I7I53_07668	I7I51_01348	ACKS23_08765	ACKS0A_07570
APN1	DNA lyase	ucsf_hc.01_1.G217B.05030	ucsf_hc.01_1.G186AR.11823	ucsf_hc.01_1.G186AR.11823	ucsf_hc.01_1.H88.11446	HCAG_05891	near LTR block			near LTR block		HISTO_GL.Contig306.genewise.10.final_new		HCBG_06052		HCBG_06052		HCEG_08731	I7I48_10958	I7I50_06357	I7I52_10570	I7I53_11903	I7I51_07082	ACKS23_10547	ACKS0A_10981
APN2	DNA lyase Apn2	ucsf_hc.01_1.G217B.03322	ucsf_hc.01_1.G186AR.10734	ucsf_hc.01_1.G186AR.10734	ucsf_hc.01_1.H88.09225	HCAG_01173	near LTR block					HISTO_EA.Contig33.eannot.1574.final_new	Histo217_02444.t1	HCBG_05267	HC186_07941.t1	HCBG_05267	HC186_07941.t1	HCEG_07040	I7I48_04485	I7I50_04501	I7I52_05410	I7I53_01409	I7I51_08386	ACKS23_05736	ACKS0A_04526
APP1	actin patch protein	ucsf_hc.01_1.G217B.02960			ucsf_hc.01_1.H88.12049	HCAG_04973					near LTR block	HISTO_DM.Contig940-snap.51.final_new	Histo217_02185.t1					HCEG_09204	I7I48_08088			I7I53_05962	I7I51_00089	ACKS23_09333	ACKS0A_08138
APS1	AP-1 complex subunit theta-1	ucsf_hc.01_1.G217B.01329	ucsf_hc.01_1.G186AR.10713	ucsf_hc.01_1.G186AR.10713	ucsf_hc.01_1.H88.09203	HCAG_01154	near LTR block			near LTR block		HISTO_BP.Contig459.fgenesh_plus.74.final_new	Histo217_01006.t1	HCBG_05249	HC186_07922.t1	HCBG_05249	HC186_07922.t1	HCEG_07021	I7I48_04462	I7I50_04522	I7I52_05431	I7I53_01387	I7I51_08369	ACKS23_05713	ACKS0A_04502
APS2	clathrin coat assembly protein ap17	ucsf_hc.01_1.G217B.09068	ucsf_hc.01_1.G186AR.08789	ucsf_hc.01_1.G186AR.08789	ucsf_hc.01_1.H88.03808					in LTR block		HISTO_ZL.Contig1158.eannot.1393.final_new	Histo217_07016.t1	HCBG_03870	HC186_06518.t1	HCBG_03870	HC186_06518.t1	HCEG_02838	I7I48_01622	I7I50_07630	I7I52_09298	I7I53_10237		ACKS23_03322	ACKS0A_09552
AQY1	aquaporin	ucsf_hc.01_1.G217B.01103	ucsf_hc.01_1.G186AR.10418	ucsf_hc.01_1.G186AR.10418	ucsf_hc.01_1.H88.08959	HCAG_01009	near LTR block	near LTR block	near LTR block			HISTO_BP.Contig459.eannot.1565.final_new	Histo217_00842.t1	HCBG_05017	HC186_07682.t1	HCBG_05017	HC186_07682.t1	HCEG_06825	I7I48_04235	I7I50_04818	I7I52_12715	I7I53_01143	I7I51_08203	ACKS23_05486	ACKS0A_04275
ARC16	Arp2/3 complex	ucsf_hc.01_1.G217B.09936	ucsf_hc.01_1.G186AR.02596	ucsf_hc.01_1.G186AR.02596	ucsf_hc.01_1.H88.03950	HCAG_06610				near LTR block		HISTO_ZL.Contig658.eannot.1245.final_new	Histo217_07677.t1	HCBG_07362	HC186_01912.t1	HCBG_07362	HC186_01912.t1	HCEG_02942	I7I48_01478	I7I50_07775	I7I52_09152	I7I53_10380	I7I51_04838	ACKS23_03178	ACKS0A_09408
ARC18	ARP2/3 complex subunit	ucsf_hc.01_1.G217B.08532	ucsf_hc.01_1.G186AR.11492	ucsf_hc.01_1.G186AR.11492	ucsf_hc.01_1.H88.12138	HCAG_04901	near LTR block	near LTR block	near LTR block	in LTR block		HISTO_ZL.Contig1117.eannot.1112.final_new	Histo217_06596.t1	HCBG_05802	HC186_08497.t1	HCBG_05802	HC186_08497.t1	HCEG_09267	I7I48_08214	I7I50_06018	I7I52_08756	I7I53_05871	I7I51_00018	ACKS23_09459	ACKS0A_08265
ARC35	ARP2/3 complex subunit	ucsf_hc.01_1.G217B.04015	ucsf_hc.01_1.G186AR.00827	ucsf_hc.01_1.G186AR.00827	ucsf_hc.01_1.H88.07082	HCAG_04706		near LTR block	near LTR block		near LTR block	HISTO_FE.Contig19.eannot.1840.final_new	Histo217_02978.t1	HCBG_00622	HC186_00545.t1	HCBG_00622	HC186_00545.t1	HCEG_05367	I7I48_08979	I7I50_02528	I7I52_00809	I7I53_05084	I7I51_03849	ACKS23_00753	ACKS0A_00752
ARD1	N-terminal acetyltransferase A complex catalytic subunit ard1	ucsf_hc.01_1.G217B.02820	ucsf_hc.01_1.G186AR.09047	ucsf_hc.01_1.G186AR.09047	ucsf_hc.01_1.H88.00744							HISTO_DM.Contig936.eannot.1239.final_new	Histo217_02073.t1	HCBG_04040	HC186_06707.t1	HCBG_04040	HC186_06707.t1	HCEG_00615	I7I48_07739	I7I50_11910	I7I52_11778	I7I53_07939		ACKS23_08984	ACKS0A_07789
ARE1	GATA transcriptional activator AreA	ucsf_hc.01_1.G217B.02551	ucsf_hc.01_1.G186AR.07513	ucsf_hc.01_1.G186AR.07513	ucsf_hc.01_1.H88.11966	HCAG_05031	near LTR block			near LTR block		HISTO_DM.Contig933.Fgenesh_histo.3.final_new	Histo217_01861.t1	HCBG_02943	HC186_05508.t1	HCBG_02943	HC186_05508.t1	HCEG_09139	I7I48_08009	I7I50_09968	I7I52_01206	I7I53_06045	I7I51_00153	ACKS23_09254	ACKS0A_08059
ARG1	argininosuccinate synthetase	ucsf_hc.01_1.G217B.09120	ucsf_hc.01_1.G186AR.08843	ucsf_hc.01_1.G186AR.08843	ucsf_hc.01_1.H88.03858	HCAG_06683	near LTR block				near LTR block	HISTO_ZL.Contig1158.Fgenesh_histo.84.final_new	Histo217_07060.t1	HCBG_03907	HC186_06555.t1	HCBG_03907	HC186_06555.t1	HCEG_02878	I7I48_01570	I7I50_07684	I7I52_09244	I7I53_10287	I7I51_04905	ACKS23_03270	ACKS0A_09500
ARG2	acetylglutamate synthase	ucsf_hc.01_1.G217B.02455	ucsf_hc.01_1.G186AR.09429	ucsf_hc.01_1.G186AR.09429	ucsf_hc.01_1.H88.01129	HCAG_07135						HISTO_DM.Contig93.eannot.1605.final_new	Histo217_01787.t1	HCBG_04309	HC186_06978.t1	HCBG_04309	HC186_06978.t1	HCEG_00882	I7I48_07399	I7I50_11525	I7I52_02762	I7I53_07550	I7I51_01269	ACKS23_08644	ACKS0A_07449
ARG3	ornithine carbamoyltransferase, mitochondrial precursor	ucsf_hc.01_1.G217B.10729	ucsf_hc.01_1.G186AR.06694	ucsf_hc.01_1.G186AR.06694	ucsf_hc.01_1.H88.01895	HCAG_05587						HISTO_ZT.Contig181.Fgenesh_histo.200.final_new	Histo217_08278.t1	HCBG_02348	HC186_04888.t1	HCBG_02348	HC186_04888.t1	HCEG_01484	I7I48_06648	I7I50_10786	I7I52_02025	I7I53_06780	I7I51_00755	ACKS23_07893	ACKS0A_06698
ARG4	argininosuccinate lyase	ucsf_hc.01_1.G217B.07078	ucsf_hc.01_1.G186AR.03336	ucsf_hc.01_1.G186AR.03336	ucsf_hc.01_1.H88.02701	HCAG_07805						HISTO_KF.Contig601.Fgenesh_histo.77.final_new	Histo217_05409.t1	HCBG_08210	HC186_02464.t1	HCBG_08210	HC186_02464.t1	HCEG_01934	I7I48_02330	I7I50_08531	I7I52_06046	I7I53_09123	I7I51_02948	ACKS23_09804	ACKS0A_08610
ARG5,6	N-acetyl-gamma-glutamyl-phosphate reductase	ucsf_hc.01_1.G217B.10611	ucsf_hc.01_1.G186AR.07437	ucsf_hc.01_1.G186AR.07437	ucsf_hc.01_1.H88.11894	HCAG_05073						HISTO_ZT.Contig174.Fgenesh_histo.59.final_new	Histo217_08178.t1	HCBG_02889	HC186_05438.t1	HCBG_02889	HC186_05438.t1	HCEG_09082	I7I48_05967	I7I50_10044	I7I52_01282	I7I53_06117	I7I51_00207	ACKS23_07212	ACKS0A_06017
ARG7	arginine biosynthesis ArgJ	ucsf_hc.01_1.G217B.11115	ucsf_hc.01_1.G186AR.05977	ucsf_hc.01_1.G186AR.05977	ucsf_hc.01_1.H88.05508	HCAG_02997	near LTR block			near LTR block		HISTO_ZU.Contig65.eannot.2091.final_new	Histo217_08536.t1	HCBG_02095	HC186_04426.t1	HCBG_02095	HC186_04426.t1	HCEG_04140	I7I48_02825	I7I50_00359	I7I52_07627	I7I53_03667	I7I51_06780	ACKS23_12062	ACKS0A_02858
ARG8	acetylornithine aminotransferase	ucsf_hc.01_1.G217B.01650	ucsf_hc.01_1.G186AR.01311	ucsf_hc.01_1.G186AR.01311	ucsf_hc.01_1.H88.07541	HCAG_03801						HISTO_DA.Contig93-snap.136.final_new	Histo217_01292.t1		HC186_00925.t1		HC186_00925.t1	HCEG_05735	I7I48_08514	I7I50_03016	I7I52_00318	I7I53_05547	I7I51_03462	ACKS23_00288	ACKS0A_00287
ARG82	arginine metabolism regulation protein III	ucsf_hc.01_1.G217B.00879	ucsf_hc.01_1.G186AR.10159	ucsf_hc.01_1.G186AR.10159	ucsf_hc.01_1.H88.08714	HCAG_00859						HISTO_BP.Contig457.eannot.1678.final_new	Histo217_00681.t1	HCBG_04835	HC186_07499.t1	HCBG_04835	HC186_07499.t1	HCEG_06634	I7I48_04011	I7I50_05078	I7I52_03336	I7I53_00896	I7I51_08038	ACKS23_05262	ACKS0A_04051
ARO1	pentafunctional AROM polypeptide	ucsf_hc.01_1.G217B.09106	ucsf_hc.01_1.G186AR.08828	ucsf_hc.01_1.G186AR.08828	ucsf_hc.01_1.H88.03844	HCAG_06699					near LTR block	HISTO_ZL.Contig1158.Fgenesh_Aspergillus.25.final_new	Histo217_07048.t1	HCBG_03893	HC186_06541.t1	HCBG_03893	HC186_06541.t1	HCEG_02864	I7I48_01584	I7I50_07669	I7I52_09259	I7I53_10273	I7I51_04920	ACKS23_03284	ACKS0A_09514
ARO8	aromatic amino acid aminotransferase	ucsf_hc.01_1.G217B.04119	ucsf_hc.01_1.G186AR.00698	ucsf_hc.01_1.G186AR.00698	ucsf_hc.01_1.H88.06969	HCAG_04617						HISTO_FE.Contig19.eannot.1724.final_new	Histo217_03055.t1	HCBG_00540	HC186_00465.t1	HCBG_00540	HC186_00465.t1	HCEG_05276	I7I48_09083	I7I50_02399	I7I52_00937	I7I53_04969	I7I51_03948	ACKS23_00857	ACKS0A_00856
ARP1	centractin	ucsf_hc.01_1.G217B.02326	ucsf_hc.01_1.G186AR.09292	ucsf_hc.01_1.G186AR.09292	ucsf_hc.01_1.H88.00999	HCAG_07053				near LTR block		HISTO_DM.Contig93.eannot.1704.final_new	Histo217_01729.t1	HCBG_04214	HC186_06890.t1	HCBG_04214	HC186_06890.t1	HCEG_00787	I7I48_07529	I7I50_11663	I7I52_02900	I7I53_07681	I7I51_01358	ACKS23_08774	ACKS0A_07579
ARP3	actin	ucsf_hc.01_1.G217B.00867	ucsf_hc.01_1.G186AR.10144	ucsf_hc.01_1.G186AR.10144	ucsf_hc.01_1.H88.08698	HCAG_00848					near LTR block	HISTO_BP.Contig457.eannot.1634.final_new		HCBG_04824	HC186_07489.t1	HCBG_04824	HC186_07489.t1	HCEG_06624	I7I48_03999	I7I50_05093	I7I52_03351	I7I53_00880	I7I51_08025	ACKS23_05250	ACKS0A_04039
ARP5	chromatin remodeling complex subunit	ucsf_hc.01_1.G217B.08405	ucsf_hc.01_1.G186AR.04061	ucsf_hc.01_1.G186AR.04061	ucsf_hc.01_1.H88.06112	HCAG_07509	near LTR block			near LTR block		HISTO_ZE.Contig158.eannot.1411.final_new	Histo217_06484.t1	HCBG_08447	HC186_03021.t1	HCBG_08447	HC186_03021.t1	HCEG_04596	I7I48_02036	I7I50_08836	I7I52_06350	I7I53_04113	I7I51_03222	ACKS23_09510	ACKS0A_08316
ARP6	actin-like protein arp6	ucsf_hc.01_1.G217B.08194	ucsf_hc.01_1.G186AR.03849	ucsf_hc.01_1.G186AR.03849	ucsf_hc.01_1.H88.06363	HCAG_07704	near LTR block					HISTO_ZE.Contig149.Fgenesh_histo.32.final_new	Histo217_06330.t1	HCBG_08283	HC186_02863.t1	HCBG_08283	HC186_02863.t1	HCEG_04771	I7I48_02247	I7I50_08624	I7I52_06139	I7I53_04364	I7I51_03040	ACKS23_09721	ACKS0A_08527
ARP8	actin-like protein ARP8	ucsf_hc.01_1.G217B.08886	ucsf_hc.01_1.G186AR.02245	ucsf_hc.01_1.G186AR.02245	ucsf_hc.01_1.H88.10158	HCAG_08068					near LTR block	HISTO_ZL.Contig1131.Fgenesh_histo.88.final_new	Histo217_06865.t1	HCBG_07131		HCBG_07131		HCEG_07774	I7I48_01807	I7I50_09413	I7I52_06934	I7I53_11307	I7I51_02510	ACKS23_03507	ACKS0A_09737
ARP9	actin-like protein arp9	ucsf_hc.01_1.G217B.08339	ucsf_hc.01_1.G186AR.03997	ucsf_hc.01_1.G186AR.03997	ucsf_hc.01_1.H88.06190	HCAG_07582	near LTR block			near LTR block		HISTO_ZE.Contig158.Fgenesh_Aspergillus.27.final_new	Histo217_06433.t1	HCBG_08394	HC186_02968.t1	HCBG_08394	HC186_02968.t1	HCEG_04658	I7I48_02102	I7I50_08772	I7I52_06286	I7I53_04191	I7I51_03152	ACKS23_09576	ACKS0A_08382
ARS2	arsenite resistance protein Ars2	ucsf_hc.01_1.G217B.06499	ucsf_hc.01_1.G186AR.06209	ucsf_hc.01_1.G186AR.06209	ucsf_hc.01_1.H88.00095	HCAG_00272		near LTR block	near LTR block		near LTR block	HISTO_JG.Contig206.eannot.1522.final_new	Histo217_04949.t1	HCBG_09053	HC186_04585.t1	HCBG_09053	HC186_04585.t1	HCEG_00085	I7I48_05494	I7I50_12605	I7I52_11090	I7I53_08597	I7I51_02051	ACKS23_06739	ACKS0A_05544
ARV1	protein arv1	ucsf_hc.01_1.G217B.02454	ucsf_hc.01_1.G186AR.09428	ucsf_hc.01_1.G186AR.09428	ucsf_hc.01_1.H88.01128	HCAG_07134						HISTO_DM.Contig93.fgenesh_plus.9.final_new	Histo217_01786.t1	HCBG_04308	HC186_06977.t1	HCBG_04308	HC186_06977.t1	HCEG_00881	I7I48_07400	I7I50_11526	I7I52_02763	I7I53_07551	I7I51_01270	ACKS23_08645	ACKS0A_07450
ASE1	microtubule associated protein	ucsf_hc.01_1.G217B.00187	ucsf_hc.01_1.G186AR.02865	ucsf_hc.01_1.G186AR.02865	ucsf_hc.01_1.H88.04211	HCAG_06433				near LTR block	near LTR block	HISTO_AL.Contig317.Fgenesh_histo.97.final_new	Histo217_00148.t1	HCBG_07546	HC186_02109.t1	HCBG_07546	HC186_02109.t1	HCEG_03129	I7I48_01219	I7I50_08044	I7I52_08560	I7I53_10640	I7I51_04654	ACKS23_02919	ACKS0A_09149
ASF1	histone chaperone asf1	ucsf_hc.01_1.G217B.06439	ucsf_hc.01_1.G186AR.01671	ucsf_hc.01_1.G186AR.01671	ucsf_hc.01_1.H88.00152	HCAG_08774					near LTR block	HISTO_JG.Contig206.eannot.1456.final_new	Histo217_04903.t1	HCBG_06688	HC186_01208.t1	HCBG_06688	HC186_01208.t1	HCEG_00129	I7I48_05556	I7I50_12540	I7I52_11155	I7I53_08537	I7I51_01972	ACKS23_06801	ACKS0A_05606
ASK1	DASH complex subunit ask1	ucsf_hc.01_1.G217B.00769	ucsf_hc.01_1.G186AR.10033	ucsf_hc.01_1.G186AR.10033	ucsf_hc.01_1.H88.08598							HISTO_BP.Contig457.eannot.1726.final_new	Histo217_00611.t1	HCBG_04746	HC186_07412.t1	HCBG_04746	HC186_07412.t1	HCEG_06543	I7I48_03901	I7I50_05204	I7I52_03462	I7I53_00780		ACKS23_05152	ACKS0A_03941
ASN2	asparagine synthetase	ucsf_hc.01_1.G217B.10494	ucsf_hc.01_1.G186AR.06653	ucsf_hc.01_1.G186AR.06653	ucsf_hc.01_1.H88.01846	HCAG_05620	near LTR block	near LTR block	near LTR block			HISTO_ZT.Contig1141.fgenesh_plus.15.final_new		HCBG_02307	HC186_04846.t1	HCBG_02307	HC186_04846.t1	HCEG_01440	I7I48_06698	I7I50_10827	I7I52_02066	I7I53_06829	I7I51_00794	ACKS23_07943	ACKS0A_06748
ATF1	bZIP transcription factor	ucsf_hc.01_1.G217B.06757	ucsf_hc.01_1.G186AR.01799	ucsf_hc.01_1.G186AR.01799	ucsf_hc.01_1.H88.00275	HCAG_00050						HISTO_JG.Contig207.Fgenesh_histo.20.final_new	Histo217_05149.t1	HCBG_06790	HC186_01300.t1	HCBG_06790	HC186_01300.t1	HCEG_00233	I7I48_05676	I7I50_12411	I7I52_11282	I7I53_08413	I7I51_01875	ACKS23_06921	ACKS0A_05726
ATF2	condensation domain superfamily domain-containing protein	ucsf_hc.01_1.G217B.11224	ucsf_hc.01_1.G186AR.06101	ucsf_hc.01_1.G186AR.06101	ucsf_hc.01_1.H88.05619	HCAG_03120	near LTR block	near LTR block	near LTR block	in LTR block	near LTR block	HISTO_ZU.Contig65.Fgenesh_histo.266.final_new	Histo217_08623.t1	HCBG_02190	HC186_04512.t1	HCBG_02190	HC186_04512.t1	HCEG_04239	I7I48_02934	I7I50_00235	I7I52_07503	I7I53_03779	I7I51_06896	ACKS23_12171	ACKS0A_02967
ATG10	autophagy-related protein Atg10	ucsf_hc.01_1.G217B.03701	ucsf_hc.01_1.G186AR.06327	ucsf_hc.01_1.G186AR.06327	ucsf_hc.01_1.H88.02377	HCAG_04113		near LTR block	near LTR block	near LTR block	in LTR block	HISTO_ER.Contig17.Fgenesh_histo.85.final_new	Histo217_02744.t1	HCBG_09134		HCBG_09134		HCEG_09293	I7I48_09791	I7I50_01689	I7I52_11905	I7I53_11630	I7I51_04485	ACKS23_01565	ACKS0A_01564
ATG11	autophagy-related protein 11	ucsf_hc.01_1.G217B.06359	ucsf_hc.01_1.G186AR.01754	ucsf_hc.01_1.G186AR.01754	ucsf_hc.01_1.H88.00236	HCAG_00016						HISTO_JG.Contig206.Fgenesh_histo.174.final_new	Histo217_04845.t1	HCBG_06754	HC186_01267.t1	HCBG_06754	HC186_01267.t1	HCEG_00196	I7I48_05637	I7I50_12456	I7I52_11237	I7I53_08452	I7I51_01907	ACKS23_06882	ACKS0A_05687
ATG13	autophagy protein Atg13	ucsf_hc.01_1.G217B.05077				HCAG_05812						HISTO_GL.Contig59.fgenesh_plus.26.final_new	Histo217_03835.t1						I7I48_10852				I7I51_07171	ACKS23_10441	ACKS0A_10875
ATG15	autophagy related lipase (Atg15)	ucsf_hc.01_1.G217B.08911	ucsf_hc.01_1.G186AR.02271	ucsf_hc.01_1.G186AR.02271	ucsf_hc.01_1.H88.10182	HCAG_08049						HISTO_ZL.Contig1131-snap.194.final_new	Histo217_06883.t1	HCBG_07150	HC186_01671.t1	HCBG_07150	HC186_01671.t1	HCEG_07792	I7I48_01782	I7I50_09439	I7I52_06960	I7I53_11331	I7I51_02529	ACKS23_03482	ACKS0A_09712
ATG16	autophagy protein	ucsf_hc.01_1.G217B.07573	ucsf_hc.01_1.G186AR.05429	ucsf_hc.01_1.G186AR.05429	ucsf_hc.01_1.H88.05009	HCAG_02617						HISTO_LF.Contig359.eannot.1933.final_new	Histo217_05789.t1	HCBG_01707	HC186_04036.t1	HCBG_01707	HC186_04036.t1	HCEG_03752	I7I48_00685	I7I50_00908	I7I52_08174	I7I53_03163	I7I51_06399	ACKS23_02352	ACKS0A_02343
ATG18	vacuolar targeting protein Atg18	ucsf_hc.01_1.G217B.00846	ucsf_hc.01_1.G186AR.10124	ucsf_hc.01_1.G186AR.10124	ucsf_hc.01_1.H88.08681	HCAG_00833					near LTR block	HISTO_BP.Contig457.fgenesh_plus.10.final_new	Histo217_00671.t1	HCBG_04812	HC186_07475.t1	HCBG_04812	HC186_07475.t1	HCEG_06609	I7I48_03978	I7I50_05113	I7I52_03371	I7I53_00863	I7I51_08009	ACKS23_05229	ACKS0A_04018
ATG2	autophagy protein Atg2	ucsf_hc.01_1.G217B.10296	ucsf_hc.01_1.G186AR.07264	ucsf_hc.01_1.G186AR.07264	ucsf_hc.01_1.H88.11732	HCAG_05201		near LTR block	near LTR block	near LTR block		HISTO_ZT.Contig1089.Fgenesh_histo.54.final_new	Histo217_07939.t1	HCBG_02749	HC186_05306.t1	HCBG_02749	HC186_05306.t1	HCEG_08940	I7I48_06134	I7I50_10215	I7I52_01454	I7I53_06279	I7I51_00345	ACKS23_07379	ACKS0A_06184
ATG22	autophagy protein Atg22	ucsf_hc.01_1.G217B.05678	ucsf_hc.01_1.G186AR.07789	ucsf_hc.01_1.G186AR.07789	ucsf_hc.01_1.H88.10390	HCAG_02037	near LTR block	in LTR block	in LTR block		near LTR block	HISTO_GY.Contig460.eannot.1640.final_new	Histo217_04316.t1	HCBG_09196	HC186_05688.t1	HCBG_09196	HC186_05688.t1	HCEG_07943	I7I48_04906	I7I50_04031	I7I52_04938	I7I53_01831	I7I51_08691	ACKS23_06157	ACKS0A_04947
ATG24	vacuolar targeting protein Atg24	ucsf_hc.01_1.G217B.02267	ucsf_hc.01_1.G186AR.09218	ucsf_hc.01_1.G186AR.09218	ucsf_hc.01_1.H88.00925	HCAG_07017				in LTR block	near LTR block	HISTO_DM.Contig93.eannot.1666.final_new		HCBG_04165	HC186_06831.t1	HCBG_04165	HC186_06831.t1	HCEG_00736	I7I48_07589	I7I50_11738	I7I52_02976	I7I53_07756	I7I51_01396	ACKS23_08834	ACKS0A_07639
ATG26	UDP-glucose:sterol glycosyltransferase	ucsf_hc.01_1.G217B.10428	ucsf_hc.01_1.G186AR.06997	ucsf_hc.01_1.G186AR.06997	ucsf_hc.01_1.H88.02146	HCAG_05397		near LTR block	near LTR block			HISTO_ZT.Contig1129.Fgenesh_histo.4.final_new	Histo217_08041.t1	HCBG_02560	HC186_05112.t1	HCBG_02560	HC186_05112.t1	HCEG_01703	I7I48_06397	I7I50_10482	I7I52_01721	I7I53_06528	I7I51_00557	ACKS23_07642	ACKS0A_06447
ATG27	autophagy protein	ucsf_hc.01_1.G217B.09003	ucsf_hc.01_1.G186AR.08710	ucsf_hc.01_1.G186AR.08710	ucsf_hc.01_1.H88.03731	HCAG_06784						HISTO_ZL.Contig1131.Fgenesh_histo.125.final_new	Histo217_06963.t1	HCBG_03815	HC186_06464.t1	HCBG_03815	HC186_06464.t1	HCEG_02780	I7I48_01687	I7I50_07551	I7I52_09377	I7I53_10160	I7I51_05005	ACKS23_03387	ACKS0A_09617
ATG28	autophagy-related protein Atg28	ucsf_hc.01_1.G217B.02702	ucsf_hc.01_1.G186AR.08981	ucsf_hc.01_1.G186AR.08981	ucsf_hc.01_1.H88.00639	HCAG_06227		near LTR block	near LTR block			HISTO_DM.Contig933.Fgenesh_Aspergillus.177.final_new	Histo217_01988.t1	HCBG_03981	HC186_06651.t1	HCBG_03981	HC186_06651.t1	HCEG_00522	I7I48_07857	I7I50_11972	I7I52_11657	I7I53_08043	I7I51_01598	ACKS23_09102	ACKS0A_07907
ATG4	cysteine protease	ucsf_hc.01_1.G217B.11239	ucsf_hc.01_1.G186AR.04104	ucsf_hc.01_1.G186AR.04104	ucsf_hc.01_1.H88.05606	HCAG_03526	near LTR block	near LTR block	near LTR block	near LTR block	near LTR block	HISTO_ZU.Contig65.Fgenesh_Aspergillus.118.final_new		HCBG_08475	HC186_03048.t1	HCBG_08475	HC186_03048.t1	HCEG_04227	I7I48_02949	I7I50_00206	I7I52_07475	I7I53_03766	I7I51_05729	ACKS23_12186	ACKS0A_02982
ATH1	acid trehalase precursor	ucsf_hc.01_1.G217B.08344				HCAG_07579	near LTR block					HISTO_ZE.Contig158.Fgenesh_histo.82.final_new	Histo217_06436.t1						I7I48_02097				I7I51_03156	ACKS23_09571	ACKS0A_08377
ATM1	iron-sulfur clusters transporter atm1	ucsf_hc.01_1.G217B.10214	ucsf_hc.01_1.G186AR.07177	ucsf_hc.01_1.G186AR.07177	ucsf_hc.01_1.H88.02315	HCAG_05259						HISTO_ZT.Contig1089.Fgenesh_histo.163.final_new	Histo217_07882.t1	HCBG_02688	HC186_05247.t1	HCBG_02688	HC186_05247.t1	HCEG_01830	I7I48_06216	I7I50_10303	I7I52_01542	I7I53_06360	I7I51_00412	ACKS23_07461	ACKS0A_06266
ATP11	F1 ATPase assembly protein	ucsf_hc.01_1.G217B.00332	ucsf_hc.01_1.G186AR.02993	ucsf_hc.01_1.G186AR.02993	ucsf_hc.01_1.H88.04334	HCAG_06340	in LTR block	near LTR block	near LTR block	near LTR block	in LTR block	HISTO_AL.Contig320.eannot.1101.final_new	Histo217_00266.t1	HCBG_07645	HC186_02207.t1	HCBG_07645	HC186_02207.t1	HCEG_03235	I7I48_02729	I7I50_08172	I7I52_08688	I7I53_10763	I7I51_04556	ACKS23_11966	ACKS0A_09002
ATP12	ATP synthase mitochondrial F1 complex assembly factor 2	ucsf_hc.01_1.G217B.09445	ucsf_hc.01_1.G186AR.00368	ucsf_hc.01_1.G186AR.00368	ucsf_hc.01_1.H88.06656	HCAG_04385				near LTR block		HISTO_ZL.Contig1161c.eannot.1468.final_new	Histo217_07302.t1	HCBG_00291	HC186_00240.t1	HCBG_00291	HC186_00240.t1	HCEG_05018	I7I48_09430	I7I50_02070	I7I52_12284	I7I53_04656	I7I51_04195	ACKS23_01204	ACKS0A_01203
ATP17	mitochondrial ATP synthase subunit F	ucsf_hc.01_1.G217B.01045	ucsf_hc.01_1.G186AR.10339	ucsf_hc.01_1.G186AR.10339	ucsf_hc.01_1.H88.08889	HCAG_00973						HISTO_BP.Contig457.Fgenesh_Aspergillus.194.final_new	Histo217_00796.t1	HCBG_04964	HC186_07628.t1	HCBG_04964	HC186_07628.t1	HCEG_06769	I7I48_04178	I7I50_04896	I7I52_03154	I7I53_01073	I7I51_08162	ACKS23_05429	ACKS0A_04218
ATP18	mitochondrial F1F0 ATP synthase subunit Atp18	ucsf_hc.01_1.G217B.10457				HCAG_05381						HISTO_ZT.Contig1129.Fgenesh_histo.14.final_new							I7I48_06368				I7I51_00538	ACKS23_07613	ACKS0A_06418
ATP23	metalloprotease ATP23	ucsf_hc.01_1.G217B.06245	ucsf_hc.01_1.G186AR.09918	ucsf_hc.01_1.G186AR.09918	ucsf_hc.01_1.H88.01608	HCAG_07436				near LTR block	near LTR block	HISTO_HS.Contig68.Fgenesh_histo.110.final_new	Histo217_04742.t1	HCBG_04670	HC186_07336.t1	HCBG_04670	HC186_07336.t1	HCEG_01262	I7I48_06929	I7I50_11029	I7I52_02268	I7I53_07068	I7I51_00933	ACKS23_08174	ACKS0A_06979
ATP4	ATP synthase subunit 4	ucsf_hc.01_1.G217B.04589	ucsf_hc.01_1.G186AR.05702	ucsf_hc.01_1.G186AR.05702	ucsf_hc.01_1.H88.05252	HCAG_02828	near LTR block					HISTO_GI.Contig382.eannot.1293.final_new	Histo217_03454.t1	HCBG_01908	HC186_04230.t1	HCBG_01908	HC186_04230.t1	HCEG_03950	I7I48_00906	I7I50_00633	I7I52_07901	I7I53_03410	I7I51_06610	ACKS23_02606	ACKS0A_02597
ATP5	ATP synthase subunit 5	ucsf_hc.01_1.G217B.01669	ucsf_hc.01_1.G186AR.01324	ucsf_hc.01_1.G186AR.01324	ucsf_hc.01_1.H88.07556	HCAG_03816							Histo217_01306.t1	HCBG_01003	HC186_00937.t1	HCBG_01003	HC186_00937.t1	HCEG_05751	I7I48_08496	I7I50_03029	I7I52_00305	I7I53_05562	I7I51_03448	ACKS23_00270	ACKS0A_00269
ATS1	alpha-tubulin suppressor protein Aats1	ucsf_hc.01_1.G217B.06845			ucsf_hc.01_1.H88.05994	HCAG_08718					near LTR block	HISTO_KF.Contig597.Fgenesh_histo.157.final_new	Histo217_05223.t1					HCEG_04527	I7I48_02509			I7I53_08896	I7I51_02819	ACKS23_09983	ACKS0A_08788
ATX1	iron/copper transporter Atx1	ucsf_hc.01_1.G217B.05615	ucsf_hc.01_1.G186AR.10839	ucsf_hc.01_1.G186AR.10839	ucsf_hc.01_1.H88.10447	HCAG_01997						HISTO_GY.Contig460.eannot.1713.final_new	Histo217_04274.t1		HC186_08012.t1		HC186_08012.t1		I7I48_04969	I7I50_03965	I7I52_04873	I7I53_01888	I7I51_08735	ACKS23_06220	ACKS0A_05010
AUR1	aureobasidin resistance protein Aur1	ucsf_hc.01_1.G217B.10884	ucsf_hc.01_1.G186AR.06889	ucsf_hc.01_1.G186AR.06889	ucsf_hc.01_1.H88.02045	HCAG_05472					in LTR block	HISTO_ZT.Contig181.eannot.1655.final_new	Histo217_08391.t1	HCBG_02480	HC186_05037.t1	HCBG_02480	HC186_05037.t1	HCEG_01621	I7I48_06492	I7I50_10590	I7I52_01829	I7I53_06629	I7I51_00631	ACKS23_07737	ACKS0A_06542
AUT1	autophagocytosis protein Aut1	ucsf_hc.01_1.G217B.05392	ucsf_hc.01_1.G186AR.11068	ucsf_hc.01_1.G186AR.11068	ucsf_hc.01_1.H88.10660	HCAG_08397	near LTR block				near LTR block	HISTO_GY.Contig460.fgenesh_plus.97.final_new	Histo217_04113.t1	HCBG_05500	HC186_08186.t1	HCBG_05500	HC186_08186.t1	HCEG_08149	I7I48_05195	I7I50_03735	I7I52_04642	I7I53_02104	I7I51_08965	ACKS23_06446	ACKS0A_05236
AVA2	vacuolar morphogenesis protein AvaB	ucsf_hc.01_1.G217B.01859	ucsf_hc.01_1.G186AR.01531	ucsf_hc.01_1.G186AR.01531	ucsf_hc.01_1.H88.07751	HCAG_03953	near LTR block	near LTR block	near LTR block		in LTR block	HISTO_DA.Contig93.Fgenesh_histo.98.final_new	Histo217_01437.t1	HCBG_01156	HC186_01106.t1	HCBG_01156	HC186_01106.t1	HCEG_05905	I7I48_08304	I7I50_03237	I7I52_00094	I7I53_05758	I7I51_03301	ACKS23_00079	ACKS0A_00079
AVL9	AVL9-like protein	ucsf_hc.01_1.G217B.05736	ucsf_hc.01_1.G186AR.11140	ucsf_hc.01_1.G186AR.11140	ucsf_hc.01_1.H88.10745	HCAG_08450					near LTR block	HISTO_GY.Contig471.fgenesh_plus.49.final_new	Histo217_04363.t1	HCBG_05559	HC186_08244.t1	HCBG_05559	HC186_08244.t1	HCEG_08211	I7I48_05274	I7I50_03663	I7I52_04570	I7I53_02189	I7I51_08918	ACKS23_06525	ACKS0A_05315
AVT3	vacuolar amino acid transporter 3	ucsf_hc.01_1.G217B.09650	ucsf_hc.01_1.G186AR.00149	ucsf_hc.01_1.G186AR.00149	ucsf_hc.01_1.H88.06400	HCAG_04234				near LTR block		HISTO_ZL.Contig1161d.Fgenesh_Neurospora.95.final_new	Histo217_07462.t1	HCBG_00114	HC186_00093.t1	HCBG_00114	HC186_00093.t1	HCEG_04805	I7I48_09635	I7I50_01851	I7I52_12065	I7I53_04401	I7I51_04365	ACKS23_01409	ACKS0A_01408
AZG1	purine transporter	ucsf_hc.01_1.G217B.06409	ucsf_hc.01_1.G186AR.01702	ucsf_hc.01_1.G186AR.01702	ucsf_hc.01_1.H88.00186	HCAG_08794						HISTO_JG.Contig206.fgenesh_plus.90.final_new	Histo217_04879.t1	HCBG_06714	HC186_01232.t1	HCBG_06714	HC186_01232.t1		I7I48_05586	I7I50_12509	I7I52_11184	I7I53_08503	I7I51_01949	ACKS23_06831	ACKS0A_05636
BAT2	branched-chain amino acid aminotransferase	ucsf_hc.01_1.G217B.09764	ucsf_hc.01_1.G186AR.06539	ucsf_hc.01_1.G186AR.06539	ucsf_hc.01_1.H88.01733	HCAG_08945		near LTR block	near LTR block			HISTO_ZL.Contig1161d.fgenesh_plus.41.final_new	Histo217_07546.t1	HCBG_02230	HC186_04765.t1	HCBG_02230	HC186_04765.t1	HCEG_01352	I7I48_06812	I7I50_10941	I7I52_02179	I7I53_06943	I7I51_00868	ACKS23_08057	ACKS0A_06862
BCK1	mitogen-activated protein kinase	ucsf_hc.01_1.G217B.09961	ucsf_hc.01_1.G186AR.02627	ucsf_hc.01_1.G186AR.02627	ucsf_hc.01_1.H88.03979	HCAG_06589				near LTR block		HISTO_ZL.Contig658.genewise.45.final_new	Histo217_07694.t1	HCBG_07378	HC186_01932.t1	HCBG_07378	HC186_01932.t1	HCEG_02958	I7I48_01453	I7I50_07806	I7I52_08322	I7I53_10409	I7I51_04819	ACKS23_03153	ACKS0A_09383
BCP1	conserved protein bcp1	ucsf_hc.01_1.G217B.02046	ucsf_hc.01_1.G186AR.12189	ucsf_hc.01_1.G186AR.12189	ucsf_hc.01_1.H88.07921	HCAG_00291	near LTR block			near LTR block	in LTR block	HISTO_DF.Contig537.eannot.1365.final_new	Histo217_01546.t1	HCBG_06301	HC186_09021.t1	HCBG_06301	HC186_09021.t1	HCEG_06038	I7I48_03267	I7I50_05858	I7I52_04117	I7I53_00095	I7I51_07435	ACKS23_04519	ACKS0A_03308
BCS1	mitochondrial chaperone BCS1	ucsf_hc.01_1.G217B.09916	ucsf_hc.01_1.G186AR.02572	ucsf_hc.01_1.G186AR.02572	ucsf_hc.01_1.H88.03923	HCAG_06626	near LTR block	near LTR block	near LTR block			HISTO_ZL.Contig658.Fgenesh_histo.18.final_new	Histo217_07661.t1	HCBG_07345	HC186_01891.t1	HCBG_07345	HC186_01891.t1	HCEG_02925	I7I48_01498	I7I50_07751	I7I52_09176	I7I53_10353	I7I51_04854	ACKS23_03198	ACKS0A_09428
BCY1	camp-dependent protein kinase subunit regulatory	ucsf_hc.01_1.G217B.10869	ucsf_hc.01_1.G186AR.06852	ucsf_hc.01_1.G186AR.06852	ucsf_hc.01_1.H88.02029	HCAG_05488	near LTR block				near LTR block	HISTO_ZT.Contig181.eannot.1658.final_new		HCBG_02463	HC186_05009.t1	HCBG_02463	HC186_05009.t1	HCEG_01606	I7I48_06507	I7I50_10627	I7I52_01865	I7I53_06645	I7I51_00645	ACKS23_07752	ACKS0A_06557
BDP1	transcription factor tfiiib component	ucsf_hc.01_1.G217B.08674	ucsf_hc.01_1.G186AR.04369	ucsf_hc.01_1.G186AR.04369	ucsf_hc.01_1.H88.09938		near LTR block					HISTO_ZL.Contig1131.fgenesh_plus.31.final_new	Histo217_06704.t1	HCBG_08675	HC186_03251.t1	HCBG_08675	HC186_03251.t1		I7I48_09922	I7I50_09196	I7I52_06717	I7I53_11087		ACKS23_03718	ACKS0A_09948
BEM1	protein kinase	ucsf_hc.01_1.G217B.04367	ucsf_hc.01_1.G186AR.02319	ucsf_hc.01_1.G186AR.02319	ucsf_hc.01_1.H88.10231	HCAG_08014	near LTR block					HISTO_FX.Contig167.Fgenesh_histo.29.final_new	Histo217_03256.t1	HCBG_07193	HC186_01713.t1	HCBG_07193	HC186_01713.t1	HCEG_07833	I7I48_12192	I7I50_09490	I7I52_07011	I7I53_11383	I7I51_02575	ACKS23_11782	ACKS0A_12219
BEM2	rho GTPase activator	ucsf_hc.01_1.G217B.00304	ucsf_hc.01_1.G186AR.02974	ucsf_hc.01_1.G186AR.02974	ucsf_hc.01_1.H88.04316	HCAG_06365	near LTR block			near LTR block		HISTO_AL.Contig320.fgenesh_plus.5.final_new	Histo217_00233.t1	HCBG_07630	HC186_02189.t1	HCBG_07630	HC186_02189.t1	HCEG_03219	I7I48_01100	I7I50_08153	I7I52_08669	I7I53_10745	I7I51_04576	ACKS23_02800	ACKS0A_09030
BET1	V-SNARE	ucsf_hc.01_1.G217B.11467	ucsf_hc.01_1.G186AR.03750	ucsf_hc.01_1.G186AR.03750	ucsf_hc.01_1.H88.09594	HCAG_01401		near LTR block	near LTR block		near LTR block	HISTO_ZW.Contig245.eannot.1238.final_new	Histo217_08790.t1	HCBG_07926	HC186_02772.t1	HCBG_07926	HC186_02772.t1	HCEG_07342	I7I48_04849	I7I50_04100	I7I52_05008	I7I53_01778	I7I51_08650	ACKS23_06100	ACKS0A_04890
BET2	rab geranylgeranyltransferase	ucsf_hc.01_1.G217B.00305	ucsf_hc.01_1.G186AR.02977	ucsf_hc.01_1.G186AR.02977	ucsf_hc.01_1.H88.04317	HCAG_06364	near LTR block			near LTR block		HISTO_AL.Contig320.Fgenesh_histo.15.final_new	Histo217_00234.t1	HCBG_07632	HC186_02190.t1	HCBG_07632	HC186_02190.t1	HCEG_03221	I7I48_01099	I7I50_08156	I7I52_08672	I7I53_10746	I7I51_04574	ACKS23_02799	ACKS0A_09029
BET3	BET3 family protein	ucsf_hc.01_1.G217B.09421	ucsf_hc.01_1.G186AR.00394	ucsf_hc.01_1.G186AR.00394	ucsf_hc.01_1.H88.06681	HCAG_04403						HISTO_ZL.Contig1161b.eannot.1269.final_new		HCBG_00312	HC186_00254.t1	HCBG_00312	HC186_00254.t1	HCEG_05039	I7I48_09406	I7I50_02096	I7I52_12310	I7I53_04681	I7I51_04176	ACKS23_01180	ACKS0A_01179
BET5	transporter particle subunit bet5	ucsf_hc.01_1.G217B.11133	ucsf_hc.01_1.G186AR.05999	ucsf_hc.01_1.G186AR.05999	ucsf_hc.01_1.H88.05734	HCAG_03011				near LTR block		HISTO_ZU.Contig65.eannot.1958.final_new	Histo217_08553.t1	HCBG_02112	HC186_04444.t1	HCBG_02112	HC186_04444.t1	HCEG_04335	I7I48_02843	I7I50_00337	I7I52_07605	I7I53_03894	I7I51_06795	ACKS23_12080	ACKS0A_02876
BFR1	nuclear segregation protein	ucsf_hc.01_1.G217B.09050	ucsf_hc.01_1.G186AR.08774	ucsf_hc.01_1.G186AR.08774	ucsf_hc.01_1.H88.03784	HCAG_06735				near LTR block		HISTO_ZL.Contig1158.eannot.1412.final_new	Histo217_07005.t1	HCBG_03857	HC186_06506.t1	HCBG_03857	HC186_06506.t1	HCEG_02821	I7I48_01640	I7I50_07615	I7I52_09313	I7I53_10213	I7I51_04954	ACKS23_03340	ACKS0A_09570
BFR2	vesicle-mediated transporter Bfr2/Che-1	ucsf_hc.01_1.G217B.04997	ucsf_hc.01_1.G186AR.11652	ucsf_hc.01_1.G186AR.11652	ucsf_hc.01_1.H88.11281	HCAG_05783	near LTR block	near LTR block	near LTR block			HISTO_GL.Contig296.Fgenesh_histo.114.final_new	Histo217_03773.t1	HCBG_05920	HC186_08616.t1	HCBG_05920	HC186_08616.t1	HCEG_08598	I7I48_10810	I7I50_06180	I7I52_10742	I7I53_12070	I7I51_07203	ACKS23_10400	ACKS0A_10833
BIR1	chromosome segregation protein	ucsf_hc.01_1.G217B.09060	ucsf_hc.01_1.G186AR.08782	ucsf_hc.01_1.G186AR.08782	ucsf_hc.01_1.H88.03798					in LTR block		HISTO_ZL.Contig1158.eannot.1418.final_new	Histo217_07008.t1	HCBG_03863	HC186_06513.t1	HCBG_03863	HC186_06513.t1	HCEG_02832	I7I48_01630	I7I50_07623	I7I52_09305	I7I53_10227		ACKS23_03330	ACKS0A_09560
BLM10	GPI mannosyltransferase	ucsf_hc.01_1.G217B.12051	ucsf_hc.01_1.G186AR.08206	ucsf_hc.01_1.G186AR.08206	ucsf_hc.01_1.H88.03276	HCAG_01586						HISTO_ZZ.Contig127b-snap.114.final_new	Histo217_09224.t1	HCBG_03438	HC186_06018.t1	HCBG_03438	HC186_06018.t1	HCEG_02404	I7I48_11711	I7I50_07045	I7I52_09881	I7I53_09703	I7I51_05405	ACKS23_11301	ACKS0A_11736
BMH1	14-3-3 protein epsilon	ucsf_hc.01_1.G217B.03774	ucsf_hc.01_1.G186AR.00067	ucsf_hc.01_1.G186AR.00067	ucsf_hc.01_1.H88.02834	HCAG_04173	near LTR block			near LTR block	in LTR block	HISTO_ER.Contig17.Fgenesh_histo.29.final_new	Histo217_02798.t1					HCEG_02038	I7I48_09717	I7I50_01770	I7I52_11984	I7I53_09258	I7I51_04424	ACKS23_01491	ACKS0A_01490
BMS1	GTP binding protein Bms1	ucsf_hc.01_1.G217B.04793	ucsf_hc.01_1.G186AR.11980	ucsf_hc.01_1.G186AR.11980	ucsf_hc.01_1.H88.11597	HCAG_05984		near LTR block	near LTR block			HISTO_GL.Contig285.eannot.1079.final_new	Histo217_03619.t1	HCBG_06160	HC186_08860.t1	HCBG_06160	HC186_08860.t1	HCEG_08838	I7I48_11107	I7I50_06519	I7I52_10410	I7I53_11749	I7I51_06981	ACKS23_10696	ACKS0A_11130
BOI2	polarized growth protein	ucsf_hc.01_1.G217B.09229	ucsf_hc.01_1.G186AR.00575	ucsf_hc.01_1.G186AR.00575	ucsf_hc.01_1.H88.06857	HCAG_04521						HISTO_ZL.Contig1161a.Fgenesh_histo.2.final_new	Histo217_07150.t1	HCBG_00452	HC186_00382.t1	HCBG_00452	HC186_00382.t1	HCEG_05179	I7I48_09214	I7I50_02276	I7I52_01060	I7I53_04857	I7I51_04041	ACKS23_00988	ACKS0A_00987
BOS1	synaptobrevin	ucsf_hc.01_1.G217B.01871	ucsf_hc.01_1.G186AR.01550	ucsf_hc.01_1.G186AR.01550	ucsf_hc.01_1.H88.07766	HCAG_03970		near LTR block	near LTR block		near LTR block	HISTO_DA.Contig93.Fgenesh_Aspergillus.59.final_new			HC186_01115.t1		HC186_01115.t1	HCEG_05917	I7I48_08292	I7I50_03256	I7I52_00075	I7I53_05773	I7I51_03291	ACKS23_00067	ACKS0A_00067
BPL1	biotin-[methylmalonyl-CoA-carboxytransferase] ligase	ucsf_hc.01_1.G217B.06902	ucsf_hc.01_1.G186AR.03122	ucsf_hc.01_1.G186AR.03122	ucsf_hc.01_1.H88.05932	HCAG_08683						HISTO_KF.Contig597.eannot.1446.final_new	Histo217_05270.t1	HCBG_08058	HC186_02305.t1	HCBG_08058	HC186_02305.t1	HCEG_04484	I7I48_02566	I7I50_08317	I7I52_05833	I7I53_08834	I7I51_02771	ACKS23_10040	ACKS0A_08845
BRE1	E3 ubiquitin-protein ligase bre1	ucsf_hc.01_1.G217B.08675	ucsf_hc.01_1.G186AR.04370	ucsf_hc.01_1.G186AR.04370	ucsf_hc.01_1.H88.09939	HCAG_08244	near LTR block					HISTO_ZL.Contig1131.eannot.1932.final_new	Histo217_06705.t1	HCBG_08676	HC186_03252.t1	HCBG_08676	HC186_03252.t1	HCEG_07598	I7I48_09921	I7I50_09197	I7I52_06718	I7I53_11088	I7I51_02342	ACKS23_03717	ACKS0A_09947
BRE2	Set1 complex component	ucsf_hc.01_1.G217B.08300	ucsf_hc.01_1.G186AR.03974	ucsf_hc.01_1.G186AR.03974	ucsf_hc.01_1.H88.06246	HCAG_07625	near LTR block			near LTR block	near LTR block	HISTO_ZE.Contig158.Fgenesh_histo.113.final_new	Histo217_06405.t1	HCBG_08376	HC186_02950.t1	HCBG_08376	HC186_02950.t1	HCEG_04679	I7I48_02141	I7I50_08749	I7I52_06263	I7I53_04247	I7I51_03125	ACKS23_09615	ACKS0A_08421
BRN2	laccase TilA	ucsf_hc.01_1.G217B.02426	ucsf_hc.01_1.G186AR.09397	ucsf_hc.01_1.G186AR.09397	ucsf_hc.01_1.H88.01098	HCAG_07116						HISTO_DM.Contig93.Fgenesh_histo.85.final_new	Histo217_01775.t1	HCBG_04287	HC186_06958.t1	HCBG_04287	HC186_06958.t1	HCEG_00860	I7I48_07428	I7I50_11557	I7I52_02794	I7I53_07581	I7I51_01289	ACKS23_08673	ACKS0A_07478
BRO1	vacuolar sorting-associated protein	ucsf_hc.01_1.G217B.05830	ucsf_hc.01_1.G186AR.09471	ucsf_hc.01_1.G186AR.09471	ucsf_hc.01_1.H88.01167	HCAG_07168	near LTR block					HISTO_HS.Contig68.Fgenesh_histo.143.final_new	Histo217_04443.t1	HCBG_04334	HC186_07011.t1	HCBG_04334	HC186_07011.t1	HCEG_00914	I7I48_07346	I7I50_11482	I7I52_02719	I7I53_07512	I7I51_01237	ACKS23_08591	ACKS0A_07396
BRR2	pre-mRNA-splicing factor brr2, oligopeptidase	ucsf_hc.01_1.G217B.04483				HCAG_02754	near LTR block				near LTR block	HISTO_GI.Contig363-snap.27.final_new	Histo217_03373.t1						I7I48_00832				I7I51_06532	ACKS23_02499	ACKS0A_02490
BRR21	pre-mRNA splicing helicase brr2	ucsf_hc.01_1.G217B.04485				HCAG_02755	near LTR block					HISTO_GI.Contig363.eannot.1174.final_new	Histo217_03374.t1						I7I48_00834				I7I51_06533	ACKS23_02501	ACKS0A_02492
BRR6	nuclear membrane protein	ucsf_hc.01_1.G217B.08412	ucsf_hc.01_1.G186AR.04068	ucsf_hc.01_1.G186AR.04068	ucsf_hc.01_1.H88.06107	HCAG_11304	near LTR block	near LTR block	near LTR block	near LTR block	near LTR block	HISTO_ZE.Contig158.eannot.1416.final_new	Histo217_06489.t1	HCBG_08452	HC186_03026.t1	HCBG_08452	HC186_03026.t1	HCEG_04590	I7I48_02028	I7I50_08844	I7I52_06358	I7I53_04107	I7I51_03206	ACKS23_09502	ACKS0A_08308
BSD2	metal homeostatis protein bsd2	ucsf_hc.01_1.G217B.10137	ucsf_hc.01_1.G186AR.07095	ucsf_hc.01_1.G186AR.07095	ucsf_hc.01_1.H88.02235	HCAG_05312						HISTO_ZT.Contig1089.Fgenesh_histo.2.final_new	Histo217_07823.t1	HCBG_02629	HC186_05184.t1	HCBG_02629	HC186_05184.t1	HCEG_01773	I7I48_06294	I7I50_10385	I7I52_01624	I7I53_06440	I7I51_00468	ACKS23_07539	ACKS0A_06344
BST1	GPI inositol-deacylase	ucsf_hc.01_1.G217B.01720	ucsf_hc.01_1.G186AR.01382	ucsf_hc.01_1.G186AR.01382	ucsf_hc.01_1.H88.07603	HCAG_10363	near LTR block					HISTO_DA.Contig93.genewise.178.final_new	Histo217_01351.t1	HCBG_01051	HC186_00988.t1	HCBG_01051	HC186_00988.t1		I7I48_08444	I7I50_03088	I7I52_00246	I7I53_05610	I7I51_03411	ACKS23_00218	ACKS0A_00217
BUB1	spindle assembly checkpoint protein SLDA	ucsf_hc.01_1.G217B.05034	ucsf_hc.01_1.G186AR.11825	ucsf_hc.01_1.G186AR.11825	ucsf_hc.01_1.H88.11450	HCAG_05894	near LTR block			near LTR block		HISTO_GL.Contig306-snap.9.final_new	Histo217_03799.t1	HCBG_06055	HC186_08751.t1	HCBG_06055	HC186_08751.t1	HCEG_08735	I7I48_10962	I7I50_06359	I7I52_10568	I7I53_11899	I7I51_07078	ACKS23_10551	ACKS0A_10985
BUB2	cell division control protein	ucsf_hc.01_1.G217B.03974	ucsf_hc.01_1.G186AR.00874	ucsf_hc.01_1.G186AR.00874	ucsf_hc.01_1.H88.07129	HCAG_10594				near LTR block		HISTO_FE.Contig19.eannot.1816.final_new	Histo217_02944.t1	HCBG_00661	HC186_00583.t1	HCBG_00661	HC186_00583.t1	HCEG_05407	I7I48_08938	I7I50_02575	I7I52_00762	I7I53_05131	I7I51_03800	ACKS23_00712	ACKS0A_00711
BUD2	GTPase activating protein	ucsf_hc.01_1.G217B.10158	ucsf_hc.01_1.G186AR.07116	ucsf_hc.01_1.G186AR.07116	ucsf_hc.01_1.H88.02256	HCAG_05296						HISTO_ZT.Contig1089.Fgenesh_Aspergillus.45.final_new	Histo217_07841.t1	HCBG_02647	HC186_05207.t1	HCBG_02647	HC186_05207.t1	HCEG_01788	I7I48_06273	I7I50_10364	I7I52_01603	I7I53_06419	I7I51_00452	ACKS23_07518	ACKS0A_06323
BUD22	NADH-ubiquinone oxidoreductase	ucsf_hc.01_1.G217B.04976	ucsf_hc.01_1.G186AR.11629	ucsf_hc.01_1.G186AR.11629	ucsf_hc.01_1.H88.11259	HCAG_05766	near LTR block					HISTO_GL.Contig296.Fgenesh_histo.80.final_new	Histo217_03756.t1	HCBG_05902	HC186_08599.t1	HCBG_05902	HC186_08599.t1	HCEG_08579	I7I48_10789	I7I50_06157	I7I52_10765	I7I53_12092	I7I51_07219	ACKS23_10379	ACKS0A_10812
BUD23	methyltransferase, bud site selection protein	ucsf_hc.01_1.G217B.03679				HCAG_04094	near LTR block				near LTR block	HISTO_ER.Contig17.Fgenesh_histo.46.final_new	Histo217_02729.t1						I7I48_09813				I7I51_04502	ACKS23_01587	ACKS0A_01586
BUD31	cell cycle control protein	ucsf_hc.01_1.G217B.11205	ucsf_hc.01_1.G186AR.06080	ucsf_hc.01_1.G186AR.06080	ucsf_hc.01_1.H88.05664	HCAG_03057					near LTR block	HISTO_ZU.Contig65.eannot.1967.final_new	Histo217_08605.t1	HCBG_02170	HC186_04495.t1	HCBG_02170	HC186_04495.t1	HCEG_04278	I7I48_02915	I7I50_00256	I7I52_07524	I7I53_03824	I7I51_06844	ACKS23_12152	ACKS0A_02948
BUD4	GTP binding protein	ucsf_hc.01_1.G217B.06124	ucsf_hc.01_1.G186AR.09775	ucsf_hc.01_1.G186AR.09775	ucsf_hc.01_1.H88.01468	HCAG_11266					near LTR block	HISTO_HS.Contig68.genewise.148.final_new	Histo217_04653.t1	HCBG_04573	HC186_07249.t1	HCBG_04573	HC186_07249.t1	HCEG_01156	I7I48_07050	I7I50_11173	I7I52_02411	I7I53_07209	I7I51_01025	ACKS23_08295	ACKS0A_07100
BUD5	ras guanine-nucleotide exchange protein Cdc25p	ucsf_hc.01_1.G217B.09815	ucsf_hc.01_1.G186AR.06599	ucsf_hc.01_1.G186AR.06599	ucsf_hc.01_1.H88.01788	HCAG_08982				near LTR block	near LTR block	HISTO_ZL.Contig1161e.eannot.1297.final_new	Histo217_07584.t1	HCBG_02271	HC186_04810.t1	HCBG_02271	HC186_04810.t1	HCEG_01398	I7I48_06761	I7I50_10881	I7I52_02120	I7I53_06888	I7I51_00831	ACKS23_08006	ACKS0A_06811
BUD6	bud site selection protein	ucsf_hc.01_1.G217B.02829	ucsf_hc.01_1.G186AR.09058	ucsf_hc.01_1.G186AR.09058	ucsf_hc.01_1.H88.00752	HCAG_06143						HISTO_DM.Contig936.Fgenesh_histo.28.final_new	Histo217_02080.t1	HCBG_04048	HC186_06715.t1	HCBG_04048	HC186_06715.t1	HCEG_00621	I7I48_07729	I7I50_11897	I7I52_11790	I7I53_07929	I7I51_01511	ACKS23_08974	ACKS0A_07779
BUD7	ChAPs family protein	ucsf_hc.01_1.G217B.09176	ucsf_hc.01_1.G186AR.02565	ucsf_hc.01_1.G186AR.02565	ucsf_hc.01_1.H88.03915	HCAG_06633	near LTR block	near LTR block	near LTR block			HISTO_ZL.Contig1160.eannot.1055.final_new	Histo217_07102.t1	HCBG_07338	HC186_01884.t1	HCBG_07338	HC186_01884.t1	HCEG_02918	I7I48_01511	I7I50_07744	I7I52_09183	I7I53_10345	I7I51_04862	ACKS23_03211	ACKS0A_09441
BUR1	serine/threonine-protein kinase bur-1	ucsf_hc.01_1.G217B.11218	ucsf_hc.01_1.G186AR.06094	ucsf_hc.01_1.G186AR.06094	ucsf_hc.01_1.H88.05652	HCAG_10210	near LTR block	near LTR block	near LTR block	near LTR block	near LTR block	HISTO_ZU.Contig65.genewise.44.final_new	Histo217_08617.t1	HCBG_02182	HC186_04506.t1	HCBG_02182	HC186_04506.t1	HCEG_04268	I7I48_02928	I7I50_00242	I7I52_07510	I7I53_03812	I7I51_06888	ACKS23_12165	ACKS0A_02961
BYS1	Bys1 family protein	ucsf_hc.01_1.G217B.04887	ucsf_hc.01_1.G186AR.07643	ucsf_hc.01_1.G186AR.07643	ucsf_hc.01_1.H88.11171	HCAG_05709					near LTR block	HISTO_GL.Contig296-snap.27.final_new	Histo217_03692.t1	HCBG_03038	HC186_05598.t1	HCBG_03038	HC186_05598.t1	HCEG_08517	I7I48_10700	I7I50_09838	I7I52_10845	I7I53_12180	I7I51_07280	ACKS23_10290	ACKS0A_10723
BZZ1	actin polymerization protein Bzz1	ucsf_hc.01_1.G217B.05905	ucsf_hc.01_1.G186AR.09555	ucsf_hc.01_1.G186AR.09555	ucsf_hc.01_1.H88.01246	HCAG_07209						HISTO_HS.Contig68.Fgenesh_Aspergillus.236.final_new	Histo217_04495.t1	HCBG_04391	HC186_07075.t1	HCBG_04391	HC186_07075.t1	HCEG_00973	I7I48_07270	I7I50_11395	I7I52_02633	I7I53_07432	I7I51_01191	ACKS23_08515	ACKS0A_07320
CAB1	pantothenate kinase	ucsf_hc.01_1.G217B.06001	ucsf_hc.01_1.G186AR.09654	ucsf_hc.01_1.G186AR.09654	ucsf_hc.01_1.H88.01348	HCAG_07264				near LTR block		HISTO_HS.Contig68.eannot.2030.final_new	Histo217_04565.t1	HCBG_04477	HC186_07157.t1	HCBG_04477	HC186_07157.t1	HCEG_01057	I7I48_07174	I7I50_11295	I7I52_02533	I7I53_07330	I7I51_01121	ACKS23_08419	ACKS0A_07224
CAC2	chromatin assembly factor 1 subunit B	ucsf_hc.01_1.G217B.04332	ucsf_hc.01_1.G186AR.02354	ucsf_hc.01_1.G186AR.02354	ucsf_hc.01_1.H88.10262	HCAG_07995	in LTR block			in LTR block		HISTO_FX.Contig167.Fgenesh_histo.79.final_new	Histo217_03232.t1	HCBG_07216	HC186_01735.t1	HCBG_07216	HC186_01735.t1	HCEG_07855	I7I48_12227	I7I50_09525	I7I52_07046	I7I53_11414	I7I51_02598	ACKS23_11817	ACKS0A_12254
CAF16	CCR4-Not complex subunit Caf16	ucsf_hc.01_1.G217B.08570	ucsf_hc.01_1.G186AR.06385	ucsf_hc.01_1.G186AR.06385	ucsf_hc.01_1.H88.09842	HCAG_06877	near LTR block			near LTR block		HISTO_ZL.Contig1131.eannot.2081.final_new	Histo217_06644.t1	HCBG_09159	HC186_04693.t1	HCBG_09159	HC186_04693.t1	HCEG_07526	I7I48_10031	I7I50_09095	I7I52_06614	I7I53_10990	I7I51_02265	ACKS23_03826	ACKS0A_10056
CAJ1	DnaJ domain-containing protein	ucsf_hc.01_1.G217B.04238	ucsf_hc.01_1.G186AR.02552	ucsf_hc.01_1.G186AR.02552	ucsf_hc.01_1.H88.10281	HCAG_07921	near LTR block	near LTR block	near LTR block	near LTR block	in LTR block	HISTO_FX.Contig167.Fgenesh_histo.39.final_new	Histo217_03158.t1	HCBG_07330	HC186_01875.t1	HCBG_07330	HC186_01875.t1	HCEG_07867	I7I48_12321	I7I50_09728	I7I52_07259	I7I53_11433	I7I51_02676	ACKS23_11911	ACKS0A_12348
CAN1	Cullin binding protein CanA	ucsf_hc.01_1.G217B.07394	ucsf_hc.01_1.G186AR.05233	ucsf_hc.01_1.G186AR.05233	ucsf_hc.01_1.H88.04808	HCAG_02472				near LTR block		HISTO_LF.Contig359.Fgenesh_histo.260.final_new	Histo217_05650.t1	HCBG_01556	HC186_03885.t1	HCBG_01556	HC186_03885.t1	HCEG_03592	I7I48_00504	I7I50_01106	I7I52_09071	I7I53_02960	I7I51_06248	ACKS23_02171	ACKS0A_02162
CAP20	CAP20	ucsf_hc.01_1.G217B.10005	ucsf_hc.01_1.G186AR.02669	ucsf_hc.01_1.G186AR.02669	ucsf_hc.01_1.H88.04021	HCAG_06562						HISTO_ZL.Contig658.eannot.1282.final_new		HCBG_07409	HC186_01967.t1	HCBG_07409	HC186_01967.t1	HCEG_02993	I7I48_01409	I7I50_07848	I7I52_08364	I7I53_10451	I7I51_04787	ACKS23_03109	ACKS0A_09339
CAP201	pathogenesis associated protein similar to Cap20	ucsf_hc.01_1.G217B.10004				HCAG_06563						HISTO_ZL.Contig658-snap.47.final_new							I7I48_01410				I7I51_04788	ACKS23_03110	ACKS0A_09340
CAP59	polysaccharide export protein (CAP59)	ucsf_hc.01_1.G217B.11273	ucsf_hc.01_1.G186AR.04140	ucsf_hc.01_1.G186AR.04140	ucsf_hc.01_1.H88.05572	HCAG_08813						HISTO_ZU.Contig65.Fgenesh_histo.69.final_new		HCBG_08504	HC186_03081.t1	HCBG_08504	HC186_03081.t1		I7I48_02983	I7I50_00170	I7I52_07439	I7I53_03732	I7I51_05760	ACKS23_12220	ACKS0A_03016
CAR1	arginase argA	ucsf_hc.01_1.G217B.06336	ucsf_hc.01_1.G186AR.01778	ucsf_hc.01_1.G186AR.01778	ucsf_hc.01_1.H88.00257	HCAG_00035						HISTO_JG.Contig206.eannot.1556.final_new	Histo217_04828.t1	HCBG_06774	HC186_01286.t1	HCBG_06774	HC186_01286.t1	HCEG_00217	I7I48_05660	I7I50_12432	I7I52_11261	I7I53_08431	I7I51_01889	ACKS23_06905	ACKS0A_05710
CAR2	ornithine aminotransferase	ucsf_hc.01_1.G217B.07135	ucsf_hc.01_1.G186AR.03281	ucsf_hc.01_1.G186AR.03281	ucsf_hc.01_1.H88.02628	HCAG_07844				near LTR block	near LTR block	HISTO_KF.Contig601.eannot.1290.final_new	Histo217_05453.t1	HCBG_08168	HC186_02422.t1	HCBG_08168	HC186_02422.t1	HCEG_01886	I7I48_02391	I7I50_08476	I7I52_05991	I7I53_09051	I7I51_02905	ACKS23_09865	ACKS0A_08671
CATA	catalase isozyme A	ucsf_hc.01_1.G217B.10554	ucsf_hc.01_1.G186AR.07382	ucsf_hc.01_1.G186AR.07382	ucsf_hc.01_1.H88.11847	HCAG_05109						HISTO_ZT.Contig174.eannot.1384.final_new	Histo217_08135.t1	HCBG_02841	HC186_05397.t1	HCBG_02841	HC186_05397.t1	HCEG_09039	I7I48_06024	I7I50_10099	I7I52_01337	I7I53_06164	I7I51_00250	ACKS23_07269	ACKS0A_06074
CATB	catalase B	ucsf_hc.01_1.G217B.08345	ucsf_hc.01_1.G186AR.04004	ucsf_hc.01_1.G186AR.04004	ucsf_hc.01_1.H88.06182	HCAG_07578	near LTR block			near LTR block		HISTO_ZE.Contig158.eannot.1345.final_new	Histo217_06437.t1	HCBG_08399	HC186_02973.t1	HCBG_08399	HC186_02973.t1	HCEG_04653	I7I48_02096	I7I50_08779	I7I52_06293	I7I53_04183	I7I51_03157	ACKS23_09570	ACKS0A_08376
CATP	catalase isozyme P	ucsf_hc.01_1.G217B.08893	ucsf_hc.01_1.G186AR.02252	ucsf_hc.01_1.G186AR.02252	ucsf_hc.01_1.H88.10163	HCAG_08064					near LTR block	HISTO_ZL.Contig1131.eannot.1954.final_new	Histo217_06870.t1	HCBG_07136	HC186_01656.t1	HCBG_07136	HC186_01656.t1	HCEG_07778	I7I48_01800	I7I50_09420	I7I52_06941	I7I53_11312	I7I51_02514	ACKS23_03500	ACKS0A_09730
CAX4	PAP2 domain-containing protein	ucsf_hc.01_1.G217B.10531	ucsf_hc.01_1.G186AR.07360	ucsf_hc.01_1.G186AR.07360	ucsf_hc.01_1.H88.11823	HCAG_05126				near LTR block		HISTO_ZT.Contig174.eannot.1458.final_new	Histo217_08119.t1	HCBG_02823	HC186_05376.t1	HCBG_02823	HC186_05376.t1	HCEG_09019	I7I48_06047	I7I50_10120	I7I52_01358	I7I53_06188	I7I51_00269	ACKS23_07292	ACKS0A_06097
CBF5	centromere/microtubule binding protein CBF5	ucsf_hc.01_1.G217B.11195	ucsf_hc.01_1.G186AR.06069	ucsf_hc.01_1.G186AR.06069	ucsf_hc.01_1.H88.05674	HCAG_03047					near LTR block	HISTO_ZU.Contig65.eannot.2013.final_new		HCBG_02160	HC186_04486.t1	HCBG_02160	HC186_04486.t1	HCEG_04289	I7I48_02905	I7I50_00267	I7I52_07535	I7I53_03834	I7I51_06834	ACKS23_12142	ACKS0A_02938
CBK1	serine/threonine-protein kinase cbk1	ucsf_hc.01_1.G217B.01582	ucsf_hc.01_1.G186AR.01244	ucsf_hc.01_1.G186AR.01244	ucsf_hc.01_1.H88.07486	HCAG_03747		near LTR block	near LTR block		near LTR block	HISTO_DA.Contig93.Fgenesh_histo.347.final_new	Histo217_01241.t1	HCBG_00941	HC186_00864.t1	HCBG_00941	HC186_00864.t1		I7I48_08583	I7I50_02949	I7I52_00385	I7I53_05492	I7I51_03521	ACKS23_00357	ACKS0A_00356
CBP1	calcium-binding protein	ucsf_hc.01_1.G217B.08530	ucsf_hc.01_1.G186AR.11490	ucsf_hc.01_1.G186AR.11490	ucsf_hc.01_1.H88.12140	HCAG_04896	near LTR block	near LTR block	near LTR block	in LTR block		HISTO_ZL.Contig1117.eannot.1110.final_new	Histo217_06594.t1	HCBG_05800	HC186_08496.t1	HCBG_05800	HC186_08496.t1	HCEG_09269	I7I48_08212	I7I50_06016	I7I52_08754	I7I53_05869	I7I51_00016	ACKS23_09457	ACKS0A_08263
CBP4	cytochrome b mRNA-processing protein 4	ucsf_hc.01_1.G217B.10605	ucsf_hc.01_1.G186AR.07432	ucsf_hc.01_1.G186AR.07432	ucsf_hc.01_1.H88.11888	HCAG_05078	near LTR block					HISTO_ZT.Contig174.Fgenesh_histo.51.final_new	Histo217_08172.t1	HCBG_02883	HC186_05434.t1	HCBG_02883	HC186_05434.t1		I7I48_05973	I7I50_10049	I7I52_01287	I7I53_06123	I7I51_00211	ACKS23_07218	ACKS0A_06023
CCC1	CCC1	ucsf_hc.01_1.G217B.00791	ucsf_hc.01_1.G186AR.10064	ucsf_hc.01_1.G186AR.10064	ucsf_hc.01_1.H88.08621	HCAG_00795						HISTO_BP.Contig457.eannot.1783.final_new	Histo217_00630.t1	HCBG_04768	HC186_07431.t1	HCBG_04768	HC186_07431.t1		I7I48_03923	I7I50_05173	I7I52_03431	I7I53_00803	I7I51_07964	ACKS23_05174	ACKS0A_03963
CCH1	calcium channel subunit Cch1	ucsf_hc.01_1.G217B.12234	ucsf_hc.01_1.G186AR.08423	ucsf_hc.01_1.G186AR.08423	ucsf_hc.01_1.H88.03485	HCAG_01795	near LTR block				near LTR block	HISTO_ZZ.Contig127c.eannot.1521.final_new	Histo217_09380.t1	HCBG_03605	HC186_06268.t1	HCBG_03605	HC186_06268.t1	HCEG_02563	I7I48_11896	I7I50_07262	I7I52_09666	I7I53_09912	I7I51_05208	ACKS23_11486	ACKS0A_11921
CCL1	cyclin-dependent protein kinase regulator	ucsf_hc.01_1.G217B.06304	ucsf_hc.01_1.G186AR.05791	ucsf_hc.01_1.G186AR.05791	ucsf_hc.01_1.H88.05336	HCAG_02903	near LTR block	near LTR block	near LTR block			HISTO_JF.Contig157.eannot.1112.final_new	Histo217_04809.t1	HCBG_01975	HC186_04297.t1	HCBG_01975	HC186_04297.t1		I7I48_00998	I7I50_00542	I7I52_07810	I7I53_03496	I7I51_06678	ACKS23_02698	ACKS0A_02688
CCN1	G1/S-specific cyclin CLN1	ucsf_hc.01_1.G217B.04299	ucsf_hc.01_1.G186AR.02396	ucsf_hc.01_1.G186AR.02396	ucsf_hc.01_1.H88.10334	HCAG_07977		near LTR block	near LTR block			HISTO_FX.Contig167.eannot.1268.final_new	Histo217_03202.t1	HCBG_07244	HC186_01764.t1	HCBG_07244	HC186_01764.t1	HCEG_07912	I7I48_12260	I7I50_09567	I7I52_07088	I7I53_11486	I7I51_02624	ACKS23_11850	ACKS0A_12287
CCP1	cytochrome c peroxidase	ucsf_hc.01_1.G217B.02395	ucsf_hc.01_1.G186AR.09364	ucsf_hc.01_1.G186AR.09364	ucsf_hc.01_1.H88.01069	HCAG_07098	near LTR block					HISTO_DM.Contig93.Fgenesh_histo.42.final_new	Histo217_01759.t1	HCBG_04264	HC186_06938.t1	HCBG_04264	HC186_06938.t1	HCEG_00837	I7I48_07459	I7I50_11590	I7I52_02827	I7I53_07610	I7I51_01311	ACKS23_08704	ACKS0A_07509
CCT3	T-complex protein	ucsf_hc.01_1.G217B.09913	ucsf_hc.01_1.G186AR.02569	ucsf_hc.01_1.G186AR.02569	ucsf_hc.01_1.H88.03920	HCAG_06628	near LTR block	near LTR block	near LTR block			HISTO_ZL.Contig658.eannot.1239.final_new	Histo217_07659.t1	HCBG_07343	HC186_01889.t1	HCBG_07343	HC186_01889.t1	HCEG_02923	I7I48_01501	I7I50_07748	I7I52_09179	I7I53_10350	I7I51_04856	ACKS23_03201	ACKS0A_09431
CCT4	T-complex protein 1 subunit delta	ucsf_hc.01_1.G217B.06454	ucsf_hc.01_1.G186AR.01656	ucsf_hc.01_1.G186AR.01656	ucsf_hc.01_1.H88.00137	HCAG_06315					in LTR block	HISTO_JG.Contig206.genewise.28.final_new	Histo217_04916.t1	HCBG_06675	HC186_01195.t1	HCBG_06675	HC186_01195.t1	HCEG_00119	I7I48_05540	I7I50_12556	I7I52_11139	I7I53_08553	I7I51_02009	ACKS23_06785	ACKS0A_05590
CDA1	polysaccharide deacetylase; chitin deacetylase	ucsf_hc.01_1.G217B.06010				HCAG_07268						HISTO_HS.Contig68-snap.100.final_new	Histo217_04569.t1						I7I48_07165				I7I51_01115	ACKS23_08410	ACKS0A_07215
CDC10	septin	ucsf_hc.01_1.G217B.05625	ucsf_hc.01_1.G186AR.10831	ucsf_hc.01_1.G186AR.10831	ucsf_hc.01_1.H88.10438	HCAG_02006						HISTO_GY.Contig460.eannot.1719.final_new	Histo217_04280.t1	HCBG_05319	HC186_08005.t1	HCBG_05319	HC186_08005.t1	HCEG_07975	I7I48_04959	I7I50_03974	I7I52_04882	I7I53_01879	I7I51_08728	ACKS23_06210	ACKS0A_05000
CDC11	SIN component scaffold protein Cdc11	ucsf_hc.01_1.G217B.02079	ucsf_hc.01_1.G186AR.12212	ucsf_hc.01_1.G186AR.12212	ucsf_hc.01_1.H88.07943	HCAG_00328				near LTR block	near LTR block	HISTO_DF.Contig537.Fgenesh_histo.102.final_new	Histo217_01571.t1	HCBG_06318	HC186_09035.t1	HCBG_06318	HC186_09035.t1	HCEG_06057	I7I48_03301	I7I50_05835	I7I52_04094	I7I53_00118	I7I51_07462	ACKS23_04553	ACKS0A_03342
CDC12	septin	ucsf_hc.01_1.G217B.03214	ucsf_hc.01_1.G186AR.12399	ucsf_hc.01_1.G186AR.12399	ucsf_hc.01_1.H88.08158	HCAG_00459	near LTR block				in LTR block	HISTO_DY.Contig31.fgenesh_plus.65.final_new		HCBG_06452	HC186_09170.t1	HCBG_06452	HC186_09170.t1	HCEG_06206	I7I48_03474	I7I50_05646	I7I52_03906	I7I53_00336	I7I51_07594	ACKS23_04726	ACKS0A_03515
CDC123	cell cycle control protein	ucsf_hc.01_1.G217B.10513	ucsf_hc.01_1.G186AR.07340	ucsf_hc.01_1.G186AR.07340	ucsf_hc.01_1.H88.11801	HCAG_05145		near LTR block	near LTR block	near LTR block		HISTO_ZT.Contig174.eannot.1420.final_new	Histo217_08105.t1	HCBG_02806	HC186_05362.t1	HCBG_02806	HC186_05362.t1	HCEG_09002	I7I48_06065	I7I50_10140	I7I52_01378	I7I53_06210	I7I51_00286	ACKS23_07310	ACKS0A_06115
CDC13	G2/mitotic-specific cyclin cdc13	ucsf_hc.01_1.G217B.00148	ucsf_hc.01_1.G186AR.02826	ucsf_hc.01_1.G186AR.02826	ucsf_hc.01_1.H88.04177	HCAG_06449					near LTR block	HISTO_AL.Contig317.Fgenesh_Neurospora.100.final_new	Histo217_00123.t1	HCBG_07522	HC186_02084.t1	HCBG_07522	HC186_02084.t1	HCEG_03105	I7I48_01258	I7I50_08005	I7I52_08521	I7I53_10606	I7I51_04672	ACKS23_02958	ACKS0A_09188
CDC14	tyrosine-protein phosphatase	ucsf_hc.01_1.G217B.02972				HCAG_04983					near LTR block	HISTO_DM.Contig940.eannot.1275.final_new	Histo217_02194.t1						I7I48_08076				I7I51_00098	ACKS23_09321	ACKS0A_08126
CDC16	cell division cycle protein	ucsf_hc.01_1.G217B.03272	ucsf_hc.01_1.G186AR.12337	ucsf_hc.01_1.G186AR.12337	ucsf_hc.01_1.H88.08093	HCAG_00427		near LTR block	near LTR block			HISTO_DY.Contig31.fgenesh_plus.27.final_new	Histo217_02402.t1	HCBG_06402	HC186_09122.t1	HCBG_06402	HC186_09122.t1	HCEG_06147	I7I48_03416	I7I50_05708	I7I52_03968	I7I53_00271	I7I51_07554	ACKS23_04668	ACKS0A_03457
CDC19	pyruvate kinase	ucsf_hc.01_1.G217B.07047				HCAG_07781					near LTR block	HISTO_KF.Contig601.eannot.1337.final_new	Histo217_05386.t1						I7I48_02297				I7I51_02977	ACKS23_09771	ACKS0A_08577
CDC2	cell division control protein 2	ucsf_hc.01_1.G217B.05159				HCAG_05876	near LTR block					HISTO_GL.Contig59.Fgenesh_histo.31.final_new	Histo217_03904.t1						I7I48_10934				I7I51_07101	ACKS23_10523	ACKS0A_10957
CDC20	WD domain-containing protein	ucsf_hc.01_1.G217B.07271	ucsf_hc.01_1.G186AR.05101	ucsf_hc.01_1.G186AR.05101	ucsf_hc.01_1.H88.04682	HCAG_02377		near LTR block	near LTR block		near LTR block	HISTO_LF.Contig359.Fgenesh_histo.142.final_new	Histo217_05565.t1	HCBG_01461	HC186_03791.t1	HCBG_01461	HC186_03791.t1	HCEG_03497	I7I48_00380	I7I50_01237	I7I52_08936	I7I53_02834	I7I51_06142	ACKS23_02047	ACKS0A_02038
CDC23	cell division cycle protein	ucsf_hc.01_1.G217B.03299	ucsf_hc.01_1.G186AR.12304	ucsf_hc.01_1.G186AR.12304	ucsf_hc.01_1.H88.08063	HCAG_09449	near LTR block					HISTO_DY.Contig31.fgenesh_plus.22.final_new	Histo217_02425.t1	HCBG_06382	HC186_09098.t1	HCBG_06382	HC186_09098.t1	HCEG_06126	I7I48_03388	I7I50_05741	I7I52_04001	I7I53_00240	I7I51_07534	ACKS23_04640	ACKS0A_03429
CDC25	cell division control protein	ucsf_hc.01_1.G217B.00165	ucsf_hc.01_1.G186AR.02844	ucsf_hc.01_1.G186AR.02844	ucsf_hc.01_1.H88.04191	HCAG_06440				near LTR block	near LTR block	HISTO_AL.Contig317.eannot.1489.final_new	Histo217_00134.t1	HCBG_07535	HC186_02094.t1	HCBG_07535	HC186_02094.t1	HCEG_03117	I7I48_01241	I7I50_08023	I7I52_08539	I7I53_10620	I7I51_04663	ACKS23_02941	ACKS0A_09171
CDC26	APC_CDC26 superfamily domain-containing protein	ucsf_hc.01_1.G217B.00812	ucsf_hc.01_1.G186AR.10092	ucsf_hc.01_1.G186AR.10092	ucsf_hc.01_1.H88.08650	HCAG_09569						HISTO_BP.Contig457.Fgenesh_histo.33.final_new	Histo217_00648.t1	HCBG_04787	HC186_07450.t1	HCBG_04787	HC186_07450.t1	HCEG_06583	I7I48_03944	I7I50_05145	I7I52_03403	I7I53_00832	I7I51_07983	ACKS23_05195	ACKS0A_03984
CDC27	DUF1237 domain-containing protein	ucsf_hc.01_1.G217B.00061	ucsf_hc.01_1.G186AR.02741	ucsf_hc.01_1.G186AR.02741	ucsf_hc.01_1.H88.04085	HCAG_06512					near LTR block	HISTO_AL.Contig317-snap.15.final_new		HCBG_07456	HC186_02013.t1	HCBG_07456	HC186_02013.t1		I7I48_01345	I7I50_07920	I7I52_08436	I7I53_10515	I7I51_04743	ACKS23_03045	ACKS0A_09275
CDC31	cell division control protein Cdc31	ucsf_hc.01_1.G217B.12097				HCAG_01653					near LTR block	HISTO_ZZ.Contig127c-snap.21.final_new	Histo217_09251.t1						I7I48_11758				I7I51_05341	ACKS23_11348	ACKS0A_11783
CDC34	ubiquitin-conjugating enzyme	ucsf_hc.01_1.G217B.07832	ucsf_hc.01_1.G186AR.12643	ucsf_hc.01_1.G186AR.12643	ucsf_hc.01_1.H88.08401	HCAG_00655		near LTR block	near LTR block			HISTO_LG.Contig392.fgenesh_plus.23.final_new	Histo217_05969.t1	HCBG_06633	HC186_09346.t1	HCBG_06633	HC186_09346.t1	HCEG_06387	I7I48_03703	I7I50_05401	I7I52_03662	I7I53_00579	I7I51_07806	ACKS23_04955	ACKS0A_03744
CDC37	Hsp90 co-chaperone Cdc37	ucsf_hc.01_1.G217B.03582	ucsf_hc.01_1.G186AR.03637	ucsf_hc.01_1.G186AR.03637	ucsf_hc.01_1.H88.09488	HCAG_01332						HISTO_EA.Contig33.eannot.1675.final_new	Histo217_02640.t1	HCBG_07837	HC186_02684.t1	HCBG_07837	HC186_02684.t1	HCEG_07258	I7I48_04746	I7I50_04213	I7I52_05121	I7I53_01672	I7I51_08572	ACKS23_05997	ACKS0A_04787
CDC4	myosin	ucsf_hc.01_1.G217B.02471	ucsf_hc.01_1.G186AR.09446	ucsf_hc.01_1.G186AR.09446	ucsf_hc.01_1.H88.01142	HCAG_07144	near LTR block				near LTR block	HISTO_DM.Contig93.eannot.1735.final_new	Histo217_01802.t1	HCBG_04321	HC186_06991.t1	HCBG_04321	HC186_06991.t1	HCEG_00898	I7I48_07384	I7I50_11509	I7I52_02746	I7I53_07538	I7I51_01258	ACKS23_08629	ACKS0A_07434
CDC42	small GTPase	ucsf_hc.01_1.G217B.06047	ucsf_hc.01_1.G186AR.09699	ucsf_hc.01_1.G186AR.09699	ucsf_hc.01_1.H88.01391					near LTR block		HISTO_HS.Contig68.Fgenesh_histo.100.final_new	Histo217_04600.t1	HCBG_04510	HC186_07187.t1	HCBG_04510	HC186_07187.t1	HCEG_01092	I7I48_07127	I7I50_11249	I7I52_02487	I7I53_07286		ACKS23_08372	ACKS0A_07177
CDC45	DNA replication initiation factor Cdc45	ucsf_hc.01_1.G217B.00571	ucsf_hc.01_1.G186AR.04981	ucsf_hc.01_1.G186AR.04981	ucsf_hc.01_1.H88.04564	HCAG_02293					near LTR block	HISTO_AZ.Contig47.eannot.1595.final_new	Histo217_00474.t1	HCBG_01370	HC186_03700.t1	HCBG_01370	HC186_03700.t1	HCEG_03411	I7I48_00258	I7I50_01357	I7I52_12473	I7I53_02716	I7I51_06056	ACKS23_01925	ACKS0A_01916
CDC48	cell division control protein	ucsf_hc.01_1.G217B.07363	ucsf_hc.01_1.G186AR.05200	ucsf_hc.01_1.G186AR.05200	ucsf_hc.01_1.H88.04778	HCAG_02452			near LTR block	near LTR block		HISTO_LF.Contig359.eannot.1948.final_new	Histo217_05627.t1	HCBG_01527	HC186_03860.t1	HCBG_01527	HC186_03860.t1	HCEG_03566	I7I48_00472	I7I50_01140	I7I52_09037	I7I53_02929	I7I51_06216	ACKS23_02139	ACKS0A_02130
CDC55	phosphoprotein phosphatase subunit 2-beta regulatory	ucsf_hc.01_1.G217B.04601	ucsf_hc.01_1.G186AR.05714	ucsf_hc.01_1.G186AR.05714	ucsf_hc.01_1.H88.05264	HCAG_02846	near LTR block				near LTR block	HISTO_GI.Contig382.eannot.1248.final_new	Histo217_03468.t1	HCBG_01917	HC186_04243.t1	HCBG_01917	HC186_04243.t1	HCEG_03958	I7I48_00918	I7I50_00620	I7I52_07888	I7I53_03422	I7I51_06624	ACKS23_02618	ACKS0A_02609
CDC6	cell division cycle protein	ucsf_hc.01_1.G217B.00257	ucsf_hc.01_1.G186AR.02930	ucsf_hc.01_1.G186AR.02930	ucsf_hc.01_1.H88.04278	HCAG_06391						HISTO_AL.Contig317.Fgenesh_histo.36.final_new	Histo217_00192.t1	HCBG_07595	HC186_02160.t1	HCBG_07595	HC186_02160.t1	HCEG_03181	I7I48_01149	I7I50_08109	I7I52_08625	I7I53_10707	I7I51_04608	ACKS23_02849	ACKS0A_09079
CDC73	cell division control protein	ucsf_hc.01_1.G217B.07127	ucsf_hc.01_1.G186AR.03292	ucsf_hc.01_1.G186AR.03292	ucsf_hc.01_1.H88.02661	HCAG_07839				near LTR block	near LTR block	HISTO_KF.Contig601.genewise.36.final_new	Histo217_05447.t1	HCBG_08175	HC186_02428.t1	HCBG_08175	HC186_02428.t1	HCEG_01911	I7I48_02383	I7I50_08487	I7I52_06002	I7I53_09084	I7I51_02912	ACKS23_09857	ACKS0A_08663
CDO1	cysteine dioxygenase	ucsf_hc.01_1.G217B.10665	ucsf_hc.01_1.G186AR.02031	ucsf_hc.01_1.G186AR.02031	ucsf_hc.01_1.H88.00494	HCAG_00220					near LTR block	HISTO_ZT.Contig174.Fgenesh_histo.111.final_new	Histo217_08228.t1	HCBG_06968	HC186_01479.t1	HCBG_06968	HC186_01479.t1	HCEG_00408	I7I48_05913	I7I50_12171	I7I52_11517	I7I53_08189	I7I51_01693	ACKS23_07158	ACKS0A_05963
CDR4	ABC transporter	ucsf_hc.01_1.G217B.01040	ucsf_hc.01_1.G186AR.10336	ucsf_hc.01_1.G186AR.10336	ucsf_hc.01_1.H88.08883	HCAG_00970						HISTO_BP.Contig457.Fgenesh_histo.19.final_new	Histo217_00794.t1	HCBG_04961	HC186_07625.t1	HCBG_04961	HC186_07625.t1	HCEG_06764	I7I48_04173	I7I50_04899	I7I52_03157	I7I53_01067	I7I51_08159	ACKS23_05424	ACKS0A_04213
CDS1	phosphatidate cytidylyltransferase	ucsf_hc.01_1.G217B.03621	ucsf_hc.01_1.G186AR.03688	ucsf_hc.01_1.G186AR.03688	ucsf_hc.01_1.H88.09532	HCAG_01365	near LTR block					HISTO_EA.Contig33.eannot.1674.final_new	Histo217_02679.t1	HCBG_07881	HC186_02729.t1	HCBG_07881	HC186_02729.t1	HCEG_07300	I7I48_04785	I7I50_04162	I7I52_05070	I7I53_01716	I7I51_08610	ACKS23_06036	ACKS0A_04826
CDT2	WD domain-containing protein	ucsf_hc.01_1.G217B.06031	ucsf_hc.01_1.G186AR.09681	ucsf_hc.01_1.G186AR.09681	ucsf_hc.01_1.H88.01374	HCAG_07281				near LTR block		HISTO_HS.Contig68.Fgenesh_histo.67.final_new	Histo217_04583.t1	HCBG_04495	HC186_07176.t1	HCBG_04495	HC186_07176.t1	HCEG_01076	I7I48_07144	I7I50_11268	I7I52_02506	I7I53_07304	I7I51_01100	ACKS23_08389	ACKS0A_07194
CEF1	pre-mRNA-splicing factor cef1	ucsf_hc.01_1.G217B.01049	ucsf_hc.01_1.G186AR.10342	ucsf_hc.01_1.G186AR.10342	ucsf_hc.01_1.H88.08892	HCAG_00976						HISTO_BP.Contig457.Fgenesh_histo.42.final_new	Histo217_00798.t1	HCBG_04967		HCBG_04967		HCEG_06772	I7I48_04182	I7I50_04893	I7I52_03151	I7I53_01076	I7I51_08165	ACKS23_05433	ACKS0A_04222
CFP8	glycosyl hydrolase catalytic core domain-containing protein	ucsf_hc.01_1.G217B.04710	ucsf_hc.01_1.G186AR.11872	ucsf_hc.01_1.G186AR.11872	ucsf_hc.01_1.H88.11492	HCAG_05918						HISTO_GL.Contig233.Fgenesh_Neurospora.36.final_new	Histo217_03554.t1	HCBG_06086	HC186_08784.t1	HCBG_06086	HC186_08784.t1	HCEG_08768	I7I48_11002	I7I50_06408	I7I52_10519	I7I53_11855	I7I51_07048	ACKS23_10591	ACKS0A_11025
CGR1	nucleolar protein CgrA	ucsf_hc.01_1.G217B.03101	ucsf_hc.01_1.G186AR.08583	ucsf_hc.01_1.G186AR.08583	ucsf_hc.01_1.H88.03630	HCAG_01891						HISTO_DU.Contig190.eannot.1282.final_new		HCBG_03724	HC186_06384.t1	HCBG_03724	HC186_06384.t1	HCEG_02685	I7I48_12084	I7I50_07424	I7I52_09504	I7I53_10059	I7I51_05096	ACKS23_11674	ACKS0A_12109
CHA4	C6 transcription factor	ucsf_hc.01_1.G217B.00492	ucsf_hc.01_1.G186AR.04893	ucsf_hc.01_1.G186AR.04893	ucsf_hc.01_1.H88.04482	HCAG_02214						HISTO_AZ.Contig47.Fgenesh_Aspergillus.179.final_new	Histo217_00407.t1	HCBG_01307	HC186_03644.t1	HCBG_01307	HC186_03644.t1	HCEG_03351	I7I48_00179	I7I50_01445	I7I52_12561	I7I53_02634	I7I51_05985	ACKS23_01846	ACKS0A_01837
CHK2	lanosterol 14-alpha-demethylase	ucsf_hc.01_1.G217B.04403	ucsf_hc.01_1.G186AR.06257	ucsf_hc.01_1.G186AR.06257	ucsf_hc.01_1.H88.02458	HCAG_04049	near LTR block	near LTR block		near LTR block		HISTO_GB.Contig114.fgenesh_plus.17.final_new		HCBG_09081	HC186_04612.t1	HCBG_09081	HC186_04612.t1		I7I48_09870	I7I50_01619	I7I52_11835	I7I53_11549	I7I51_04547	ACKS23_01645	ACKS0A_01644
CHL1	DEAD_2 domain-containing protein	ucsf_hc.01_1.G217B.08095	ucsf_hc.01_1.G186AR.07815	ucsf_hc.01_1.G186AR.07815	ucsf_hc.01_1.H88.02884	HCAG_03505	in LTR block			near LTR block	near LTR block	HISTO_LY.Contig10.Fgenesh_Aspergillus.10.final_new	Histo217_06197.t1	HCBG_03120	HC186_05707.t1	HCBG_03120	HC186_05707.t1	HCEG_02079	I7I48_11280	I7I50_06650	I7I52_10276	I7I53_09308	I7I51_05716	ACKS23_10871	ACKS0A_11306
CHL12	chromosome transmission fidelity protein	ucsf_hc.01_1.G217B.01715	ucsf_hc.01_1.G186AR.01377	ucsf_hc.01_1.G186AR.01377	ucsf_hc.01_1.H88.07599	HCAG_03850	near LTR block					HISTO_DA.Contig93.Fgenesh_histo.21.final_new	Histo217_01347.t1	HCBG_01047	HC186_00984.t1	HCBG_01047	HC186_00984.t1	HCEG_05790	I7I48_08448	I7I50_03083	I7I52_00250	I7I53_05606	I7I51_03415	ACKS23_00222	ACKS0A_00221
CHL4	CHL4 family chromosome segregation protein	ucsf_hc.01_1.G217B.09795	ucsf_hc.01_1.G186AR.06575	ucsf_hc.01_1.G186AR.06575	ucsf_hc.01_1.H88.01768	HCAG_08967						HISTO_ZL.Contig1161e.eannot.1268.final_new	Histo217_07571.t1	HCBG_02254	HC186_04794.t1	HCBG_02254	HC186_04794.t1	HCEG_01383	I7I48_06781	I7I50_10905	I7I52_02143	I7I53_06908	I7I51_00844	ACKS23_08026	ACKS0A_06831
CHO1	choline sulfatase	ucsf_hc.01_1.G217B.08362	ucsf_hc.01_1.G186AR.04020	ucsf_hc.01_1.G186AR.04020	ucsf_hc.01_1.H88.06157	HCAG_07568				near LTR block		HISTO_ZE.Contig158.Fgenesh_histo.6.final_new	Histo217_06447.t1	HCBG_08413	HC186_02987.t1	HCBG_08413	HC186_02987.t1	HCEG_04633	I7I48_02079	I7I50_08795	I7I52_06309	I7I53_04157	I7I51_03171	ACKS23_09553	ACKS0A_08359
CHP1	CORD and CS domain-containing protein	ucsf_hc.01_1.G217B.02998	ucsf_hc.01_1.G186AR.08483	ucsf_hc.01_1.G186AR.08483	ucsf_hc.01_1.H88.03537	HCAG_01835				near LTR block	near LTR block	HISTO_DU.Contig190.eannot.1272.final_new	Histo217_02215.t1	HCBG_03645	HC186_06302.t1	HCBG_03645	HC186_06302.t1	HCEG_02603	I7I48_11980	I7I50_07323	I7I52_09605	I7I53_09965	I7I51_05164	ACKS23_11570	ACKS0A_12005
CHS2	class II chitin synthase	ucsf_hc.01_1.G217B.04360	ucsf_hc.01_1.G186AR.02328	ucsf_hc.01_1.G186AR.02328	ucsf_hc.01_1.H88.10239	HCAG_08008	near LTR block			near LTR block		HISTO_FX.Contig167.Fgenesh_Aspergillus.26.final_new	Histo217_03250.t1	HCBG_07198	HC186_01719.t1	HCBG_07198	HC186_01719.t1		I7I48_12199	I7I50_09499	I7I52_07020	I7I53_11391	I7I51_02581	ACKS23_11789	ACKS0A_12226
CHS4	chitin synthase	ucsf_hc.01_1.G217B.04618	ucsf_hc.01_1.G186AR.05731	ucsf_hc.01_1.G186AR.05731	ucsf_hc.01_1.H88.05279	HCAG_02857	near LTR block				near LTR block	HISTO_GI.Contig382.fgenesh_plus.46.final_new	Histo217_03480.t1	HCBG_01933	HC186_04258.t1	HCBG_01933	HC186_04258.t1	HCEG_03973	I7I48_00935	I7I50_00604	I7I52_07872	I7I53_03437	I7I51_06636	ACKS23_02635	ACKS0A_02626
CHS5	chitin biosynthesis protein	ucsf_hc.01_1.G217B.11611	ucsf_hc.01_1.G186AR.11302	ucsf_hc.01_1.G186AR.11302	ucsf_hc.01_1.H88.10907	HCAG_03231	in LTR block					HISTO_ZY.Contig562f.Fgenesh_histo.3.final_new	Histo217_08898.t1	HCBG_05676	HC186_08358.t1	HCBG_05676	HC186_08358.t1	HCEG_08326	I7I48_10392	I7I50_03502	I7I52_04409	I7I53_02351	I7I51_09088	ACKS23_04200	ACKS0A_10417
CHS7	chitin synthase	ucsf_hc.01_1.G217B.03494	ucsf_hc.01_1.G186AR.03544	ucsf_hc.01_1.G186AR.03544	ucsf_hc.01_1.H88.09400	HCAG_01289						HISTO_EA.Contig33.eannot.1582.final_new	Histo217_02575.t1	HCBG_07770	HC186_02618.t1		HC186_02618.t1	HCEG_07186	I7I48_04658	I7I50_04306	I7I52_05214	I7I53_01584	I7I51_08514	ACKS23_05909	ACKS0A_04699
CIA30	complex I intermediate-associated protein CIA30	ucsf_hc.01_1.G217B.03324	ucsf_hc.01_1.G186AR.10738	ucsf_hc.01_1.G186AR.10738	ucsf_hc.01_1.H88.09228	HCAG_01175	near LTR block					HISTO_EA.Contig33.Fgenesh_Neurospora.152.final_new		HCBG_05269	HC186_07943.t1	HCBG_05269	HC186_07943.t1	HCEG_07043	I7I48_04487	I7I50_04497	I7I52_05406	I7I53_01412	I7I51_08388	ACKS23_05738	ACKS0A_04528
CID2	caffeine-induced death protein Cid2	ucsf_hc.01_1.G217B.11959	ucsf_hc.01_1.G186AR.08107	ucsf_hc.01_1.G186AR.08107	ucsf_hc.01_1.H88.03180	HCAG_01492						HISTO_ZZ.Contig127b.Fgenesh_histo.10.final_new	Histo217_09145.t1	HCBG_03353	HC186_05941.t1	HCBG_03353	HC186_05941.t1		I7I48_11619	I7I50_06946	I7I52_09980	I7I53_09607	I7I51_05494	ACKS23_11209	ACKS0A_11644
CIT1	citrate synthase	ucsf_hc.01_1.G217B.05265	ucsf_hc.01_1.G186AR.04544	ucsf_hc.01_1.G186AR.04544	ucsf_hc.01_1.H88.09691	HCAG_06981				near LTR block	near LTR block	HISTO_GX.Contig297.eannot.1537.final_new	Histo217_04009.t1	HCBG_08809	HC186_03375.t1	HCBG_08809	HC186_03375.t1	HCEG_07416	I7I48_10190	I7I50_08916	I7I52_06432	I7I53_10839	I7I51_02158	ACKS23_03988	ACKS0A_10216
CKA2	casein kinase	ucsf_hc.01_1.G217B.04493				HCAG_02763	near LTR block					HISTO_GI.Contig363.eannot.1232.final_new	Histo217_03384.t1						I7I48_00842				I7I51_06541	ACKS23_02509	ACKS0A_02500
CKB1	casein kinase II beta 1 subunit	ucsf_hc.01_1.G217B.09770	ucsf_hc.01_1.G186AR.06544	ucsf_hc.01_1.G186AR.06544	ucsf_hc.01_1.H88.01739	HCAG_08946		near LTR block	near LTR block			HISTO_ZL.Contig1161d.Fgenesh_Aspergillus.49.final_new	Histo217_07549.t1	HCBG_02232	HC186_04769.t1	HCBG_02232	HC186_04769.t1	HCEG_01357	I7I48_06806	I7I50_10936	I7I52_02174	I7I53_06937	I7I51_00864	ACKS23_08051	ACKS0A_06856
CLA4	serine/threonine-protein kinase CLA4	ucsf_hc.01_1.G217B.11143	ucsf_hc.01_1.G186AR.06010	ucsf_hc.01_1.G186AR.06010	ucsf_hc.01_1.H88.05724	HCAG_03019				near LTR block		HISTO_ZU.Contig65.Fgenesh_histo.200.final_new	Histo217_08563.t1	HCBG_02123	HC186_04452.t1	HCBG_02123	HC186_04452.t1	HCEG_04323	I7I48_02853	I7I50_00326	I7I52_07594	I7I53_03884	I7I51_06805	ACKS23_12090	ACKS0A_02886
CLF1	pre-mRNA-splicing factor CLF1	ucsf_hc.01_1.G217B.11838	ucsf_hc.01_1.G186AR.07989	ucsf_hc.01_1.G186AR.07989	ucsf_hc.01_1.H88.03066							HISTO_ZZ.Contig127a.eannot.1345.final_new	Histo217_09055.t1	HCBG_03264	HC186_05845.t1	HCBG_03264	HC186_05845.t1	HCEG_02226	I7I48_11496	I7I50_06826	I7I52_10100	I7I53_09491		ACKS23_11086	ACKS0A_11521
CLG1	meiotically up-regulated gene 80 protein	ucsf_hc.01_1.G217B.06721	ucsf_hc.01_1.G186AR.01839	ucsf_hc.01_1.G186AR.01839	ucsf_hc.01_1.H88.00308	HCAG_00075		near LTR block				HISTO_JG.Contig207.eannot.1406.final_new	Histo217_05122.t1	HCBG_06818	HC186_01330.t1	HCBG_06818	HC186_01330.t1	HCEG_00260	I7I48_05714	I7I50_12365	I7I52_11323	I7I53_08378	I7I51_01846	ACKS23_06959	ACKS0A_05764
CLP1	pre-mRNA cleavage complex II protein Clp1	ucsf_hc.01_1.G217B.00887	ucsf_hc.01_1.G186AR.10167	ucsf_hc.01_1.G186AR.10167	ucsf_hc.01_1.H88.08720	HCAG_00864						HISTO_BP.Contig457.Fgenesh_histo.130.final_new		HCBG_04840	HC186_07503.t1	HCBG_04840	HC186_07503.t1	HCEG_06640	I7I48_04019	I7I50_05070	I7I52_03328	I7I53_00902	I7I51_08043	ACKS23_05270	ACKS0A_04059
CLR4	histone-lysine n-methyltransferase	ucsf_hc.01_1.G217B.03137	ucsf_hc.01_1.G186AR.08436	ucsf_hc.01_1.G186AR.08436	ucsf_hc.01_1.H88.03495		in LTR block					HISTO_DU.Contig204.Fgenesh_histo.3.final_new	Histo217_02308.t1	HCBG_03613	HC186_06275.t1	HCBG_03613	HC186_06275.t1	HCEG_02570	I7I48_11922	I7I50_07276	I7I52_09652	I7I53_09923		ACKS23_11512	ACKS0A_11947
CMC1	Cmc1 superfamily domain-containing protein	ucsf_hc.01_1.G217B.00667	ucsf_hc.01_1.G186AR.05077	ucsf_hc.01_1.G186AR.05077	ucsf_hc.01_1.H88.04657	HCAG_02359	near LTR block					HISTO_AZ.Contig47.eannot.1646.final_new	Histo217_00544.t1	HCBG_01442	HC186_03774.t1	HCBG_01442	HC186_03774.t1	HCEG_03478	I7I48_00354	I7I50_01261	I7I52_08912	I7I53_02809	I7I51_06124	ACKS23_02021	ACKS0A_02012
CNA1	serine/threonine phosphatase 2B catalytic subunit	ucsf_hc.01_1.G217B.07867	ucsf_hc.01_1.G186AR.12612	ucsf_hc.01_1.G186AR.12612	ucsf_hc.01_1.H88.08371	HCAG_00633						HISTO_LG.Contig392.Fgenesh_Aspergillus.170.final_new	Histo217_05992.t1	HCBG_06616	HC186_09327.t1	HCBG_06616	HC186_09327.t1	HCEG_06366	I7I48_03669	I7I50_05432	I7I52_03693	I7I53_00549	I7I51_07781	ACKS23_04921	ACKS0A_03710
CNB1	calcineurin regulatory subunit CalB	ucsf_hc.01_1.G217B.08693	ucsf_hc.01_1.G186AR.04389	ucsf_hc.01_1.G186AR.04389	ucsf_hc.01_1.H88.09955	HCAG_08231	near LTR block					HISTO_ZL.Contig1131.eannot.1976.final_new	Histo217_06720.t1	HCBG_08691	HC186_03270.t1	HCBG_08691	HC186_03270.t1	HCEG_07615	I7I48_01999	I7I50_09216	I7I52_06737	I7I53_11104	I7I51_02358	ACKS23_03699	ACKS0A_09929
CND1	condensin complex subunit 1	ucsf_hc.01_1.G217B.08179	ucsf_hc.01_1.G186AR.07807	ucsf_hc.01_1.G186AR.07807	ucsf_hc.01_1.H88.02873	HCAG_03124	in LTR block	near LTR block	near LTR block	near LTR block	near LTR block	HISTO_ZE.Contig149.eannot.1274.final_new	Histo217_06312.t1	HCBG_03113	HC186_05701.t1	HCBG_03113	HC186_05701.t1	HCEG_02072	I7I48_11289	I7I50_06642	I7I52_10284	I7I53_09297	I7I51_06899	ACKS23_10880	ACKS0A_11315
CND2	condensin complex component cnd2	ucsf_hc.01_1.G217B.00217	ucsf_hc.01_1.G186AR.02893	ucsf_hc.01_1.G186AR.02893	ucsf_hc.01_1.H88.04242	HCAG_06412		near LTR block	near LTR block			HISTO_AL.Contig317.eannot.1487.final_new	Histo217_00167.t1	HCBG_07569	HC186_02133.t1	HCBG_07569	HC186_02133.t1	HCEG_03156	I7I48_01189	I7I50_08072	I7I52_08588	I7I53_10671	I7I51_04632	ACKS23_02889	ACKS0A_09119
CND3	condensin subunit	ucsf_hc.01_1.G217B.02130	ucsf_hc.01_1.G186AR.12273	ucsf_hc.01_1.G186AR.12273	ucsf_hc.01_1.H88.08027	HCAG_00387	near LTR block				near LTR block	HISTO_DF.Contig537.Fgenesh_histo.130.final_new	Histo217_01610.t1	HCBG_06361	HC186_09076.t1	HCBG_06361	HC186_09076.t1	HCEG_06104	I7I48_03353	I7I50_05773	I7I52_04032	I7I53_00204	I7I51_07510	ACKS23_04605	ACKS0A_03394
CNE1	calnexin	ucsf_hc.01_1.G217B.02255	ucsf_hc.01_1.G186AR.09205	ucsf_hc.01_1.G186AR.09205	ucsf_hc.01_1.H88.00884	HCAG_06060				near LTR block	near LTR block	HISTO_DM.Contig93.eannot.1773.final_new	Histo217_01693.t1	HCBG_04153	HC186_06817.t1	HCBG_04153	HC186_06817.t1	HCEG_00720	I7I48_07602	I7I50_11752	I7I52_02990	I7I53_07798	I7I51_01416	ACKS23_08847	ACKS0A_07652
CNX8	molybdopterin synthase large subunit CnxH	ucsf_hc.01_1.G217B.08474	ucsf_hc.01_1.G186AR.11419	ucsf_hc.01_1.G186AR.11419	ucsf_hc.01_1.H88.11012	HCAG_03311	near LTR block	near LTR block	near LTR block	near LTR block	near LTR block	HISTO_ZH.Contig107.Fgenesh_Aspergillus.14.final_new	Histo217_06546.t1	HCBG_05761	HC186_08447.t1	HCBG_05761	HC186_08447.t1		I7I48_10530	I7I50_03385	I7I52_04292	I7I53_02456	I7I51_09166	ACKS23_04338	ACKS0A_10555
COA1	cytochrome oxidase assembly	ucsf_hc.01_1.G217B.04106	ucsf_hc.01_1.G186AR.00714	ucsf_hc.01_1.G186AR.00714	ucsf_hc.01_1.H88.06986	HCAG_10549						HISTO_FE.Contig19.Fgenesh_histo.72.final_new	Histo217_03043.t1	HCBG_00552	HC186_00476.t1	HCBG_00552	HC186_00476.t1	HCEG_05288	I7I48_09070	I7I50_02415	I7I52_00921	I7I53_04986	I7I51_03936	ACKS23_00844	ACKS0A_00843
COF1	cofilin	ucsf_hc.01_1.G217B.05295	ucsf_hc.01_1.G186AR.04583	ucsf_hc.01_1.G186AR.04583	ucsf_hc.01_1.H88.09730	HCAG_06960	near LTR block					HISTO_GX.Contig297.eannot.1457.final_new	Histo217_04027.t1	HCBG_08833	HC186_03400.t1	HCBG_08833	HC186_03400.t1	HCEG_07441	I7I48_10160	I7I50_08955	I7I52_06471	I7I53_10878	I7I51_02186	ACKS23_03958	ACKS0A_10186
COG3	golgi complex component Cog3	ucsf_hc.01_1.G217B.09962	ucsf_hc.01_1.G186AR.02628	ucsf_hc.01_1.G186AR.02628	ucsf_hc.01_1.H88.03980	HCAG_06588				near LTR block		HISTO_ZL.Contig658-snap.27.final_new	Histo217_07695.t1	HCBG_07379	HC186_01933.t1	HCBG_07379	HC186_01933.t1	HCEG_02959	I7I48_01452	I7I50_07807	I7I52_08323	I7I53_10410	I7I51_04818	ACKS23_03152	ACKS0A_09382
COG4	golgi transport complex subunit Cog4	ucsf_hc.01_1.G217B.01487	ucsf_hc.01_1.G186AR.01139	ucsf_hc.01_1.G186AR.01139	ucsf_hc.01_1.H88.07387	HCAG_03663						HISTO_DA.Contig93.eannot.2183.final_new		HCBG_00858	HC186_00786.t1	HCBG_00858	HC186_00786.t1	HCEG_05604	I7I48_08679	I7I50_02842	I7I52_00492	I7I53_05391	I7I51_03602	ACKS23_00453	ACKS0A_00452
COG6	golgi transport complex subunit Cog6	ucsf_hc.01_1.G217B.10194	ucsf_hc.01_1.G186AR.07154	ucsf_hc.01_1.G186AR.07154	ucsf_hc.01_1.H88.02293	HCAG_05277						HISTO_ZT.Contig1089.eannot.1676.final_new	Histo217_07865.t1	HCBG_02669	HC186_05231.t1	HCBG_02669	HC186_05231.t1	HCEG_01811	I7I48_06237	I7I50_10326	I7I52_01565	I7I53_06382	I7I51_00433	ACKS23_07482	ACKS0A_06287
CON131	con13-like protein	ucsf_hc.01_1.G217B.05795				HCAG_06359	near LTR block				near LTR block	HISTO_GY.Contig471.Fgenesh_Aspergillus.38.final_new	Histo217_04407.t1						I7I48_05215				I7I51_04569	ACKS23_06466	ACKS0A_05256
CON132	conidiation-specific protein 13, 2nd best hit	ucsf_hc.01_1.G217B.05000	ucsf_hc.01_1.G186AR.11656	ucsf_hc.01_1.G186AR.11656	ucsf_hc.01_1.H88.11284	HCAG_05785	near LTR block	near LTR block	near LTR block			HISTO_GL.Contig296-snap.96.final_new	Histo217_03775.t1	HCBG_05922	HC186_08618.t1	HCBG_05922	HC186_08618.t1	HCEG_08601	I7I48_10813	I7I50_06184	I7I52_10738	I7I53_12067	I7I51_07201	ACKS23_10403	ACKS0A_10836
HYF1	C2H2 transcription factor	ucsf_hc.01_1.G217B.06849	ucsf_hc.01_1.G186AR.03183	ucsf_hc.01_1.G186AR.03183	ucsf_hc.01_1.H88.05992	HCAG_08711						HISTO_KF.Contig597.Fgenesh_histo.2.final_new	Histo217_05225.t1	HCBG_08103	HC186_02351.t1	HCBG_08103	HC186_02351.t1	HCEG_04525	I7I48_02513				I7I51_02811	ACKS23_09987	ACKS0A_08792
COP1	coatomer subunit delta	ucsf_hc.01_1.G217B.00528	ucsf_hc.01_1.G186AR.04931	ucsf_hc.01_1.G186AR.04931	ucsf_hc.01_1.H88.04516	HCAG_02251					near LTR block	HISTO_AZ.Contig47.fgenesh_plus.53.final_new	Histo217_00435.t1	HCBG_01334	HC186_03666.t1	HCBG_01334	HC186_03666.t1	HCEG_03379	I7I48_00215	I7I50_01407	I7I52_12523	I7I53_02668	I7I51_06014	ACKS23_01882	ACKS0A_01873
COQ2	monothiol glutaredoxin-5	ucsf_hc.01_1.G217B.06285	ucsf_hc.01_1.G186AR.06496	ucsf_hc.01_1.G186AR.06496	ucsf_hc.01_1.H88.01693		in LTR block	near LTR block	near LTR block	in LTR block		HISTO_IH.Contig49.Fgenesh_histo.2.final_new	Histo217_04789.t1	HCBG_02195	HC186_04729.t1	HCBG_02195	HC186_04729.t1	HCEG_01319	I7I48_06888	I7I50_10984	I7I52_02222	I7I53_06983		ACKS23_08133	ACKS0A_06938
COQ3	3-demethylubiquinone-9 3-methyltransferase	ucsf_hc.01_1.G217B.02208					near LTR block					HISTO_DM.Contig93.Fgenesh_Aspergillus.178.final_new							I7I48_07649					ACKS23_08894	ACKS0A_07699
COQ4	ubiquinone biosynthesis protein COQ4	ucsf_hc.01_1.G217B.12032	ucsf_hc.01_1.G186AR.08185	ucsf_hc.01_1.G186AR.08185	ucsf_hc.01_1.H88.03261	HCAG_01569	near LTR block					HISTO_ZZ.Contig127b.eannot.1467.final_new	Histo217_09210.t1	HCBG_03420	HC186_06000.t1	HCBG_03420	HC186_06000.t1	HCEG_02388	I7I48_11692	I7I50_07024	I7I52_09902	I7I53_09688	I7I51_05421	ACKS23_11282	ACKS0A_11717
COQ5	ubiquinone biosynthesis methyltransferase coq5	ucsf_hc.01_1.G217B.04950	ucsf_hc.01_1.G186AR.11611	ucsf_hc.01_1.G186AR.11611	ucsf_hc.01_1.H88.11234	HCAG_05752	near LTR block					HISTO_GL.Contig296.eannot.1415.final_new	Histo217_03742.t1	HCBG_05887	HC186_08585.t1	HCBG_05887	HC186_08585.t1	HCEG_08565	I7I48_10763	I7I50_06139	I7I52_10783	I7I53_12117	I7I51_07234	ACKS23_10353	ACKS0A_10786
COQ6	monooxygenase	ucsf_hc.01_1.G217B.02265	ucsf_hc.01_1.G186AR.09216	ucsf_hc.01_1.G186AR.09216	ucsf_hc.01_1.H88.00921	HCAG_10919				in LTR block	near LTR block	HISTO_DM.Contig93.eannot.1664.final_new		HCBG_04163	HC186_06829.t1	HCBG_04163	HC186_06829.t1	HCEG_00734	I7I48_07591	I7I50_11740	I7I52_02978	I7I53_07759	I7I51_01406	ACKS23_08836	ACKS0A_07641
COQ9	ubiquinone biosynthesis protein COQ9	ucsf_hc.01_1.G217B.10154	ucsf_hc.01_1.G186AR.07112	ucsf_hc.01_1.G186AR.07112	ucsf_hc.01_1.H88.02251	HCAG_05302						HISTO_ZT.Contig1089.eannot.1679.final_new		HCBG_02643		HCBG_02643			I7I48_06277	I7I50_10368	I7I52_01607	I7I53_06424	I7I51_00456	ACKS23_07522	ACKS0A_06327
COT1	serine/threonine-protein kinase cot-1	ucsf_hc.01_1.G217B.11971	ucsf_hc.01_1.G186AR.08118	ucsf_hc.01_1.G186AR.08118	ucsf_hc.01_1.H88.03191	HCAG_01501						HISTO_ZZ.Contig127b.Fgenesh_histo.30.final_new	Histo217_09156.t1	HCBG_03364	HC186_05952.t1	HCBG_03364	HC186_05952.t1	HCEG_02333	I7I48_11631	I7I50_06957	I7I52_09969	I7I53_09618	I7I51_05483	ACKS23_11221	ACKS0A_11656
COX10	protoheme IX farnesyltransferase	ucsf_hc.01_1.G217B.02715	ucsf_hc.01_1.G186AR.08969	ucsf_hc.01_1.G186AR.08969	ucsf_hc.01_1.H88.00651	HCAG_06219						HISTO_DM.Contig933-snap.125.final_new	Histo217_01999.t1	HCBG_03969	HC186_06637.t1	HCBG_03969	HC186_06637.t1	HCEG_00533	I7I48_07844	I7I50_11979	I7I52_11669	I7I53_08031	I7I51_01588	ACKS23_09089	ACKS0A_07894
COX11	mitochondrial cytochrome c oxidase assembly factor	ucsf_hc.01_1.G217B.01678	ucsf_hc.01_1.G186AR.01338	ucsf_hc.01_1.G186AR.01338	ucsf_hc.01_1.H88.07566	HCAG_10359						HISTO_DA.Contig93.eannot.2098.final_new			HC186_00949.t1		HC186_00949.t1	HCEG_05760	I7I48_08487	I7I50_03043	I7I52_00291	I7I53_05572	I7I51_03442	ACKS23_00261	ACKS0A_00260
COX15	cytochrome c oxidase assembly protein	ucsf_hc.01_1.G217B.04899	ucsf_hc.01_1.G186AR.07632	ucsf_hc.01_1.G186AR.07632	ucsf_hc.01_1.H88.11179	HCAG_05715					near LTR block	HISTO_GL.Contig296.eannot.1353.final_new	Histo217_03702.t1	HCBG_03031	HC186_05593.t1	HCBG_03031	HC186_05593.t1	HCEG_08524	I7I48_10712	I7I50_09849	I7I52_10834	I7I53_12172	I7I51_07274	ACKS23_10302	ACKS0A_10735
COX16	cytochrome c oxidase-assembly factor COX16	ucsf_hc.01_1.G217B.08236	ucsf_hc.01_1.G186AR.03901	ucsf_hc.01_1.G186AR.03901	ucsf_hc.01_1.H88.06320	HCAG_07668		near LTR block	near LTR block			HISTO_ZE.Contig149.eannot.1259.final_new	Histo217_06362.t1	HCBG_08323	HC186_02898.t1	HCBG_08323	HC186_02898.t1	HCEG_04734	I7I48_02205	I7I50_08676	I7I52_06190	I7I53_04321	I7I51_03081	ACKS23_09679	ACKS0A_08485
COX17	cytochrome c oxidase copper chaperone Cox17	ucsf_hc.01_1.G217B.03125	ucsf_hc.01_1.G186AR.08613	ucsf_hc.01_1.G186AR.08613	ucsf_hc.01_1.H88.03653		near LTR block					HISTO_DU.Contig190.Fgenesh_Neurospora.33.final_new	Histo217_02295.t1	HCBG_03742	HC186_06403.t1	HCBG_03742	HC186_06403.t1	HCEG_02703	I7I48_12108	I7I50_07454	I7I52_09474	I7I53_10082		ACKS23_11698	ACKS0A_12133
COX19	Cox19p	ucsf_hc.01_1.G217B.11904				HCAG_01450	near LTR block				in LTR block	HISTO_ZZ.Contig127b.Fgenesh_histo.20.final_new	Histo217_09110.t1						I7I48_11562				I7I51_05536	ACKS23_11152	ACKS0A_11587
COX23	mitochondrial cytochrome c oxidase assembly factor	ucsf_hc.01_1.G217B.09703	ucsf_hc.01_1.G186AR.00092	ucsf_hc.01_1.G186AR.00092	ucsf_hc.01_1.H88.06455		near LTR block			near LTR block		HISTO_ZL.Contig1161d.Fgenesh_histo.110.final_new		HCBG_00072		HCBG_00072		HCEG_04850	I7I48_09688	I7I50_01795	I7I52_12009	I7I53_04456		ACKS23_01462	ACKS0A_01461
COY1	golgi membrane protein	ucsf_hc.01_1.G217B.00638	ucsf_hc.01_1.G186AR.05047	ucsf_hc.01_1.G186AR.05047	ucsf_hc.01_1.H88.04625	HCAG_02337						HISTO_AZ.Contig47.Fgenesh_Aspergillus.156.final_new	Histo217_00520.t1	HCBG_01419	HC186_03744.t1	HCBG_01419	HC186_03744.t1	HCEG_03456	I7I48_00325	I7I50_01291	I7I52_08882	I7I53_02777	I7I51_06104	ACKS23_01992	ACKS0A_01983
CPA1	carbamoyl-phosphate synthase subunit arginine-specific small	ucsf_hc.01_1.G217B.05523	ucsf_hc.01_1.G186AR.10934	ucsf_hc.01_1.G186AR.10934	ucsf_hc.01_1.H88.10532	HCAG_01939					near LTR block	HISTO_GY.Contig460-snap.77.final_new	Histo217_04207.t1	HCBG_05398	HC186_08086.t1	HCBG_05398	HC186_08086.t1		I7I48_05063	I7I50_03869	I7I52_04777	I7I53_01975	I7I51_08800	ACKS23_06314	ACKS0A_05104
CPA2	carbamoyl-phosphate synthase	ucsf_hc.01_1.G217B.07645	ucsf_hc.01_1.G186AR.05518	ucsf_hc.01_1.G186AR.05518	ucsf_hc.01_1.H88.05077	HCAG_02700						HISTO_LF.Contig359.Fgenesh_histo.62.final_new	Histo217_05844.t1	HCBG_01770	HC186_04099.t1	HCBG_01770	HC186_04099.t1	HCEG_03814	I7I48_00758	I7I50_00820	I7I52_08088	I7I53_03232	I7I51_06473	ACKS23_02425	ACKS0A_02416
CPC1	bZIP transcription factor CpcA, cross-pathway control protein	ucsf_hc.01_1.G217B.02860	ucsf_hc.01_1.G186AR.09097	ucsf_hc.01_1.G186AR.09097	ucsf_hc.01_1.H88.00787	HCAG_10945		near LTR block	near LTR block	near LTR block	near LTR block	HISTO_DM.Contig936.eannot.1251.final_new	Histo217_02103.t1	HCBG_04078	HC186_06741.t1	HCBG_04078	HC186_06741.t1	HCEG_00647	I7I48_07698	I7I50_11859	I7I52_12723	I7I53_07895	I7I51_01486	ACKS23_08943	ACKS0A_07748
CPC2	G-protein comlpex beta subunit CpcB	ucsf_hc.01_1.G217B.02295	ucsf_hc.01_1.G186AR.09257	ucsf_hc.01_1.G186AR.09257	ucsf_hc.01_1.H88.00966					near LTR block		HISTO_DM.Contig93.eannot.1687.final_new	Histo217_01716.t1		HC186_06858.t1		HC186_06858.t1		I7I48_07561	I7I50_11699	I7I52_02936	I7I53_07714		ACKS23_08806	ACKS0A_07611
CPS1	polysaccharide synthase Cps1	ucsf_hc.01_1.G217B.09448				HCAG_04383						HISTO_ZL.Contig1161c.genewise.25.final_new	Histo217_07304.t1						I7I48_09433				I7I51_04197	ACKS23_01207	ACKS0A_01206
CRB3	WD domain-containing protein	ucsf_hc.01_1.G217B.03398	ucsf_hc.01_1.G186AR.03432	ucsf_hc.01_1.G186AR.03432	ucsf_hc.01_1.H88.09300	HCAG_01220						HISTO_EA.Contig33.Fgenesh_histo.100.final_new	Histo217_02501.t1	HCBG_07693	HC186_02538.t1	HCBG_07693	HC186_02538.t1	HCEG_07106	I7I48_04561	I7I50_04418	I7I52_05326	I7I53_01485	I7I51_08443	ACKS23_05812	ACKS0A_04602
CRC1	carnitine/acyl carnitine carrier	ucsf_hc.01_1.G217B.06988	ucsf_hc.01_1.G186AR.03034	ucsf_hc.01_1.G186AR.03034	ucsf_hc.01_1.H88.02507	HCAG_08627		near LTR block			near LTR block	HISTO_KF.Contig597.Fgenesh_histo.148.final_new	Histo217_05329.t1	HCBG_07988	HC186_02235.t1	HCBG_07988	HC186_02235.t1	HCEG_09388	I7I48_02654	I7I50_08228	I7I52_05745	I7I53_08719	I7I51_02706	ACKS23_10128	ACKS0A_08933
CRE1	DNA-binding protein, catabolite repressor creA	ucsf_hc.01_1.G217B.05829					near LTR block					HISTO_HS.Contig68.eannot.1977.final_new	Histo217_04442.t1						I7I48_07347					ACKS23_08592	ACKS0A_07397
CRK1	serine/threonine-protein kinase crk1	ucsf_hc.01_1.G217B.04400	ucsf_hc.01_1.G186AR.06259	ucsf_hc.01_1.G186AR.06259	ucsf_hc.01_1.H88.02456	HCAG_04046	near LTR block	near LTR block		near LTR block		HISTO_GB.Contig114.Fgenesh_histo.30.final_new	Histo217_03280.t1	HCBG_09083	HC186_04614.t1	HCBG_09083	HC186_04614.t1	HCEG_09349	I7I48_09867	I7I50_01621	I7I52_11837	I7I53_11551	I7I51_04550	ACKS23_01642	ACKS0A_01641
CRM1	exportin KapK	ucsf_hc.01_1.G217B.05651	ucsf_hc.01_1.G186AR.10807	ucsf_hc.01_1.G186AR.10807	ucsf_hc.01_1.H88.10416	HCAG_02018						HISTO_GY.Contig460.fgenesh_plus.127.final_new	Histo217_04298.t1	HCBG_05303	HC186_07982.t1	HCBG_05303	HC186_07982.t1	HCEG_07962	I7I48_04933	I7I50_03998	I7I52_04906	I7I53_01857	I7I51_08713	ACKS23_06184	ACKS0A_04974
CRP1	copper-sulfate regulated protein	ucsf_hc.01_1.G217B.09170	ucsf_hc.01_1.G186AR.08898	ucsf_hc.01_1.G186AR.08898	ucsf_hc.01_1.H88.03910	HCAG_06636	near LTR block	near LTR block	near LTR block		near LTR block	HISTO_ZL.Contig1160.Fgenesh_histo.4.final_new	Histo217_07098.t1	HCBG_03941	HC186_06591.t1	HCBG_03941	HC186_06591.t1		I7I48_01517	I7I50_07739	I7I52_09188	I7I53_10340	I7I51_04865	ACKS23_03217	ACKS0A_09447
CRZ1	C2H2 zinc finger domain-containing protein	ucsf_hc.01_1.G217B.10807	ucsf_hc.01_1.G186AR.06783	ucsf_hc.01_1.G186AR.06783	ucsf_hc.01_1.H88.01967	HCAG_05537					near LTR block	HISTO_ZT.Contig181.Fgenesh_histo.174.final_new	Histo217_08343.t1	HCBG_02406	HC186_04958.t1	HCBG_02406	HC186_04958.t1	HCEG_01548	I7I48_06570	I7I50_10697	I7I52_01935	I7I53_06708	I7I51_00695	ACKS23_07815	ACKS0A_06620
CSE1	vacuolar triacylglycerol lipase	ucsf_hc.01_1.G217B.00843	ucsf_hc.01_1.G186AR.10122	ucsf_hc.01_1.G186AR.10122	ucsf_hc.01_1.H88.08679	HCAG_00830					near LTR block	HISTO_BP.Contig457.Fgenesh_histo.116.final_new	Histo217_00670.t1	HCBG_04810	HC186_07472.t1	HCBG_04810	HC186_07472.t1	HCEG_06607	I7I48_03975	I7I50_05115	I7I52_03373	I7I53_00861	I7I51_08006	ACKS23_05226	ACKS0A_04015
CSE4	histone H3	ucsf_hc.01_1.G217B.10338	ucsf_hc.01_1.G186AR.07307	ucsf_hc.01_1.G186AR.07307	ucsf_hc.01_1.H88.11772	HCAG_05169		near LTR block	near LTR block			HISTO_ZT.Contig1089.Fgenesh_histo.140.final_new	Histo217_07972.t1	HCBG_02786	HC186_05341.t1	HCBG_02786	HC186_05341.t1	HCEG_08979	I7I48_06092	I7I50_10172	I7I52_01412	I7I53_06239	I7I51_00305	ACKS23_07337	ACKS0A_06142
CSF1	fermentation associated protein	ucsf_hc.01_1.G217B.04798	ucsf_hc.01_1.G186AR.11986	ucsf_hc.01_1.G186AR.11986	ucsf_hc.01_1.H88.11603	HCAG_05990	near LTR block	near LTR block	near LTR block			HISTO_GL.Contig286-snap.5.final_new	Histo217_03624.t1	HCBG_06165	HC186_08866.t1	HCBG_06165	HC186_08866.t1	HCEG_08845	I7I48_11112	I7I50_06525	I7I52_10403	I7I53_11743	I7I51_06974	ACKS23_10701	ACKS0A_11135
CSM3	chromosome segregation in meiosis protein 3	ucsf_hc.01_1.G217B.08242	ucsf_hc.01_1.G186AR.03904	ucsf_hc.01_1.G186AR.03904	ucsf_hc.01_1.H88.06314	HCAG_07673		near LTR block	near LTR block			HISTO_ZE.Contig149.Fgenesh_histo.52.final_new	Histo217_06366.t1	HCBG_08328	HC186_02902.t1	HCBG_08328	HC186_02902.t1	HCEG_04728	I7I48_02199	I7I50_08679	I7I52_06193	I7I53_04315	I7I51_03077	ACKS23_09673	ACKS0A_08479
CSN1	COP9 signalosome complex subunit	ucsf_hc.01_1.G217B.04526	ucsf_hc.01_1.G186AR.05639	ucsf_hc.01_1.G186AR.05639	ucsf_hc.01_1.H88.05186	HCAG_02775								HCBG_01858	HC186_04185.t1	HCBG_01858	HC186_04185.t1	HCEG_03904		I7I50_00697	I7I52_07965	I7I53_03343	I7I51_06557	ACKS23_02542	ACKS0A_02533
CSN12	COP9 signalosome complex subunit	ucsf_hc.01_1.G217B.03810	ucsf_hc.01_1.G186AR.01051	ucsf_hc.01_1.G186AR.01051	ucsf_hc.01_1.H88.07292	HCAG_03592						HISTO_FE.Contig19.eannot.1811.final_new	Histo217_02831.t1	HCBG_00788	HC186_00711.t1	HCBG_00788	HC186_00711.t1	HCEG_05527	I7I48_08772	I7I50_02754	I7I52_00580	I7I53_05296	I7I51_03677	ACKS23_00546	ACKS0A_00545
CSN2	COP9 signalosome complex subunit	ucsf_hc.01_1.G217B.03419	ucsf_hc.01_1.G186AR.03460	ucsf_hc.01_1.G186AR.03460	ucsf_hc.01_1.H88.09321	HCAG_01239				near LTR block		HISTO_EA.Contig33.eannot.1558.final_new	Histo217_02516.t1	HCBG_07711	HC186_02554.t1	HCBG_07711	HC186_02554.t1	HCEG_07126	I7I48_04582	I7I50_04390	I7I52_05298	I7I53_01506	I7I51_08463	ACKS23_05833	ACKS0A_04623
CSN4	COP9 signalosome complex subunit	ucsf_hc.01_1.G217B.04600	ucsf_hc.01_1.G186AR.05713	ucsf_hc.01_1.G186AR.05713	ucsf_hc.01_1.H88.05263	HCAG_02847	near LTR block				near LTR block	HISTO_GI.Contig382.Fgenesh_histo.17.final_new	Histo217_03466.t1	HCBG_01916	HC186_04242.t1	HCBG_01916	HC186_04242.t1	HCEG_03957	I7I48_00917	I7I50_00622	I7I52_07890	I7I53_03421	I7I51_06625	ACKS23_02617	ACKS0A_02608
CSN5	COP9 signalosome complex subunit	ucsf_hc.01_1.G217B.00186	ucsf_hc.01_1.G186AR.02864	ucsf_hc.01_1.G186AR.02864	ucsf_hc.01_1.H88.04210	HCAG_06434				near LTR block	near LTR block	HISTO_AL.Contig317.Fgenesh_histo.96.final_new	Histo217_00147.t1	HCBG_07545	HC186_02108.t1	HCBG_07545	HC186_02108.t1	HCEG_03128	I7I48_01220	I7I50_08043	I7I52_08559	I7I53_10639	I7I51_04655	ACKS23_02920	ACKS0A_09150
CSN6	COP9 complex subunit 6	ucsf_hc.01_1.G217B.10995	ucsf_hc.01_1.G186AR.05839	ucsf_hc.01_1.G186AR.05839	ucsf_hc.01_1.H88.05373	HCAG_10138	near LTR block					HISTO_ZU.Contig171.eannot.1062.final_new	Histo217_08451.t1	HCBG_02004	HC186_04326.t1	HCBG_02004	HC186_04326.t1	HCEG_04054	I7I48_01034	I7I50_00497	I7I52_07765	I7I53_03533	I7I51_06699	ACKS23_02734	ACKS0A_02724
CSN7	COP9 signalosome complex subunit	ucsf_hc.01_1.G217B.02232	ucsf_hc.01_1.G186AR.09177	ucsf_hc.01_1.G186AR.09177	ucsf_hc.01_1.H88.00861	HCAG_06077					near LTR block	HISTO_DM.Contig93.eannot.1613.final_new		HCBG_04132	HC186_06794.t1	HCBG_04132	HC186_06794.t1	HCEG_00698	I7I48_07625	I7I50_11780	I7I52_03018	I7I53_07821	I7I51_01438	ACKS23_08870	ACKS0A_07675
CSN8	COP9 signalosome complex subunit 8	ucsf_hc.01_1.G217B.04452	ucsf_hc.01_1.G186AR.05559	ucsf_hc.01_1.G186AR.05559	ucsf_hc.01_1.H88.05112	HCAG_10084					near LTR block	HISTO_GI.Contig363.Fgenesh_histo.30.final_new		HCBG_01802	HC186_04130.t1	HCBG_01802	HC186_04130.t1	HCEG_03847	I7I48_00800	I7I50_00777	I7I52_08045	I7I53_03269	I7I51_06503	ACKS23_02467	ACKS0A_02458
CSR1	zinc-responsiveness transcriptional activator	ucsf_hc.01_1.G217B.11855	ucsf_hc.01_1.G186AR.08007	ucsf_hc.01_1.G186AR.08007	ucsf_hc.01_1.H88.03077	HCAG_03359				near LTR block	near LTR block	HISTO_ZZ.Contig127a.eannot.1408.final_new	Histo217_09066.t1	HCBG_03275	HC186_05856.t1	HCBG_03275	HC186_05856.t1	HCEG_02238	I7I48_11513	I7I50_06844	I7I52_10082	I7I53_09502	I7I51_05568	ACKS23_11103	ACKS0A_11538
CSX1	RNA-binding protein	ucsf_hc.01_1.G217B.09415	ucsf_hc.01_1.G186AR.00400	ucsf_hc.01_1.G186AR.00400	ucsf_hc.01_1.H88.06687	HCAG_04410						HISTO_ZL.Contig1161b.Fgenesh_histo.70.final_new	Histo217_07278.t1	HCBG_00318	HC186_00260.t1	HCBG_00318	HC186_00260.t1	HCEG_05045	I7I48_09400	I7I50_02102	I7I52_12316	I7I53_04687	I7I51_04170	ACKS23_01174	ACKS0A_01173
CSX2	ARF GTPase activator	ucsf_hc.01_1.G217B.04407	ucsf_hc.01_1.G186AR.06247	ucsf_hc.01_1.G186AR.06247	ucsf_hc.01_1.H88.02464	HCAG_04054	near LTR block	near LTR block		in LTR block		HISTO_GB.Contig114.eannot.1125.final_new	Histo217_03286.t1	HCBG_09076	HC186_04608.t1	HCBG_09076	HC186_04608.t1	HCEG_09355	I7I48_09874	I7I50_01609	I7I52_11825	I7I53_11543	I7I51_04543	ACKS23_01649	ACKS0A_01648
CTF8	sister chromatid cohesion protein Ctf8	ucsf_hc.01_1.G217B.12123				HCAG_01682						HISTO_ZZ.Contig127c.Fgenesh_histo.43.final_new	Histo217_09281.t1						I7I48_11784				I7I51_05311	ACKS23_11374	ACKS0A_11809
CTI6	transcriptional regulator Cti6	ucsf_hc.01_1.G217B.07788	ucsf_hc.01_1.G186AR.04687	ucsf_hc.01_1.G186AR.04687	ucsf_hc.01_1.H88.08446	HCAG_00682						HISTO_LG.Contig392.Fgenesh_histo.132.final_new	Histo217_05936.t1	HCBG_08913	HC186_03476.t1	HCBG_08913	HC186_03476.t1	HCEG_06421	I7I48_03749	I7I50_05354	I7I52_03615	I7I53_00626	I7I51_07838	ACKS23_05001	ACKS0A_03790
CTP1	mitochondrial citrate transporter	ucsf_hc.01_1.G217B.08174				HCAG_09068	in LTR block				near LTR block	HISTO_ZE.Contig149.Fgenesh_histo.17.final_new	Histo217_06307.t1						I7I48_11284				I7I51_06905	ACKS23_10875	ACKS0A_11310
CTR3	high affinity copper transporter	ucsf_hc.01_1.G217B.01969	ucsf_hc.01_1.G186AR.12108	ucsf_hc.01_1.G186AR.12108	ucsf_hc.01_1.H88.07843	HCAG_08369	near LTR block	near LTR block	near LTR block	near LTR block	transposon	HISTO_DF.Contig537.eannot.1380.final_new	Histo217_01494.t1	HCBG_06240	HC186_08955.t1	HCBG_06240	HC186_08955.t1	HCEG_05976	I7I48_03190	I7I50_05940	I7I52_04199	I7I53_00017	I7I51_07377	ACKS23_04442	ACKS0A_03231
CTR86	essential cytoplasmic protein Ctr86	ucsf_hc.01_1.G217B.04881	ucsf_hc.01_1.G186AR.07650	ucsf_hc.01_1.G186AR.07650	ucsf_hc.01_1.H88.11163	HCAG_05704					near LTR block	HISTO_GL.Contig296.eannot.1409.final_new	Histo217_03686.t1		HC186_05605.t1		HC186_05605.t1	HCEG_08512	I7I48_10694	I7I50_09831	I7I52_10852	I7I53_12188	I7I51_07285	ACKS23_10284	ACKS0A_10717
CTR9	tetratricopeptide repeat domain-containing protein	ucsf_hc.01_1.G217B.11154	ucsf_hc.01_1.G186AR.06025	ucsf_hc.01_1.G186AR.06025	ucsf_hc.01_1.H88.05716	HCAG_10180				near LTR block			Histo217_08568.t1	HCBG_02130	HC186_04458.t1	HCBG_02130	HC186_04458.t1	HCEG_04316	I7I48_02864	I7I50_00311	I7I52_07579	I7I53_03876	I7I51_06810	ACKS23_12101	ACKS0A_02897
CTS1	chitinase	ucsf_hc.01_1.G217B.09998	ucsf_hc.01_1.G186AR.02664	ucsf_hc.01_1.G186AR.02664	ucsf_hc.01_1.H88.04014	HCAG_06565						HISTO_ZL.Contig658.eannot.1234.final_new	Histo217_07721.t1	HCBG_07405	HC186_01962.t1	HCBG_07405	HC186_01962.t1	HCEG_02986	I7I48_01416	I7I50_07843	I7I52_08359	I7I53_10444	I7I51_04792	ACKS23_03116	ACKS0A_09346
CTS2	chitinase	ucsf_hc.01_1.G217B.05026	ucsf_hc.01_1.G186AR.11816	ucsf_hc.01_1.G186AR.11816	ucsf_hc.01_1.H88.11439	HCAG_05886	near LTR block			in LTR block		HISTO_GL.Contig306.fgenesh_plus.11.final_new	Histo217_03793.t1	HCBG_06046	HC186_08744.t1	HCBG_06046	HC186_08744.t1	HCEG_08725	I7I48_10952	I7I50_06348	I7I52_10579	I7I53_11912	I7I51_07090	ACKS23_10541	ACKS0A_10975
CWC22	pre-mRNA-splicing factor cwc22	ucsf_hc.01_1.G217B.03987	ucsf_hc.01_1.G186AR.00859	ucsf_hc.01_1.G186AR.00859	ucsf_hc.01_1.H88.07111	HCAG_04758						HISTO_FE.Contig19.Fgenesh_Neurospora.245.final_new	Histo217_02954.t1	HCBG_00650	HC186_00572.t1	HCBG_00650	HC186_00572.t1	HCEG_05395	I7I48_08951	I7I50_02560	I7I52_00777	I7I53_05113	I7I51_03809	ACKS23_00725	ACKS0A_00724
CWC23	cell cycle control protein	ucsf_hc.01_1.G217B.07522	ucsf_hc.01_1.G186AR.05367	ucsf_hc.01_1.G186AR.05367	ucsf_hc.01_1.H88.04954	HCAG_02577					in LTR block	HISTO_LF.Contig359-snap.159.final_new	Histo217_05747.t1	HCBG_01661	HC186_03988.t1	HCBG_01661	HC186_03988.t1	HCEG_03707	I7I48_00633	I7I50_00970	I7I52_08236	I7I53_03107	I7I51_06353	ACKS23_02300	ACKS0A_02291
CWC24	pre-mRNA-splicing factor cwc24	ucsf_hc.01_1.G217B.11023	ucsf_hc.01_1.G186AR.05872	ucsf_hc.01_1.G186AR.05872	ucsf_hc.01_1.H88.05405	HCAG_02941	near LTR block				near LTR block	HISTO_ZU.Contig171.eannot.1076.final_new	Histo217_08471.t1	HCBG_02022	HC186_04351.t1	HCBG_02022	HC186_04351.t1		I7I48_01062	I7I50_00464	I7I52_07732	I7I53_03565	I7I51_06714	ACKS23_02762	ACKS0A_02752
CWC25	pre-mRNA-splicing factor CWC25	ucsf_hc.01_1.G217B.03420	ucsf_hc.01_1.G186AR.03461	ucsf_hc.01_1.G186AR.03461	ucsf_hc.01_1.H88.09320	HCAG_01240				near LTR block		HISTO_EA.Contig33-snap.65.final_new	Histo217_02517.t1	HCBG_07712	HC186_02555.t1	HCBG_07712	HC186_02555.t1	HCEG_07125	I7I48_04583	I7I50_04389	I7I52_05297	I7I53_01505	I7I51_08464	ACKS23_05834	ACKS0A_04624
CWC26	pre-mRNA-splicing factor Cwc26	ucsf_hc.01_1.G217B.08419			ucsf_hc.01_1.H88.06101	HCAG_07535	near LTR block			near LTR block	near LTR block	HISTO_ZE.Contig158.Fgenesh_Aspergillus.77.final_new	Histo217_06493.t1					HCEG_04584	I7I48_02021			I7I53_04101	I7I51_03201	ACKS23_09495	ACKS0A_08301
CWC27	peptidyl-prolyl isomerase cwc27	ucsf_hc.01_1.G217B.02876	ucsf_hc.01_1.G186AR.11495	ucsf_hc.01_1.G186AR.11495	ucsf_hc.01_1.H88.12134	HCAG_04904	near LTR block	near LTR block	near LTR block	in LTR block		HISTO_DM.Contig940.Fgenesh_Aspergillus.28.final_new	Histo217_02121.t1	HCBG_05805	HC186_08501.t1	HCBG_05805	HC186_08501.t1	HCEG_09264	I7I48_08173	I7I50_06021	I7I52_08759	I7I53_05875	I7I51_00021	ACKS23_09418	ACKS0A_08223
CWF15	Cwf15/Cwc15 cell cycle control family protein	ucsf_hc.01_1.G217B.06072	ucsf_hc.01_1.G186AR.09719	ucsf_hc.01_1.G186AR.09719	ucsf_hc.01_1.H88.01417	HCAG_07308					near LTR block	HISTO_HS.Contig68.Fgenesh_histo.164.final_new	Histo217_04614.t1	HCBG_04532	HC186_07206.t1	HCBG_04532	HC186_07206.t1	HCEG_01112	I7I48_07102	I7I50_11229	I7I52_02467	I7I53_07260		ACKS23_08347	ACKS0A_07152
CWF17	U5 snRNP-specific protein	ucsf_hc.01_1.G217B.09422	ucsf_hc.01_1.G186AR.00393	ucsf_hc.01_1.G186AR.00393	ucsf_hc.01_1.H88.06680	HCAG_04402						HISTO_ZL.Contig1161b.eannot.1302.final_new	Histo217_07284.t1	HCBG_00311	HC186_00253.t1	HCBG_00311	HC186_00253.t1	HCEG_05038	I7I48_09407	I7I50_02095	I7I52_12309	I7I53_04680	I7I51_04177	ACKS23_01181	ACKS0A_01180
CWF18	complexed with Cdc5 protein Cwf18	ucsf_hc.01_1.G217B.05546			ucsf_hc.01_1.H88.10511	HCAG_01952						HISTO_GY.Contig460-snap.90.final_new	Histo217_04224.t1					HCEG_08037	I7I48_05040			I7I53_01954	I7I51_08781	ACKS23_06291	ACKS0A_05081
CWF19	complexed with Cdc5 protein Cwf19	ucsf_hc.01_1.G217B.11977	ucsf_hc.01_1.G186AR.08125	ucsf_hc.01_1.G186AR.08125	ucsf_hc.01_1.H88.03198	HCAG_01518						HISTO_ZZ.Contig127b.eannot.1445.final_new	Histo217_09162.t1	HCBG_03371	HC186_05957.t1	HCBG_03371	HC186_05957.t1	HCEG_02340	I7I48_11637	I7I50_06964	I7I52_09962	I7I53_09625	I7I51_05468	ACKS23_11227	ACKS0A_11662
CYA5	translation regulator (Cya5)	ucsf_hc.01_1.G217B.09849	ucsf_hc.01_1.G186AR.12020	ucsf_hc.01_1.G186AR.12020	ucsf_hc.01_1.H88.11633	HCAG_06011	near LTR block	near LTR block	near LTR block		near LTR block	HISTO_ZL.Contig1161e-snap.39.final_new	Histo217_07608.t1	HCBG_06191	HC186_08889.t1	HCBG_06191	HC186_08889.t1		I7I48_11146	I7I50_06559	I7I52_10369	I7I53_11713	I7I51_06950	ACKS23_10736	ACKS0A_11170
CYB5	cytochrome b5	ucsf_hc.01_1.G217B.05062	ucsf_hc.01_1.G186AR.11686	ucsf_hc.01_1.G186AR.11686	ucsf_hc.01_1.H88.11308	HCAG_05803	near LTR block	near LTR block	near LTR block			HISTO_GL.Contig59.eannot.1243.final_new	Histo217_03826.t1	HCBG_05943	HC186_08640.t1	HCBG_05943	HC186_08640.t1	HCEG_08621	I7I48_10837	I7I50_06218	I7I52_10709	I7I53_12043	I7I51_07184	ACKS23_10426	ACKS0A_10860
CYC1	cytochrome c	ucsf_hc.01_1.G217B.04733	ucsf_hc.01_1.G186AR.11902	ucsf_hc.01_1.G186AR.11902	ucsf_hc.01_1.H88.11518	HCAG_05938						HISTO_GL.Contig233.eannot.1168.final_new	Histo217_03579.t1	HCBG_06107	HC186_08811.t1	HCBG_06107	HC186_08811.t1	HCEG_08787	I7I48_11025	I7I50_06438	I7I52_10489	I7I53_11829	I7I51_07028	ACKS23_10614	ACKS0A_11048
CYC2	cytochrome c mitochondrial import factor (Cyc2)	ucsf_hc.01_1.G217B.08600	ucsf_hc.01_1.G186AR.06414	ucsf_hc.01_1.G186AR.06414	ucsf_hc.01_1.H88.09869	HCAG_06857		near LTR block	near LTR block	in LTR block		HISTO_ZL.Contig1131.eannot.2183.final_new	Histo217_06660.t1	HCBG_09179	HC186_04712.t1	HCBG_09179	HC186_04712.t1		I7I48_10000	I7I50_09125	I7I52_06644	I7I53_11018	I7I51_02286	ACKS23_03795	ACKS0A_10025
CYC3	cytochrome c heme lyase	ucsf_hc.01_1.G217B.08211	ucsf_hc.01_1.G186AR.03867	ucsf_hc.01_1.G186AR.03867	ucsf_hc.01_1.H88.06345	HCAG_07691		near LTR block	near LTR block			HISTO_ZE.Contig149.Fgenesh_Aspergillus.49.final_new	Histo217_06344.t1	HCBG_08300	HC186_02880.t1	HCBG_08300	HC186_02880.t1	HCEG_04756	I7I48_02230	I7I50_08642	I7I52_06157	I7I53_04346	I7I51_03056	ACKS23_09704	ACKS0A_08510
CYC8	transcriptional repressor	ucsf_hc.01_1.G217B.01829	ucsf_hc.01_1.G186AR.01486	ucsf_hc.01_1.G186AR.01486	ucsf_hc.01_1.H88.07720	HCAG_03931						HISTO_DA.Contig93.eannot.2019.final_new	Histo217_01425.t1	HCBG_01126	HC186_01079.t1	HCBG_01126	HC186_01079.t1		I7I48_08334	I7I50_03192	I7I52_00139	I7I53_05727	I7I51_03328	ACKS23_00109	ACKS0A_00109
CYK3	cytokinesis protein Cyk3	ucsf_hc.01_1.G217B.08009	ucsf_hc.01_1.G186AR.12463	ucsf_hc.01_1.G186AR.12463	ucsf_hc.01_1.H88.08213	HCAG_00532						HISTO_LG.Contig392.Fgenesh_Aspergillus.7.final_new	Histo217_06090.t1	HCBG_06501	HC186_09212.t1	HCBG_06501	HC186_09212.t1	HCEG_06252	I7I48_03526	I7I50_05582	I7I52_03842	I7I53_00391	I7I51_07667	ACKS23_04778	ACKS0A_03567
CYM1	metallopeptidase	ucsf_hc.01_1.G217B.09627	ucsf_hc.01_1.G186AR.00173	ucsf_hc.01_1.G186AR.00173	ucsf_hc.01_1.H88.06378	HCAG_04252						HISTO_ZL.Contig1161d.fgenesh_plus.29.final_new	Histo217_07444.t1	HCBG_00134	HC186_00112.t1	HCBG_00134	HC186_00112.t1	HCEG_04784	I7I48_09612	I7I50_01875	I7I52_12089	I7I53_04379	I7I51_04344	ACKS23_01386	ACKS0A_01385
CYN1	high-affinity permease for basic amino acids	ucsf_hc.01_1.G217B.01192	ucsf_hc.01_1.G186AR.10520	ucsf_hc.01_1.G186AR.10520	ucsf_hc.01_1.H88.09065	HCAG_01080						HISTO_BP.Contig459-snap.79.final_new	Histo217_00916.t1	HCBG_05102	HC186_07767.t1	HCBG_05102	HC186_07767.t1	HCEG_06913	I7I48_04324	I7I50_04716	I7I52_05625	I7I53_01249	I7I51_08273	ACKS23_05575	ACKS0A_04364
CYP11	peptidyl-prolyl cis-trans isomerase	ucsf_hc.01_1.G217B.03067	ucsf_hc.01_1.G186AR.08546	ucsf_hc.01_1.G186AR.08546	ucsf_hc.01_1.H88.03594	HCAG_01870						HISTO_DU.Contig190.eannot.1294.final_new	Histo217_02252.t1	HCBG_03697	HC186_06352.t1	HCBG_03697	HC186_06352.t1	HCEG_02655	I7I48_12049	I7I50_07386	I7I52_09542	I7I53_10022	I7I51_05123	ACKS23_11639	ACKS0A_12074
CYP15	peptidyl-prolyl cis-trans isomerase cypE	ucsf_hc.01_1.G217B.08481	ucsf_hc.01_1.G186AR.11407	ucsf_hc.01_1.G186AR.11407	ucsf_hc.01_1.H88.11004	HCAG_03306	near LTR block			near LTR block		HISTO_ZH.Contig107.Fgenesh_histo.37.final_new	Histo217_06549.t1	HCBG_05755	HC186_08442.t1	HCBG_05755	HC186_08442.t1	HCEG_08406	I7I48_10522	I7I50_03397	I7I52_04304	I7I53_02448	I7I51_09160	ACKS23_04330	ACKS0A_10547
CYP51	cytochrome P450 sterol 14 alpha-demethylase	ucsf_hc.01_1.G217B.09288	ucsf_hc.01_1.G186AR.00512	ucsf_hc.01_1.G186AR.00512		HCAG_04481	near LTR block					HISTO_ZL.Contig1161b.fgenesh_plus.67.final_new	Histo217_07192.t1	HCBG_00405	HC186_00337.t1	HCBG_00405	HC186_00337.t1		I7I48_09273	I7I50_02214	I7I52_12428		I7I51_04085	ACKS23_01047	ACKS0A_01046
CYP7	peptidyl-prolyl cis-trans isomerase D	ucsf_hc.01_1.G217B.11298	ucsf_hc.01_1.G186AR.04163	ucsf_hc.01_1.G186AR.04163	ucsf_hc.01_1.H88.05550	HCAG_08833				near LTR block		HISTO_ZU.Contig65.eannot.2107.final_new		HCBG_08524	HC186_03102.t1	HCBG_08524	HC186_03102.t1	HCEG_04174	I7I48_03009	I7I50_00146	I7I52_07415	I7I53_03709	I7I51_05781	ACKS23_12246	ACKS0A_03042
CYP8	peptidyl-prolyl cis-trans isomerase cyp8	ucsf_hc.01_1.G217B.07413	ucsf_hc.01_1.G186AR.05258	ucsf_hc.01_1.G186AR.05258	ucsf_hc.01_1.H88.04837	HCAG_02490				near LTR block		HISTO_LF.Contig359.Fgenesh_histo.297.final_new		HCBG_01576	HC186_03904.t1	HCBG_01576	HC186_03904.t1	HCEG_03614	I7I48_00523	I7I50_01081	I7I52_09096	I7I53_02989	I7I51_06266	ACKS23_02190	ACKS0A_02181
CYR1	adenylate cyclase	ucsf_hc.01_1.G217B.01590				HCAG_10341					near LTR block	HISTO_DA.Contig93.Fgenesh_histo.360.final_new	Histo217_01248.t1						I7I48_08575				I7I51_03513	ACKS23_00349	ACKS0A_00348
CYS3	cystathionine-gamma-lyase	ucsf_hc.01_1.G217B.07660	ucsf_hc.01_1.G186AR.05533	ucsf_hc.01_1.G186AR.05533	ucsf_hc.01_1.H88.05093	HCAG_02710						HISTO_LF.Contig359.fgenesh_plus.105.final_new	Histo217_05854.t1	HCBG_01782	HC186_04111.t1	HCBG_01782	HC186_04111.t1	HCEG_03828	I7I48_00773	I7I50_00805	I7I52_08073	I7I53_03248	I7I51_06486	ACKS23_02440	ACKS0A_02431
CYS4	cystathionine beta-synthase	ucsf_hc.01_1.G217B.06240	ucsf_hc.01_1.G186AR.09914	ucsf_hc.01_1.G186AR.09914	ucsf_hc.01_1.H88.01604	HCAG_07434					near LTR block	HISTO_HS.Contig68.Fgenesh_histo.89.final_new	Histo217_04738.t1	HCBG_04666	HC186_07331.t1	HCBG_04666	HC186_07331.t1	HCEG_01258	I7I48_06933	I7I50_11033	I7I52_02272	I7I53_07072	I7I51_00935	ACKS23_08178	ACKS0A_06983
CYT1	cytochrome c1	ucsf_hc.01_1.G217B.11579	ucsf_hc.01_1.G186AR.11376	ucsf_hc.01_1.G186AR.11376	ucsf_hc.01_1.H88.10967	HCAG_03273	near LTR block				near LTR block	HISTO_ZY.Contig518.eannot.1181.final_new		HCBG_05727	HC186_08410.t1	HCBG_05727	HC186_08410.t1		I7I48_10473	I7I50_03427	I7I52_04334	I7I53_02411	I7I51_09130	ACKS23_04281	ACKS0A_10498
DAD1	DASH complex subunit DAD1	ucsf_hc.01_1.G217B.01164	ucsf_hc.01_1.G186AR.10487	ucsf_hc.01_1.G186AR.10487	ucsf_hc.01_1.H88.09028							HISTO_BP.Contig459.eannot.1459.final_new	Histo217_00893.t1	HCBG_05077	HC186_07740.t1	HCBG_05077	HC186_07740.t1	HCEG_06881	I7I48_04296	I7I50_04749	I7I52_05658	I7I53_01212		ACKS23_05547	ACKS0A_04336
DAD2	DASH complex subunit DAD2	ucsf_hc.01_1.G217B.05648	ucsf_hc.01_1.G186AR.10810	ucsf_hc.01_1.G186AR.10810	ucsf_hc.01_1.H88.10420							HISTO_GY.Contig460.eannot.1787.final_new	Histo217_04295.t1						I7I48_04936	I7I50_03995	I7I52_04903	I7I53_01861		ACKS23_06187	ACKS0A_04977
DAD3	DASH complex subunit DAD3	ucsf_hc.01_1.G217B.00870	ucsf_hc.01_1.G186AR.10147	ucsf_hc.01_1.G186AR.10147	ucsf_hc.01_1.H88.08701	HCAG_00851					near LTR block	HISTO_BP.Contig457.Fgenesh_histo.187.final_new		HCBG_04827	HC186_07492.t1	HCBG_04827	HC186_07492.t1	HCEG_06627	I7I48_04002	I7I50_05090	I7I52_03348	I7I53_00883	I7I51_08028	ACKS23_05253	ACKS0A_04042
DAD4	DASH complex subunit DAD4	ucsf_hc.01_1.G217B.08404	ucsf_hc.01_1.G186AR.04060	ucsf_hc.01_1.G186AR.04060	ucsf_hc.01_1.H88.06113		near LTR block			near LTR block		HISTO_ZE.Contig158.eannot.1409.final_new	Histo217_06483.t1	HCBG_08446		HCBG_08446			I7I48_02037	I7I50_08835	I7I52_06349	I7I53_04114		ACKS23_09511	ACKS0A_08317
DAL1	allantoinase	ucsf_hc.01_1.G217B.10431				HCAG_05394						HISTO_ZT.Contig1129.Fgenesh_Neurospora.5.final_new	Histo217_08044.t1						I7I48_06394				I7I51_00554	ACKS23_07639	ACKS0A_06444
DAL2	allantoicase	ucsf_hc.01_1.G217B.09155	ucsf_hc.01_1.G186AR.08882	ucsf_hc.01_1.G186AR.08882	ucsf_hc.01_1.H88.03892	HCAG_06648		near LTR block	near LTR block		near LTR block	HISTO_ZL.Contig1158-snap.70.final_new	Histo217_07088.t1	HCBG_03929	HC186_06578.t1	HCBG_03929	HC186_06578.t1	HCEG_02902	I7I48_01534	I7I50_07723	I7I52_09204	I7I53_10322	I7I51_04880	ACKS23_03234	ACKS0A_09464
DAL7	malate synthase	ucsf_hc.01_1.G217B.10593	ucsf_hc.01_1.G186AR.07423	ucsf_hc.01_1.G186AR.07423	ucsf_hc.01_1.H88.11880	HCAG_05084	near LTR block					HISTO_ZT.Contig174.eannot.1410.final_new	Histo217_08165.t1	HCBG_02874	HC186_05427.t1	HCBG_02874	HC186_05427.t1	HCEG_09070	I7I48_05985	I7I50_10058	I7I52_01296	I7I53_06131	I7I51_00219	ACKS23_07230	ACKS0A_06035
DAM1	DASH complex component Dam1	ucsf_hc.01_1.G217B.10242	ucsf_hc.01_1.G186AR.07205	ucsf_hc.01_1.G186AR.07205	ucsf_hc.01_1.H88.02343	HCAG_05240				near LTR block	near LTR block	HISTO_ZT.Contig1089.eannot.1565.final_new	Histo217_07904.t1	HCBG_02710	HC186_05268.t1	HCBG_02710	HC186_05268.t1	HCEG_01848	I7I48_06188	I7I50_10274	I7I52_01513	I7I53_06330	I7I51_00391	ACKS23_07433	ACKS0A_06238
DAP1	membrane-associated progesterone receptor component 1	ucsf_hc.01_1.G217B.06657	ucsf_hc.01_1.G186AR.01907	ucsf_hc.01_1.G186AR.01907	ucsf_hc.01_1.H88.00381	HCAG_00124					near LTR block	HISTO_JG.Contig207.eannot.1428.final_new		HCBG_06875	HC186_01387.t1	HCBG_06875	HC186_01387.t1	HCEG_00316	I7I48_05779	I7I50_12296	I7I52_11392	I7I53_08304	I7I51_01786	ACKS23_07024	ACKS0A_05829
DAP2	dipeptidyl aminopeptidase	ucsf_hc.01_1.G217B.06456	ucsf_hc.01_1.G186AR.01653	ucsf_hc.01_1.G186AR.01653	ucsf_hc.01_1.H88.00134	HCAG_06318					in LTR block	HISTO_JG.Contig206.eannot.1470.final_new	Histo217_04919.t1	HCBG_06672	HC186_01192.t1	HCBG_06672	HC186_01192.t1	HCEG_00116	I7I48_05538	I7I50_12559	I7I52_11136	I7I53_08556	I7I51_02006	ACKS23_06783	ACKS0A_05588
DAP3	mitochondrial ribosomal protein DAP3	ucsf_hc.01_1.G217B.00302	ucsf_hc.01_1.G186AR.02972	ucsf_hc.01_1.G186AR.02972	ucsf_hc.01_1.H88.04313	HCAG_06367	near LTR block			near LTR block		HISTO_AL.Contig320.eannot.1084.final_new	Histo217_00231.t1	HCBG_07628	HC186_02186.t1	HCBG_07628	HC186_02186.t1	HCEG_03217	I7I48_01102	I7I50_08151	I7I52_08667	I7I53_10742	I7I51_04578	ACKS23_02802	ACKS0A_09032
DBP10	ATP-dependent RNA helicase DBP10	ucsf_hc.01_1.G217B.01200	ucsf_hc.01_1.G186AR.10529	ucsf_hc.01_1.G186AR.10529	ucsf_hc.01_1.H88.09075	HCAG_01083						HISTO_BP.Contig459-snap.80.final_new	Histo217_00921.t1	HCBG_05108	HC186_07777.t1	HCBG_05108	HC186_07777.t1	HCEG_06920	I7I48_04332	I7I50_04707	I7I52_05616	I7I53_01259	I7I51_08278	ACKS23_05583	ACKS0A_04372
DBP2	ATP-dependent RNA helicase DBP2	ucsf_hc.01_1.G217B.06854	ucsf_hc.01_1.G186AR.03177	ucsf_hc.01_1.G186AR.03177	ucsf_hc.01_1.H88.05984	HCAG_08709						HISTO_KF.Contig597.fgenesh_plus.13.final_new	Histo217_05232.t1	HCBG_08100	HC186_02344.t1	HCBG_08100	HC186_02344.t1	HCEG_04522	I7I48_02518	I7I50_08372	I7I52_05888	I7I53_08886	I7I51_02809	ACKS23_09992	ACKS0A_08797
DBP3	ATP-dependent RNA helicase DBP3	ucsf_hc.01_1.G217B.05669	ucsf_hc.01_1.G186AR.10788	ucsf_hc.01_1.G186AR.10788	ucsf_hc.01_1.H88.10399	HCAG_02028	near LTR block	near LTR block	near LTR block		near LTR block	HISTO_GY.Contig460.eannot.1732.final_new		HCBG_05291		HCBG_05291		HCEG_07951	I7I48_04915	I7I50_04018	I7I52_04926	I7I53_01840	I7I51_08701	ACKS23_06166	ACKS0A_04956
DBP4	ATP-dependent RNA helicase DBP4	ucsf_hc.01_1.G217B.01190	ucsf_hc.01_1.G186AR.10518	ucsf_hc.01_1.G186AR.10518	ucsf_hc.01_1.H88.09063	HCAG_01076						HISTO_BP.Contig459.Fgenesh_histo.112.final_new	Histo217_00915.t1	HCBG_05101	HC186_07766.t1	HCBG_05101	HC186_07766.t1	HCEG_06911	I7I48_04322	I7I50_04718	I7I52_05627	I7I53_01247	I7I51_08272	ACKS23_05573	ACKS0A_04362
DBP5	ATP-dependent RNA helicase DBP5	ucsf_hc.01_1.G217B.05904	ucsf_hc.01_1.G186AR.09554	ucsf_hc.01_1.G186AR.09554	ucsf_hc.01_1.H88.01245	HCAG_07208						HISTO_HS.Contig68.Fgenesh_histo.257.final_new	Histo217_04494.t1	HCBG_04390	HC186_07074.t1	HCBG_04390	HC186_07074.t1	HCEG_00972	I7I48_07271	I7I50_11396	I7I52_02634	I7I53_07433	I7I51_01192	ACKS23_08516	ACKS0A_07321
DBP6	ATP-dependent RNA helicase DBP6	ucsf_hc.01_1.G217B.00383	ucsf_hc.01_1.G186AR.04787	ucsf_hc.01_1.G186AR.04787	ucsf_hc.01_1.H88.04385	HCAG_02136	near LTR block	near LTR block	near LTR block	near LTR block	near LTR block	HISTO_AZ.Contig47-snap.6.final_new	Histo217_00334.t1	HCBG_01231	HC186_03573.t1	HCBG_01231	HC186_03573.t1	HCEG_03270	I7I48_00069	I7I50_01552	I7I52_12668	I7I53_02536	I7I51_05898	ACKS23_01736	ACKS0A_01727
DBP7	ATP-dependent RNA helicase DBP7	ucsf_hc.01_1.G217B.00958	ucsf_hc.01_1.G186AR.10242	ucsf_hc.01_1.G186AR.10242	ucsf_hc.01_1.H88.08798	HCAG_00922	near LTR block			near LTR block	near LTR block			HCBG_04896	HC186_07563.t1	HCBG_04896	HC186_07563.t1	HCEG_06702	I7I48_04092	I7I50_04993	I7I52_03251	I7I53_00982	I7I51_08100	ACKS23_05343	ACKS0A_04132
DBP9	ATP-dependent RNA helicase DBP9	ucsf_hc.01_1.G217B.01754	ucsf_hc.01_1.G186AR.01405	ucsf_hc.01_1.G186AR.01405	ucsf_hc.01_1.H88.07631	HCAG_03874		near LTR block	near LTR block		near LTR block	HISTO_DA.Contig93.eannot.1953.final_new	Histo217_01372.t1	HCBG_01071	HC186_01012.t1	HCBG_01071	HC186_01012.t1		I7I48_08409	I7I50_03111	I7I52_00223	I7I53_05638	I7I51_03391	ACKS23_00183	ACKS0A_00183
DCN1	defective in Cullin neddylation protein	ucsf_hc.01_1.G217B.10010	ucsf_hc.01_1.G186AR.02674	ucsf_hc.01_1.G186AR.02674	ucsf_hc.01_1.H88.04026	HCAG_06556					near LTR block	HISTO_ZL.Contig658.Fgenesh_Aspergillus.52.final_new	Histo217_07731.t1	HCBG_07414	HC186_01971.t1	HCBG_07414	HC186_01971.t1	HCEG_02998	I7I48_01404	I7I50_07853	I7I52_08369	I7I53_10456	I7I51_04782	ACKS23_03104	ACKS0A_09334
DCP2	aminomethyltransferase	ucsf_hc.01_1.G217B.07523	ucsf_hc.01_1.G186AR.05368	ucsf_hc.01_1.G186AR.05368	ucsf_hc.01_1.H88.04955	HCAG_02578					in LTR block	HISTO_LF.Contig359.Fgenesh_histo.315.final_new	Histo217_05748.t1	HCBG_01662	HC186_03989.t1	HCBG_01662	HC186_03989.t1	HCEG_03708	I7I48_00634	I7I50_00971	I7I52_08237	I7I53_03108	I7I51_06354	ACKS23_02301	ACKS0A_02292
DCR2	phosphatase DCR2	ucsf_hc.01_1.G217B.02237	ucsf_hc.01_1.G186AR.09181	ucsf_hc.01_1.G186AR.09181	ucsf_hc.01_1.H88.00865	HCAG_06073					near LTR block	HISTO_DM.Contig93.eannot.1625.final_new	Histo217_01683.t1	HCBG_04137	HC186_06799.t1	HCBG_04137	HC186_06799.t1	HCEG_00703	I7I48_07620	I7I50_11776	I7I52_03014	I7I53_07817	I7I51_01433	ACKS23_08865	ACKS0A_07670
DCS1	mRNA decapping enzyme	ucsf_hc.01_1.G217B.01054	ucsf_hc.01_1.G186AR.10348	ucsf_hc.01_1.G186AR.10348	ucsf_hc.01_1.H88.08899	HCAG_00981						HISTO_BP.Contig457.eannot.1757.final_new		HCBG_04971	HC186_07636.t1	HCBG_04971	HC186_07636.t1	HCEG_06777	I7I48_04187	I7I50_04887	I7I52_03145	I7I53_01083	I7I51_08170	ACKS23_05438	ACKS0A_04227
DCW1	glycosyl hydrolase	ucsf_hc.01_1.G217B.08389	ucsf_hc.01_1.G186AR.04039	ucsf_hc.01_1.G186AR.04039	ucsf_hc.01_1.H88.06134	HCAG_07553	near LTR block				near LTR block	HISTO_ZE.Contig158.Fgenesh_histo.91.final_new	Histo217_06471.t1	HCBG_08429	HC186_03003.t1	HCBG_08429	HC186_03003.t1	HCEG_04615	I7I48_02052	I7I50_08814	I7I52_06328	I7I53_04135	I7I51_03189	ACKS23_09526	ACKS0A_08332
DDB1	UV-damaged DNA binding protein	ucsf_hc.01_1.G217B.01218	ucsf_hc.01_1.G186AR.10552	ucsf_hc.01_1.G186AR.10552	ucsf_hc.01_1.H88.09098	HCAG_01094						HISTO_BP.Contig459-snap.88.final_new	Histo217_00933.t1						I7I48_04350	I7I50_04684	I7I52_05593	I7I53_01282	I7I51_08290	ACKS23_05601	ACKS0A_04390
DED1	ATP-dependent RNA helicase DED1	ucsf_hc.01_1.G217B.09672	ucsf_hc.01_1.G186AR.00125	ucsf_hc.01_1.G186AR.00125	ucsf_hc.01_1.H88.06424	HCAG_04221				near LTR block		HISTO_ZL.Contig1161d.eannot.1435.final_new	Histo217_07477.t1	HCBG_00100	HC186_00080.t1	HCBG_00100	HC186_00080.t1	HCEG_04823	I7I48_09657	I7I50_01827	I7I52_12041	I7I53_04425	I7I51_04379	ACKS23_01431	ACKS0A_01430
DEF1	rnapii degradation factor def1	ucsf_hc.01_1.G217B.06379	ucsf_hc.01_1.G186AR.01731	ucsf_hc.01_1.G186AR.01731	ucsf_hc.01_1.H88.00220	HCAG_00005						HISTO_JG.Contig206.eannot.1500.final_new	Histo217_04859.t1	HCBG_06738	HC186_01253.t1	HCBG_06738	HC186_01253.t1	HCEG_00179	I7I48_05617	I7I50_12479	I7I52_11214	I7I53_08468	I7I51_01924	ACKS23_06862	ACKS0A_05667
DEP1	transcriptional regulatory protein DEP1	ucsf_hc.01_1.G217B.04442	ucsf_hc.01_1.G186AR.05550	ucsf_hc.01_1.G186AR.05550	ucsf_hc.01_1.H88.05105	HCAG_10081						HISTO_GI.Contig363.Fgenesh_Neurospora.39.final_new	Histo217_03335.t1	HCBG_01794	HC186_04122.t1	HCBG_01794	HC186_04122.t1	HCEG_03839	I7I48_00790	I7I50_00786	I7I52_08054	I7I53_03262	I7I51_06496	ACKS23_02457	ACKS0A_02448
DER1	derlin	ucsf_hc.01_1.G217B.10337	ucsf_hc.01_1.G186AR.07306	ucsf_hc.01_1.G186AR.07306	ucsf_hc.01_1.H88.11771	HCAG_05170		near LTR block	near LTR block			HISTO_ZT.Contig1089.Fgenesh_Aspergillus.75.final_new	Histo217_07971.t1	HCBG_02785	HC186_05340.t1	HCBG_02785	HC186_05340.t1	HCEG_08978	I7I48_06093	I7I50_10173	I7I52_01413	I7I53_06240	I7I51_00306	ACKS23_07338	ACKS0A_06143
DEV18	HLH transcription factor	ucsf_hc.01_1.G217B.06533	ucsf_hc.01_1.G186AR.06160	ucsf_hc.01_1.G186AR.06160	ucsf_hc.01_1.H88.00068	HCAG_09151					near LTR block	HISTO_JG.Contig206.eannot.1540.final_new	Histo217_04975.t1	HCBG_09024	HC186_04558.t1	HCBG_09024	HC186_04558.t1	HCEG_00058	I7I48_05460	I7I50_12654	I7I52_11041	I7I53_08624	I7I51_02076	ACKS23_06705	ACKS0A_05510
DFG5	glycosyl hydrolase	ucsf_hc.01_1.G217B.10606	ucsf_hc.01_1.G186AR.07433	ucsf_hc.01_1.G186AR.07433	ucsf_hc.01_1.H88.11889	HCAG_05077	near LTR block					HISTO_ZT.Contig174.Fgenesh_Aspergillus.6.final_new	Histo217_08173.t1	HCBG_02884	HC186_05435.t1	HCBG_02884	HC186_05435.t1	HCEG_09078	I7I48_05972	I7I50_10048	I7I52_01286	I7I53_06122	I7I51_00210	ACKS23_07217	ACKS0A_06022
DGK1	phosphatidate cytidylyltransferase	ucsf_hc.01_1.G217B.08976	ucsf_hc.01_1.G186AR.08684	ucsf_hc.01_1.G186AR.08684	ucsf_hc.01_1.H88.03710	HCAG_11109	near LTR block				near LTR block	HISTO_ZL.Contig1131.Fgenesh_histo.59.final_new		HCBG_03793	HC186_06445.t1	HCBG_03793	HC186_06445.t1	HCEG_02759	I7I48_01714	I7I50_07525	I7I52_09403	I7I53_10139	I7I51_05028	ACKS23_03414	ACKS0A_09644
DHH1	ATP-dependent RNA helicase DHH1	ucsf_hc.01_1.G217B.08173				HCAG_09069	in LTR block				near LTR block	HISTO_ZE.Contig149.fgenesh_plus.24.final_new	Histo217_06306.t1						I7I48_11283				I7I51_06906	ACKS23_10874	ACKS0A_11309
DHP1	5'->3' exoribonculease Dhp1	ucsf_hc.01_1.G217B.09108	ucsf_hc.01_1.G186AR.08830	ucsf_hc.01_1.G186AR.08830	ucsf_hc.01_1.H88.03846	HCAG_06696					near LTR block	HISTO_ZL.Contig1158-snap.44.final_new	Histo217_07049.t1	HCBG_03894	HC186_06542.t1	HCBG_03894	HC186_06542.t1	HCEG_02865	I7I48_01582	I7I50_07671	I7I52_09257	I7I53_10275	I7I51_04918	ACKS23_03282	ACKS0A_09512
DHX8	ATP-dependent RNA helicase DHX8	ucsf_hc.01_1.G217B.06230	ucsf_hc.01_1.G186AR.09901	ucsf_hc.01_1.G186AR.09901	ucsf_hc.01_1.H88.01590	HCAG_07426						HISTO_HS.Contig68.Fgenesh_histo.62.final_new	Histo217_04730.t1	HCBG_04657	HC186_07322.t1	HCBG_04657	HC186_07322.t1	HCEG_01249	I7I48_06943	I7I50_11046	I7I52_02285	I7I53_07086	I7I51_00944	ACKS23_08188	ACKS0A_06993
DIC1	mitochondrial dicarboxylate transporter	ucsf_hc.01_1.G217B.01607	ucsf_hc.01_1.G186AR.01275	ucsf_hc.01_1.G186AR.01275	ucsf_hc.01_1.H88.07506	HCAG_03760		near LTR block	near LTR block			HISTO_DA.Contig93.Fgenesh_histo.5.final_new	Histo217_01255.t1	HCBG_00957	HC186_00887.t1	HCBG_00957	HC186_00887.t1	HCEG_05700	I7I48_08558	I7I50_02980	I7I52_00354	I7I53_05512	I7I51_03502	ACKS23_00332	ACKS0A_00331
DID4	SNF7 family protein	ucsf_hc.01_1.G217B.07404	ucsf_hc.01_1.G186AR.05249	ucsf_hc.01_1.G186AR.05249	ucsf_hc.01_1.H88.04830	HCAG_02484				near LTR block		HISTO_LF.Contig359.Fgenesh_histo.283.final_new	Histo217_05659.t1	HCBG_01568	HC186_03897.t1	HCBG_01568	HC186_03897.t1	HCEG_03608	I7I48_00514	I7I50_01090	I7I52_09087	I7I53_02982	I7I51_06259	ACKS23_02181	ACKS0A_02172
DIM1	dimethyladenosine transferase dimethyltransferase	ucsf_hc.01_1.G217B.01459	ucsf_hc.01_1.G186AR.01112	ucsf_hc.01_1.G186AR.01112	ucsf_hc.01_1.H88.07353	HCAG_03642				in LTR block	near LTR block	HISTO_DA.Contig93.Fgenesh_histo.192.final_new	Histo217_01142.t1	HCBG_00833	HC186_00757.t1	HCBG_00833	HC186_00757.t1	HCEG_05580	I7I48_08708	I7I50_02815	I7I52_00519	I7I53_05357	I7I51_03625	ACKS23_00482	ACKS0A_00481
DIM2	DNA methyltransferase Dim-2	ucsf_hc.01_1.G217B.10157	ucsf_hc.01_1.G186AR.07115	ucsf_hc.01_1.G186AR.07115	ucsf_hc.01_1.H88.02254	HCAG_10734						HISTO_ZT.Contig1089.Fgenesh_Aspergillus.43.final_new	Histo217_07840.t1	HCBG_02646	HC186_05206.t1	HCBG_02646	HC186_05206.t1	HCEG_01787	I7I48_06274	I7I50_10365	I7I52_01604	I7I53_06421	I7I51_00453	ACKS23_07519	ACKS0A_06324
DIN1	HLA class III protein Dom3z	ucsf_hc.01_1.G217B.08572	ucsf_hc.01_1.G186AR.06387	ucsf_hc.01_1.G186AR.06387	ucsf_hc.01_1.H88.09844	HCAG_06875	near LTR block			near LTR block		HISTO_ZL.Contig1131-snap.14.final_new	Histo217_06646.t1	HCBG_09161	HC186_04695.t1	HCBG_09161	HC186_04695.t1	HCEG_07528	I7I48_10029	I7I50_09097	I7I52_06616	I7I53_10992	I7I51_02267	ACKS23_03824	ACKS0A_10054
DIP2	WD domain-containing protein	ucsf_hc.01_1.G217B.04014	ucsf_hc.01_1.G186AR.00828	ucsf_hc.01_1.G186AR.00828	ucsf_hc.01_1.H88.07083	HCAG_04707		near LTR block	near LTR block		near LTR block	HISTO_FE.Contig19.Fgenesh_histo.91.final_new	Histo217_02977.t1	HCBG_00623	HC186_00546.t1	HCBG_00623	HC186_00546.t1	HCEG_05368	I7I48_08978	I7I50_02529	I7I52_00808	I7I53_05085	I7I51_03848	ACKS23_00752	ACKS0A_00751
DIP5	dicarboxylic amino acid permease	ucsf_hc.01_1.G217B.07884	ucsf_hc.01_1.G186AR.12594	ucsf_hc.01_1.G186AR.12594	ucsf_hc.01_1.H88.08350	HCAG_00621				near LTR block		HISTO_LG.Contig392.Fgenesh_histo.47.final_new	Histo217_06004.t1	HCBG_06603	HC186_09314.t1	HCBG_06603	HC186_09314.t1	HCEG_06352	I7I48_03652	I7I50_05450	I7I52_03711	I7I53_00528	I7I51_07768	ACKS23_04904	ACKS0A_03693
DIT2	Dit2 protein	ucsf_hc.01_1.G217B.05532	ucsf_hc.01_1.G186AR.10924	ucsf_hc.01_1.G186AR.10924		HCAG_01944					near LTR block	HISTO_GY.Contig460.eannot.1709.final_new	Histo217_04215.t1	HCBG_05391	HC186_08080.t1	HCBG_05391	HC186_08080.t1		I7I48_05054	I7I50_03880	I7I52_04788		I7I51_08792	ACKS23_06305	ACKS0A_05095
DLD2	D-lactate dehydrogenase 2, mitochondrial precursor	ucsf_hc.01_1.G217B.02115				HCAG_09436					near LTR block	HISTO_DF.Contig537.fgenesh_plus.23.final_new	Histo217_01597.t1						I7I48_03338				I7I51_07484	ACKS23_04590	ACKS0A_03379
DLT1	sucrase/ferredoxin domain-containing protein	ucsf_hc.01_1.G217B.12020	ucsf_hc.01_1.G186AR.08170	ucsf_hc.01_1.G186AR.08170	ucsf_hc.01_1.H88.03249	HCAG_01558	near LTR block					HISTO_ZZ.Contig127b-snap.83.final_new	Histo217_09197.t1	HCBG_03406	HC186_05990.t1	HCBG_03406	HC186_05990.t1	HCEG_02377	I7I48_11680	I7I50_07009	I7I52_09916	I7I53_09676	I7I51_05432	ACKS23_11270	ACKS0A_11705
DMC1	meiotic recombination protein DMC1	ucsf_hc.01_1.G217B.09408	ucsf_hc.01_1.G186AR.00406	ucsf_hc.01_1.G186AR.00406	ucsf_hc.01_1.H88.06693	HCAG_04413						HISTO_ZL.Contig1161b.fgenesh_plus.12.final_new	Histo217_07271.t1	HCBG_00323	HC186_00265.t1	HCBG_00323	HC186_00265.t1	HCEG_05049	I7I48_09393	I7I50_02108	I7I52_12322	I7I53_04693	I7I51_04165	ACKS23_01167	ACKS0A_01166
DMC11	DMC1-like protein	ucsf_hc.01_1.G217B.09409	ucsf_hc.01_1.G186AR.00405	ucsf_hc.01_1.G186AR.00405	ucsf_hc.01_1.H88.06692	HCAG_04412						HISTO_ZL.Contig1161b.eannot.1283.final_new	Histo217_07272.t1	HCBG_00322	HC186_00264.t1	HCBG_00322	HC186_00264.t1	HCEG_05048	I7I48_09394	I7I50_02107	I7I52_12321	I7I53_04692	I7I51_04166	ACKS23_01168	ACKS0A_01167
DML1	misato	ucsf_hc.01_1.G217B.08991	ucsf_hc.01_1.G186AR.08698	ucsf_hc.01_1.G186AR.08698	ucsf_hc.01_1.H88.03722							HISTO_ZL.Contig1131-snap.235.final_new	Histo217_06956.t1	HCBG_03805	HC186_06456.t1	HCBG_03805	HC186_06456.t1	HCEG_02770	I7I48_01699	I7I50_07539	I7I52_09389	I7I53_10151		ACKS23_03399	ACKS0A_09629
DNA2	DNA replication helicase Dna2	ucsf_hc.01_1.G217B.11928	ucsf_hc.01_1.G186AR.08076	ucsf_hc.01_1.G186AR.08076	ucsf_hc.01_1.H88.03153	HCAG_01473				near LTR block	near LTR block	HISTO_ZZ.Contig127b.Fgenesh_histo.113.final_new	Histo217_09124.t1	HCBG_03329	HC186_05914.t1	HCBG_03329	HC186_05914.t1	HCEG_02297	I7I48_11588	I7I50_06915	I7I52_10011	I7I53_09580	I7I51_05518	ACKS23_11178	ACKS0A_11613
DNF1	phospholipid-translocating P-type ATPase domain-containing protein	ucsf_hc.01_1.G217B.11690	ucsf_hc.01_1.G186AR.11282	ucsf_hc.01_1.G186AR.11282	ucsf_hc.01_1.H88.10887	HCAG_03212	near LTR block					HISTO_ZY.Contig571f.Fgenesh_histo.39.final_new	Histo217_08934.t1	HCBG_05659	HC186_08342.t1	HCBG_05659	HC186_08342.t1	HCEG_08310	I7I48_10368	I7I50_03522	I7I52_04429	I7I53_02331	I7I51_09071	ACKS23_04176	ACKS0A_10393
DNF3	aminophospholipid-translocating ATPase	ucsf_hc.01_1.G217B.03557	ucsf_hc.01_1.G186AR.03607	ucsf_hc.01_1.G186AR.03607	ucsf_hc.01_1.H88.09460	HCAG_01316						HISTO_EA.Contig33.Fgenesh_histo.122.final_new	Histo217_02622.t1					HCEG_07229	I7I48_04721	I7I50_04243	I7I52_05151	I7I53_01644	I7I51_08550	ACKS23_05972	ACKS0A_04762
DNM1	dynamin family protein	ucsf_hc.01_1.G217B.03088	ucsf_hc.01_1.G186AR.08566	ucsf_hc.01_1.G186AR.08566	ucsf_hc.01_1.H88.03616	HCAG_01882						HISTO_DU.Contig190.fgenesh_plus.54.final_new	Histo217_02270.t1	HCBG_03712	HC186_06370.t1	HCBG_03712	HC186_06370.t1	HCEG_02672	I7I48_12070	I7I50_07406	I7I52_09522	I7I53_10044	I7I51_05109	ACKS23_11660	ACKS0A_12095
DOB1	ATP-dependent RNA helicase DOB1	ucsf_hc.01_1.G217B.10723	ucsf_hc.01_1.G186AR.06690	ucsf_hc.01_1.G186AR.06690	ucsf_hc.01_1.H88.01891	HCAG_05592				near LTR block		HISTO_ZT.Contig181.Fgenesh_histo.195.final_new	Histo217_08274.t1	HCBG_02344	HC186_04884.t1	HCBG_02344	HC186_04884.t1	HCEG_01480	I7I48_06654	I7I50_10790	I7I52_02029	I7I53_06784	I7I51_00760	ACKS23_07899	ACKS0A_06704
DOK1	sensor histidine kinase/response regulator	ucsf_hc.01_1.G217B.09717				HCAG_04184	near LTR block				near LTR block	HISTO_ZL.Contig1161d.Fgenesh_Neurospora.14.final_new	Histo217_07513.t1						I7I48_09702				I7I51_04415	ACKS23_01476	ACKS0A_01475
DPB2	DNA polymerase epsilon subunit B	ucsf_hc.01_1.G217B.01449	ucsf_hc.01_1.G186AR.01102	ucsf_hc.01_1.G186AR.01102	ucsf_hc.01_1.H88.07343	HCAG_03626				in LTR block	near LTR block	HISTO_DA.Contig93.fgenesh_plus.49.final_new	Histo217_01134.t1	HCBG_00823	HC186_00749.t1	HCBG_00823	HC186_00749.t1	HCEG_05571	I7I48_08718	I7I50_02805	I7I52_00529	I7I53_05347	I7I51_03635	ACKS23_00492	ACKS0A_00491
DPB3	DNA polymerase epsilon subunit Dpb3	ucsf_hc.01_1.G217B.01927				HCAG_04018	near LTR block				near LTR block	HISTO_DA.Contig93.Fgenesh_histo.264.final_new							I7I48_08236				I7I51_03243	ACKS23_00011	ACKS0A_00011
DPB4	H2A superfamily domain-containing protein	ucsf_hc.01_1.G217B.11775	ucsf_hc.01_1.G186AR.07934	ucsf_hc.01_1.G186AR.07934	ucsf_hc.01_1.H88.03010	HCAG_03418	near LTR block					HISTO_ZZ.Contig127a.Fgenesh_Aspergillus.11.final_new	Histo217_09008.t1	HCBG_03217	HC186_05804.t1	HCBG_03217	HC186_05804.t1		I7I48_11432	I7I50_06770	I7I52_10155	I7I53_09434	I7I51_05626	ACKS23_11022	ACKS0A_11457
DPH1	deubiquitination-protection protein dph1	ucsf_hc.01_1.G217B.10335	ucsf_hc.01_1.G186AR.07303	ucsf_hc.01_1.G186AR.07303	ucsf_hc.01_1.H88.11749	HCAG_05172		near LTR block	near LTR block	near LTR block		HISTO_ZT.Contig1089.eannot.1658.final_new	Histo217_07969.t1	HCBG_02783	HC186_05338.t1	HCBG_02783	HC186_05338.t1	HCEG_08956	I7I48_06095	I7I50_10176	I7I52_01415	I7I53_06262	I7I51_00309	ACKS23_07340	ACKS0A_06145
DPH5	diphthine synthase	ucsf_hc.01_1.G217B.09064	ucsf_hc.01_1.G186AR.08785	ucsf_hc.01_1.G186AR.08785	ucsf_hc.01_1.H88.03794	HCAG_06727				in LTR block		HISTO_ZL.Contig1158.eannot.1390.final_new	Histo217_07013.t1	HCBG_03867	HC186_06515.t1	HCBG_03867	HC186_06515.t1	HCEG_02829	I7I48_01626	I7I50_07626	I7I52_09302	I7I53_10223	I7I51_04946	ACKS23_03326	ACKS0A_09556
DPP1	PAP2 domain-containing protein, diacylglycerol pyrophosphate phosphatase	ucsf_hc.01_1.G217B.05057				HCAG_05799	near LTR block					HISTO_GL.Contig59.eannot.1242.final_new	Histo217_03821.t1						I7I48_10832				I7I51_07188	ACKS23_10421	ACKS0A_10855
DPP4	extracellular dipeptidyl-peptidase Dpp4	ucsf_hc.01_1.G217B.09347	ucsf_hc.01_1.G186AR.00459	ucsf_hc.01_1.G186AR.00459	ucsf_hc.01_1.H88.06741	HCAG_04449						HISTO_ZL.Contig1161b.Fgenesh_Aspergillus.84.final_new	Histo217_07225.t1		HC186_00299.t1		HC186_00299.t1	HCEG_05092	I7I48_09332	I7I50_02161	I7I52_12375	I7I53_04741	I7I51_04124	ACKS23_01106	ACKS0A_01105
DPP5	secreted dipeptidyl peptidase DppV	ucsf_hc.01_1.G217B.07723	ucsf_hc.01_1.G186AR.04750	ucsf_hc.01_1.G186AR.04750	ucsf_hc.01_1.H88.08518	HCAG_00721				near LTR block		HISTO_LG.Contig392.eannot.1794.final_new	Histo217_05894.t1	HCBG_08963	HC186_03536.t1	HCBG_08963	HC186_03536.t1	HCEG_06484	I7I48_03814	I7I50_05291	I7I52_03550	I7I53_00699	I7I51_07884	ACKS23_05066	ACKS0A_03855
DPS1	aspartyl-tRNA synthetase	ucsf_hc.01_1.G217B.04016	ucsf_hc.01_1.G186AR.00826	ucsf_hc.01_1.G186AR.00826	ucsf_hc.01_1.H88.07081	HCAG_04705		near LTR block	near LTR block		near LTR block	HISTO_FE.Contig19-snap.131.final_new	Histo217_02979.t1	HCBG_00621	HC186_00544.t1	HCBG_00621	HC186_00544.t1	HCEG_05366	I7I48_08980	I7I50_02527	I7I52_00810	I7I53_05083	I7I51_03850	ACKS23_00754	ACKS0A_00753
DRE2	DUF689 domain-containing protein	ucsf_hc.01_1.G217B.05662	ucsf_hc.01_1.G186AR.10795	ucsf_hc.01_1.G186AR.10795	ucsf_hc.01_1.H88.10405	HCAG_02021		near LTR block	near LTR block					HCBG_05298	HC186_07977.t1	HCBG_05298	HC186_07977.t1	HCEG_07957	I7I48_04922	I7I50_04010	I7I52_04918	I7I53_01846	I7I51_08708	ACKS23_06173	ACKS0A_04963
DRK1	DRK1 histidine kinase	ucsf_hc.01_1.G217B.09256	ucsf_hc.01_1.G186AR.00550	ucsf_hc.01_1.G186AR.00550	ucsf_hc.01_1.H88.06825	HCAG_04502						HISTO_ZL.Contig1161b.Fgenesh_histo.14.final_new	Histo217_07171.t1	HCBG_00429	HC186_00360.t1	HCBG_00429	HC186_00360.t1	HCEG_05155	I7I48_09241	I7I50_02252	I7I52_01084	I7I53_04825	I7I51_04063	ACKS23_01015	ACKS0A_01014
DRS1	ATP-dependent RNA helicase DRS1	ucsf_hc.01_1.G217B.07328	ucsf_hc.01_1.G186AR.05161	ucsf_hc.01_1.G186AR.05161	ucsf_hc.01_1.H88.04737	HCAG_09983						HISTO_LF.Contig359.genewise.204.final_new	Histo217_05604.t1	HCBG_01501	HC186_03836.t1	HCBG_01501	HC186_03836.t1	HCEG_03542	I7I48_00437	I7I50_01179	I7I52_08994	I7I53_02889	I7I51_06190	ACKS23_02104	ACKS0A_02095
DRS2	P-type ATPase	ucsf_hc.01_1.G217B.06074	ucsf_hc.01_1.G186AR.09721	ucsf_hc.01_1.G186AR.09721	ucsf_hc.01_1.H88.01419	HCAG_07309					near LTR block	HISTO_HS.Contig68-snap.140.final_new	Histo217_04616.t1	HCBG_04534	HC186_07208.t1	HCBG_04534	HC186_07208.t1	HCEG_01114	I7I48_07100	I7I50_11227	I7I52_02465	I7I53_07258	I7I51_01072	ACKS23_08345	ACKS0A_07150
DRT111	G-patch DNA repair protein	ucsf_hc.01_1.G217B.10490	ucsf_hc.01_1.G186AR.06649	ucsf_hc.01_1.G186AR.06649	ucsf_hc.01_1.H88.01842	HCAG_05624	near LTR block	near LTR block	near LTR block		near LTR block	HISTO_ZT.Contig1141.Fgenesh_histo.9.final_new	Histo217_08086.t1	HCBG_02303	HC186_04842.t1	HCBG_02303	HC186_04842.t1	HCEG_01437	I7I48_06703	I7I50_10832	I7I52_02071	I7I53_06834	I7I51_00799	ACKS23_07948	ACKS0A_06753
DSK1	protein kinase dsk1	ucsf_hc.01_1.G217B.08418				HCAG_07536	near LTR block				near LTR block	HISTO_ZE.Contig158.Fgenesh_Aspergillus.75.final_new	Histo217_06492.t1						I7I48_02022				I7I51_03200	ACKS23_09496	ACKS0A_08302
DST1	transcription elongation factor S-II	ucsf_hc.01_1.G217B.03115	ucsf_hc.01_1.G186AR.08601	ucsf_hc.01_1.G186AR.08601	ucsf_hc.01_1.H88.03643	HCAG_01901	near LTR block					HISTO_DU.Contig190.Fgenesh_histo.82.final_new	Histo217_02287.t1	HCBG_03734	HC186_06395.t1	HCBG_03734	HC186_06395.t1	HCEG_02695	I7I48_12098	I7I50_07442	I7I52_09486	I7I53_10072	I7I51_05087	ACKS23_11688	ACKS0A_12123
DUG1	cytosolic non-specific dipeptidase	ucsf_hc.01_1.G217B.11251	ucsf_hc.01_1.G186AR.04119	ucsf_hc.01_1.G186AR.04119	ucsf_hc.01_1.H88.05594	HCAG_03543	near LTR block	near LTR block	near LTR block			HISTO_ZU.Contig65.eannot.2014.final_new	Histo217_08647.t1	HCBG_08487	HC186_03061.t1	HCBG_08487	HC186_03061.t1	HCEG_04215	I7I48_02961	I7I50_00191	I7I52_07460	I7I53_03754	I7I51_05742	ACKS23_12198	ACKS0A_02994
DUG2	WD domain-containing protein	ucsf_hc.01_1.G217B.05140	ucsf_hc.01_1.G186AR.11775	ucsf_hc.01_1.G186AR.11775	ucsf_hc.01_1.H88.11392	HCAG_05861					near LTR block	HISTO_GL.Contig59.Fgenesh_Aspergillus.87.final_new	Histo217_03892.t1	HCBG_06017	HC186_08716.t1	HCBG_06017	HC186_08716.t1	HCEG_08691	I7I48_10915	I7I50_06307	I7I52_10620	I7I53_11959	I7I51_07117	ACKS23_10504	ACKS0A_10938
DUG3	glucosamine 6-phosphate synthetase	ucsf_hc.01_1.G217B.11715	ucsf_hc.01_1.G186AR.07877	ucsf_hc.01_1.G186AR.07877	ucsf_hc.01_1.H88.02942	HCAG_03469						HISTO_ZZ.Contig127a.Fgenesh_histo.17.final_new	Histo217_08959.t1	HCBG_03166	HC186_05750.t1	HCBG_03166	HC186_05750.t1	HCEG_02122	I7I48_11371	I7I50_06712	I7I52_10214	I7I53_09365	I7I51_05682	ACKS23_10961	ACKS0A_11396
DUO1	DASH complex subunit Duo1	ucsf_hc.01_1.G217B.06692	ucsf_hc.01_1.G186AR.01872	ucsf_hc.01_1.G186AR.01872	ucsf_hc.01_1.H88.00344	HCAG_00097				near LTR block		HISTO_JG.Contig207.eannot.1416.final_new		HCBG_06847	HC186_01357.t1	HCBG_06847	HC186_01357.t1	HCEG_00288	I7I48_05744	I7I50_12331	I7I52_11357	I7I53_08341	I7I51_01816	ACKS23_06989	ACKS0A_05794
DUR1,2	3-methylcrotonyl-CoA carboxylase biotin-containing subunit	ucsf_hc.01_1.G217B.07797	ucsf_hc.01_1.G186AR.04679	ucsf_hc.01_1.G186AR.04679	ucsf_hc.01_1.H88.08438	HCAG_00678						HISTO_LG.Contig392.Fgenesh_Neurospora.70.final_new	Histo217_05943.t1						I7I48_03740	I7I50_05362	I7I52_03623	I7I53_00618	I7I51_07833	ACKS23_04992	ACKS0A_03781
DUS1	tRNA-dihydrouridine synthase	ucsf_hc.01_1.G217B.00454	ucsf_hc.01_1.G186AR.04856	ucsf_hc.01_1.G186AR.04856	ucsf_hc.01_1.H88.04446	HCAG_02195				near LTR block	near LTR block	HISTO_AZ.Contig47.eannot.1696.final_new	Histo217_00383.t1					HCEG_03322	I7I48_00140	I7I50_01483	I7I52_12599	I7I53_02597	I7I51_05956	ACKS23_01807	ACKS0A_01798
DUS3	tRNA-dihydrouridine synthase 3-like protein	ucsf_hc.01_1.G217B.07275	ucsf_hc.01_1.G186AR.05110	ucsf_hc.01_1.G186AR.05110	ucsf_hc.01_1.H88.04688	HCAG_02383		near LTR block	near LTR block		in LTR block	HISTO_LF.Contig359.eannot.2146.final_new	Histo217_05568.t1	HCBG_01464	HC186_03797.t1	HCBG_01464	HC186_03797.t1	HCEG_03500	I7I48_00384	I7I50_01230	I7I52_08943	I7I53_02840	I7I51_06145	ACKS23_02051	ACKS0A_02042
DYN1	dynein heavy chain	ucsf_hc.01_1.G217B.07623	ucsf_hc.01_1.G186AR.05491	ucsf_hc.01_1.G186AR.05491	ucsf_hc.01_1.H88.05057	HCAG_02658		near LTR block				HISTO_LF.Contig359.Fgenesh_Aspergillus.93.final_new	Histo217_05828.t1	HCBG_01750	HC186_04083.t1	HCBG_01750	HC186_04083.t1		I7I48_00736	I7I50_00847	I7I52_08115	I7I53_03212	I7I51_06438	ACKS23_02403	ACKS0A_02394
DYS1	deoxyhypusine synthase	ucsf_hc.01_1.G217B.06942	ucsf_hc.01_1.G186AR.03084	ucsf_hc.01_1.G186AR.03084	ucsf_hc.01_1.H88.02555	HCAG_08656				transposon		HISTO_KF.Contig597.eannot.1482.final_new	Histo217_05298.t1	HCBG_08025	HC186_02275.t1	HCBG_08025	HC186_02275.t1	HCEG_09413	I7I48_02607	I7I50_08278	I7I52_05794	I7I53_08768	I7I51_02741	ACKS23_10081	ACKS0A_08886
EAP30	EAP30 family protein Dot2	ucsf_hc.01_1.G217B.06859	ucsf_hc.01_1.G186AR.03171	ucsf_hc.01_1.G186AR.03171	ucsf_hc.01_1.H88.05979	HCAG_08705						HISTO_KF.Contig597.eannot.1464.final_new	Histo217_05236.t1	HCBG_08096	HC186_02340.t1	HCBG_08096	HC186_02340.t1	HCEG_04518	I7I48_02523	I7I50_08366	I7I52_05882	I7I53_08881	I7I51_02805	ACKS23_09997	ACKS0A_08802
EBP2	rRNA processing protein	ucsf_hc.01_1.G217B.07552	ucsf_hc.01_1.G186AR.05398	ucsf_hc.01_1.G186AR.05398	ucsf_hc.01_1.H88.04982	HCAG_09341					near LTR block	HISTO_LF.Contig359-snap.176.final_new	Histo217_05767.t1	HCBG_01686	HC186_04012.t1	HCBG_01686	HC186_04012.t1	HCEG_03730	I7I48_00663	I7I50_00940	I7I52_08206	I7I53_03135		ACKS23_02330	ACKS0A_02321
ECM14	zinc carboxypeptidase	ucsf_hc.01_1.G217B.06079	ucsf_hc.01_1.G186AR.09726	ucsf_hc.01_1.G186AR.09726	ucsf_hc.01_1.H88.01425	HCAG_07313				near LTR block	in LTR block	HISTO_HS.Contig68.Fgenesh_histo.179.final_new	Histo217_04619.t1	HCBG_04538	HC186_07213.t1	HCBG_04538	HC186_07213.t1	HCEG_01118	I7I48_07095	I7I50_11222	I7I52_02460	I7I53_07252	I7I51_01067	ACKS23_08340	ACKS0A_07145
ECM15	cell wall biogenesis protein Ecm15	ucsf_hc.01_1.G217B.03594	ucsf_hc.01_1.G186AR.03650	ucsf_hc.01_1.G186AR.03650	ucsf_hc.01_1.H88.09501	HCAG_09738						HISTO_EA.Contig33.genewise.135.final_new	Histo217_02652.t1	HCBG_07848	HC186_02696.t1	HCBG_07848	HC186_02696.t1	HCEG_07271	I7I48_04758	I7I50_04200	I7I52_05108	I7I53_01685	I7I51_08582	ACKS23_06009	ACKS0A_04799
ECM16	RNA helicase family protein	ucsf_hc.01_1.G217B.10343	ucsf_hc.01_1.G186AR.07314	ucsf_hc.01_1.G186AR.07314	ucsf_hc.01_1.H88.11779	HCAG_05164		near LTR block	near LTR block			HISTO_ZT.Contig1089.Fgenesh_Aspergillus.80.final_new	Histo217_07976.t1	HCBG_02791	HC186_05346.t1	HCBG_02791	HC186_05346.t1	HCEG_08985	I7I48_06087	I7I50_10165	I7I52_01405	I7I53_06232	I7I51_00301	ACKS23_07332	ACKS0A_06137
ECM29	proteasome component ECM29	ucsf_hc.01_1.G217B.03713	ucsf_hc.01_1.G186AR.00011	ucsf_hc.01_1.G186AR.00011	ucsf_hc.01_1.H88.02762	HCAG_04132		near LTR block	near LTR block	near LTR block	near LTR block	HISTO_ER.Contig17.eannot.1270.final_new	Histo217_02755.t1	HCBG_00006	HC186_00004.t1	HCBG_00006	HC186_00004.t1		I7I48_09778	I7I50_01714	I7I52_11928	I7I53_09186	I7I51_04466	ACKS23_01552	ACKS0A_01551
ECM33	GPI-anchored cell wall organization protein Ecm33	ucsf_hc.01_1.G217B.10485	ucsf_hc.01_1.G186AR.06646	ucsf_hc.01_1.G186AR.06646	ucsf_hc.01_1.H88.01838	HCAG_09985	near LTR block	near LTR block	near LTR block			HISTO_ZT.Contig1141.eannot.1169.final_new	Histo217_08083.t1	HCBG_02300	HC186_04840.t1	HCBG_02300	HC186_04840.t1	HCEG_01434	I7I48_06708	I7I50_10835	I7I52_02074	I7I53_06838	I7I51_06193	ACKS23_07953	ACKS0A_06758
ECM4	glutathione S-transferase	ucsf_hc.01_1.G217B.01096	ucsf_hc.01_1.G186AR.10409	ucsf_hc.01_1.G186AR.10409	ucsf_hc.01_1.H88.08952	HCAG_01006	near LTR block	near LTR block	near LTR block			HISTO_BP.Contig459.Fgenesh_histo.189.final_new		HCBG_05010	HC186_07676.t1	HCBG_05010	HC186_07676.t1	HCEG_06818	I7I48_04228	I7I50_04827	I7I52_04233	I7I53_01136	I7I51_08200	ACKS23_05479	ACKS0A_04268
ECM4b	glutathione S-transferase	ucsf_hc.01_1.G217B.06222	ucsf_hc.01_1.G186AR.09888	ucsf_hc.01_1.G186AR.09888	ucsf_hc.01_1.H88.01579	HCAG_07421						HISTO_HS.Contig68.Fgenesh_Aspergillus.159.final_new	Histo217_04724.t1	HCBG_04650	HC186_07317.t1	HCBG_04650	HC186_07317.t1	HCEG_01241	I7I48_06951	I7I50_11059	I7I52_02298	I7I53_07097	I7I51_00949	ACKS23_08196	ACKS0A_07001
ECO1	sister chromatid cohesion acetyltransferase Eco1	ucsf_hc.01_1.G217B.03437	ucsf_hc.01_1.G186AR.03482	ucsf_hc.01_1.G186AR.03482	ucsf_hc.01_1.H88.09347	HCAG_01256				near LTR block		HISTO_EA.Contig33.eannot.1583.final_new	Histo217_02532.t1	HCBG_07727	HC186_02570.t1	HCBG_07727	HC186_02570.t1	HCEG_07140	I7I48_04601	I7I50_04368	I7I52_05276	I7I53_01532	I7I51_08479	ACKS23_05852	ACKS0A_04642
EFR3	protein EFR3	ucsf_hc.01_1.G217B.06415	ucsf_hc.01_1.G186AR.01696	ucsf_hc.01_1.G186AR.01696	ucsf_hc.01_1.H88.00177	HCAG_08790						HISTO_JG.Contig206.Fgenesh_histo.70.final_new	Histo217_04885.t1	HCBG_06708	HC186_01227.t1	HCBG_06708	HC186_01227.t1	HCEG_00149	I7I48_05580	I7I50_12515	I7I52_11178	I7I53_08512	I7I51_01953	ACKS23_06825	ACKS0A_05630
EFT1	elongation factor 2	ucsf_hc.01_1.G217B.04797	ucsf_hc.01_1.G186AR.11985	ucsf_hc.01_1.G186AR.11985	ucsf_hc.01_1.H88.11602	HCAG_05988		near LTR block	near LTR block			HISTO_GL.Contig286.eannot.1052.final_new	Histo217_03623.t1	HCBG_06164	HC186_08865.t1	HCBG_06164	HC186_08865.t1	HCEG_08843	I7I48_11111	I7I50_06524	I7I52_10404	I7I53_11744	I7I51_06976	ACKS23_10700	ACKS0A_11134
ELC1	transcriptional elongation regulator Elc1/Elongin C	ucsf_hc.01_1.G217B.02903	ucsf_hc.01_1.G186AR.11526	ucsf_hc.01_1.G186AR.11526	ucsf_hc.01_1.H88.12099	HCAG_04923				near LTR block		HISTO_DM.Contig940.eannot.1262.final_new	Histo217_02147.t1	HCBG_05829	HC186_08524.t1	HCBG_05829	HC186_08524.t1	HCEG_09243	I7I48_08147	I7I50_06052	I7I52_08790	I7I53_05910	I7I51_00043	ACKS23_09392	ACKS0A_08197
ELF1	transcription elongation factor Elf1	ucsf_hc.01_1.G217B.11223	ucsf_hc.01_1.G186AR.06100	ucsf_hc.01_1.G186AR.06100	ucsf_hc.01_1.H88.05647	HCAG_03119	near LTR block	near LTR block	near LTR block	near LTR block	near LTR block	HISTO_ZU.Contig65.fgenesh_plus.97.final_new	Histo217_08622.t1	HCBG_02189	HC186_04511.t1	HCBG_02189	HC186_04511.t1	HCEG_04262	I7I48_02933	I7I50_00236	I7I52_07504	I7I53_03807	I7I51_06895	ACKS23_12170	ACKS0A_02966
ELG1	telomere length regulation protein elg1	ucsf_hc.01_1.G217B.07370	ucsf_hc.01_1.G186AR.05208	ucsf_hc.01_1.G186AR.05208	ucsf_hc.01_1.H88.04785	HCAG_09996			near LTR block	near LTR block		HISTO_LF.Contig359.Fgenesh_Aspergillus.210.final_new	Histo217_05632.t1	HCBG_01534	HC186_03866.t1	HCBG_01534	HC186_03866.t1	HCEG_03572	I7I48_00479	I7I50_01132	I7I52_09045	I7I53_02936	I7I51_06224	ACKS23_02146	ACKS0A_02137
ELI1	expression library immunization antigen 1	ucsf_hc.01_1.G217B.02572	ucsf_hc.01_1.G186AR.07489	ucsf_hc.01_1.G186AR.07489	ucsf_hc.01_1.H88.11942	HCAG_05043						HISTO_DM.Contig933.eannot.1555.final_new	Histo217_01881.t1	HCBG_02925	HC186_05489.t1	HCBG_02925	HC186_05489.t1	HCEG_09122	I7I48_07988	I7I50_09992	I7I52_01230	I7I53_06069	I7I51_00170	ACKS23_09233	ACKS0A_08038
ELP2	RNA polymerase II 90 kDa subunit	ucsf_hc.01_1.G217B.08569	ucsf_hc.01_1.G186AR.06384	ucsf_hc.01_1.G186AR.06384	ucsf_hc.01_1.H88.09841	HCAG_06879	near LTR block					HISTO_ZL.Contig1131-snap.11.final_new		HCBG_09158	HC186_04692.t1	HCBG_09158	HC186_04692.t1	HCEG_07525	I7I48_10032	I7I50_09094	I7I52_06613	I7I53_10989	I7I51_02263	ACKS23_03827	ACKS0A_10057
ELP3	histone acetyltransferase	ucsf_hc.01_1.G217B.05487	ucsf_hc.01_1.G186AR.10969	ucsf_hc.01_1.G186AR.10969	ucsf_hc.01_1.H88.10562	HCAG_08549					near LTR block	HISTO_GY.Contig460.eannot.1801.final_new	Histo217_04184.t1	HCBG_05417	HC186_08108.t1	HCBG_05417	HC186_08108.t1	HCEG_08072	I7I48_05099	I7I50_03834	I7I52_04742	I7I53_02005	I7I51_08827	ACKS23_06350	ACKS0A_05140
EMC4	DUF1077 domain-containing protein	ucsf_hc.01_1.G217B.08860	ucsf_hc.01_1.G186AR.02219	ucsf_hc.01_1.G186AR.02219	ucsf_hc.01_1.H88.10132	HCAG_08088					near LTR block	HISTO_ZL.Contig1131.Fgenesh_Aspergillus.153.final_new	Histo217_06846.t1	HCBG_07111	HC186_01632.t1	HCBG_07111	HC186_01632.t1	HCEG_07752	I7I48_01833	I7I50_09388	I7I52_06909	I7I53_11281	I7I51_02486	ACKS23_03533	ACKS0A_09763
EMG1	nucleolar essential protein	ucsf_hc.01_1.G217B.03447	ucsf_hc.01_1.G186AR.03489	ucsf_hc.01_1.G186AR.03489	ucsf_hc.01_1.H88.09354	HCAG_01259						HISTO_EA.Contig33.eannot.1589.final_new	Histo217_02540.t1	HCBG_07730	HC186_02579.t1	HCBG_07730	HC186_02579.t1	HCEG_07144	I7I48_04611	I7I50_04361	I7I52_05269	I7I53_01539	I7I51_08482	ACKS23_05862	ACKS0A_04652
EMP24	endosomal P24B protein	ucsf_hc.01_1.G217B.02983	ucsf_hc.01_1.G186AR.08467	ucsf_hc.01_1.G186AR.08467	ucsf_hc.01_1.H88.03523	HCAG_01831	near LTR block			near LTR block	near LTR block	HISTO_DU.Contig190.eannot.1267.final_new	Histo217_02202.t1	HCBG_03631	HC186_06290.t1	HCBG_03631	HC186_06290.t1	HCEG_02590	I7I48_11965	I7I50_07307	I7I52_09621	I7I53_09951	I7I51_05174	ACKS23_11555	ACKS0A_11990
END3	cytoskeletal adaptor protein SagA	ucsf_hc.01_1.G217B.05756	ucsf_hc.01_1.G186AR.11123	ucsf_hc.01_1.G186AR.11123	ucsf_hc.01_1.H88.10726	HCAG_08460				near LTR block	near LTR block	HISTO_GY.Contig471.Fgenesh_histo.10.final_new	Histo217_04377.t1	HCBG_05547	HC186_08227.t1	HCBG_05547	HC186_08227.t1	HCEG_08198	I7I48_05254	I7I50_03680	I7I52_04587	I7I53_02170	I7I51_08905	ACKS23_06505	ACKS0A_05295
ENG1	endo-1,3-beta-glucanase Engl1	ucsf_hc.01_1.G217B.09874	ucsf_hc.01_1.G186AR.12046	ucsf_hc.01_1.G186AR.12046	ucsf_hc.01_1.H88.11657	HCAG_06030	near LTR block				in LTR block	HISTO_ZL.Contig1161e.eannot.1224.final_new	Histo217_07625.t1	HCBG_06209	HC186_08909.t1	HCBG_06209	HC186_08909.t1	HCEG_08891	I7I48_11171	I7I50_06585	I7I52_10343	I7I53_11689	I7I51_06930	ACKS23_10761	ACKS0A_11195
ENG6	2,3-bisphosphoglycerate-independent phosphoglycerate mutase	ucsf_hc.01_1.G217B.10962	ucsf_hc.01_1.G186AR.06975	ucsf_hc.01_1.G186AR.06975	ucsf_hc.01_1.H88.02129	HCAG_05409						HISTO_ZT.Contig181.genewise.129.final_new	Histo217_08428.t1	HCBG_02545	HC186_05099.t1	HCBG_02545	HC186_05099.t1	HCEG_01687	I7I48_06414	I7I50_10504	I7I52_01743	I7I53_06545	I7I51_00570	ACKS23_07659	ACKS0A_06464
ENO1	enolase	ucsf_hc.01_1.G217B.09723	ucsf_hc.01_1.G186AR.00075	ucsf_hc.01_1.G186AR.00075	ucsf_hc.01_1.H88.02828	HCAG_04180	near LTR block			near LTR block	near LTR block	HISTO_ZL.Contig1161d.Fgenesh_histo.38.final_new	Histo217_07517.t1	HCBG_00056	HC186_00042.t1	HCBG_00056	HC186_00042.t1	HCEG_02034	I7I48_09708	I7I50_01778	I7I52_11992	I7I53_09252	I7I51_04419	ACKS23_01482	ACKS0A_01481
ENT1	EH domain binding protein epsin 2	ucsf_hc.01_1.G217B.10256	ucsf_hc.01_1.G186AR.07220	ucsf_hc.01_1.G186AR.07220	ucsf_hc.01_1.H88.11695					near LTR block		HISTO_ZT.Contig1089.eannot.1613.final_new	Histo217_07915.t1	HCBG_02723	HC186_05281.t1	HCBG_02723	HC186_05281.t1	HCEG_08917	I7I48_06174	I7I50_10259	I7I52_01498	I7I53_06316		ACKS23_07419	ACKS0A_06224
EPL1	histone acetyltransferase	ucsf_hc.01_1.G217B.08694	ucsf_hc.01_1.G186AR.04390	ucsf_hc.01_1.G186AR.04390	ucsf_hc.01_1.H88.09956	HCAG_08230	near LTR block					HISTO_ZL.Contig1131.Fgenesh_Neurospora.252.final_new	Histo217_06721.t1	HCBG_08692	HC186_03271.t1	HCBG_08692	HC186_03271.t1	HCEG_07616	I7I48_01998	I7I50_09217	I7I52_06738	I7I53_11105	I7I51_02359	ACKS23_03698	ACKS0A_09928
ERB1	eukaryotic ribosome biogenesis protein	ucsf_hc.01_1.G217B.05566	ucsf_hc.01_1.G186AR.10890	ucsf_hc.01_1.G186AR.10890	ucsf_hc.01_1.H88.10492	HCAG_01968						HISTO_GY.Contig460-snap.103.final_new	Histo217_04241.t1	HCBG_05365	HC186_08054.t1	HCBG_05365	HC186_08054.t1	HCEG_08021	I7I48_05020	I7I50_03913	I7I52_04821	I7I53_01935	I7I51_08765	ACKS23_06271	ACKS0A_05061
ERD1	ER retention protein	ucsf_hc.01_1.G217B.00275	ucsf_hc.01_1.G186AR.02947	ucsf_hc.01_1.G186AR.02947	ucsf_hc.01_1.H88.04296	HCAG_06380	near LTR block			near LTR block		HISTO_AL.Contig317.fgenesh_plus.51.final_new	Histo217_00205.t1	HCBG_07610	HC186_02172.t1	HCBG_07610	HC186_02172.t1	HCEG_03198	I7I48_01131	I7I50_08126	I7I52_08642	I7I53_10725	I7I51_04593	ACKS23_02831	ACKS0A_09061
ERF2	palmitoyltransferase erf2	ucsf_hc.01_1.G217B.03361	ucsf_hc.01_1.G186AR.03394	ucsf_hc.01_1.G186AR.03394	ucsf_hc.01_1.H88.09262	HCAG_01199					near LTR block	HISTO_EA.Contig33.Fgenesh_histo.3.final_new	Histo217_02470.t1	HCBG_07665	HC186_02508.t1	HCBG_07665	HC186_02508.t1	HCEG_07075	I7I48_04524	I7I50_04456	I7I52_05364	I7I53_01447	I7I51_08415	ACKS23_05775	ACKS0A_04565
ERF4	ras modification protein, ERF4 superfamily	ucsf_hc.01_1.G217B.11077	ucsf_hc.01_1.G186AR.05944	ucsf_hc.01_1.G186AR.05944	ucsf_hc.01_1.H88.05466	HCAG_02978	near LTR block					HISTO_ZU.Contig65.Fgenesh_histo.142.final_new	Histo217_08513.t1	HCBG_02067	HC186_04396.t1	HCBG_02067	HC186_04396.t1	HCEG_04112	I7I48_02787	I7I50_00392	I7I52_07660	I7I53_03625	I7I51_06750	ACKS23_12024	ACKS0A_02820
ERG1	squalene epoxidase	ucsf_hc.01_1.G217B.11040	ucsf_hc.01_1.G186AR.05910	ucsf_hc.01_1.G186AR.05910	ucsf_hc.01_1.H88.05439	HCAG_02956	near LTR block				near LTR block		Histo217_08485.t1	HCBG_02044	HC186_04377.t1	HCBG_02044	HC186_04377.t1	HCEG_04091	I7I48_02750	I7I50_00426	I7I52_07694	I7I53_03598	I7I51_06729	ACKS23_11987	ACKS0A_02783
ERG10	acetyl-coa acetyltransferase	ucsf_hc.01_1.G217B.00820	ucsf_hc.01_1.G186AR.10102	ucsf_hc.01_1.G186AR.10102	ucsf_hc.01_1.H88.08660							HISTO_BP.Contig457.Fgenesh_histo.68.final_new	Histo217_00656.t1	HCBG_04794	HC186_07458.t1	HCBG_04794	HC186_07458.t1	HCEG_06590	I7I48_03952	I7I50_05135	I7I52_03393	I7I53_00842		ACKS23_05203	ACKS0A_03992
ERG11	lanosterol 14-alpha-demethylase	ucsf_hc.01_1.G217B.04402				HCAG_04048	near LTR block					HISTO_GB.Contig114.eannot.1121.final_new							I7I48_09869				I7I51_04548	ACKS23_01644	ACKS0A_01643
ERG13	hydroxymethylglutaryl-CoA synthase	ucsf_hc.01_1.G217B.06394	ucsf_hc.01_1.G186AR.01716	ucsf_hc.01_1.G186AR.01716	ucsf_hc.01_1.H88.00199	HCAG_08805						HISTO_JG.Contig206.eannot.1609.final_new	Histo217_04868.t1	HCBG_06726	HC186_01242.t1	HCBG_06726	HC186_01242.t1	HCEG_00165	I7I48_05602	I7I50_12494	I7I52_11199	I7I53_08489	I7I51_01937	ACKS23_06847	ACKS0A_05652
ERG24	c-14 sterol reductase	ucsf_hc.01_1.G217B.10357	ucsf_hc.01_1.G186AR.02008	ucsf_hc.01_1.G186AR.02008	ucsf_hc.01_1.H88.00469	HCAG_00205						HISTO_ZT.Contig1128f.eannot.1131.final_new	Histo217_07987.t1	HCBG_06948	HC186_01454.t1	HCBG_06948	HC186_01454.t1	HCEG_00388	I7I48_05888	I7I50_12194	I7I52_11494	I7I53_08214	I7I51_01711	ACKS23_07133	ACKS0A_05938
ERG25	C-4 methylsterol oxidase	ucsf_hc.01_1.G217B.08518	ucsf_hc.01_1.G186AR.10766	ucsf_hc.01_1.G186AR.10766	ucsf_hc.01_1.H88.12158	HCAG_04885	near LTR block	in LTR block	in LTR block	in LTR block	near LTR block	HISTO_ZL.Contig1117-snap.3.final_new	Histo217_06583.t1	HCBG_09220	HC186_07960.t1	HCBG_09220	HC186_07960.t1	HCEG_09279	I7I48_08200	I7I50_05994	I7I52_08733	I7I53_05851	I7I51_00004	ACKS23_09445	ACKS0A_08251
ERG26	C-3 sterol dehydrogenase/C-4 decarboxylase	ucsf_hc.01_1.G217B.06489	ucsf_hc.01_1.G186AR.06219	ucsf_hc.01_1.G186AR.06219	ucsf_hc.01_1.H88.00102	HCAG_00257		near LTR block	near LTR block			HISTO_JG.Contig206.fgenesh_plus.27.final_new	Histo217_04944.t1	HCBG_09059	HC186_04593.t1	HCBG_09059	HC186_04593.t1	HCEG_00090	I7I48_05503	I7I50_12595	I7I52_11100	I7I53_08590	I7I51_02041	ACKS23_06748	ACKS0A_05553
ERG28	ergosterol biosynthetic protein	ucsf_hc.01_1.G217B.02444	ucsf_hc.01_1.G186AR.09416	ucsf_hc.01_1.G186AR.09416	ucsf_hc.01_1.H88.01118	HCAG_07128						HISTO_DM.Contig93.eannot.1706.final_new		HCBG_04301	HC186_06971.t1	HCBG_04301	HC186_06971.t1	HCEG_00873	I7I48_07410	I7I50_11538	I7I52_02775	I7I53_07561	I7I51_01276	ACKS23_08655	ACKS0A_07460
ERG4	Delta(24(24(1)))-sterol reductase	ucsf_hc.01_1.G217B.11501	ucsf_hc.01_1.G186AR.03716	ucsf_hc.01_1.G186AR.03716	ucsf_hc.01_1.H88.09555	HCAG_01378	near LTR block	near LTR block	near LTR block			HISTO_ZW.Contig245.Fgenesh_histo.3.final_new	Histo217_08814.t1	HCBG_07898	HC186_02744.t1	HCBG_07898	HC186_02744.t1	HCEG_07316	I7I48_04815	I7I50_04133	I7I52_05041	I7I53_01740	I7I51_08625	ACKS23_06066	ACKS0A_04856
ERG7	oxidosqualene:lanosterol cyclase	ucsf_hc.01_1.G217B.07900	ucsf_hc.01_1.G186AR.12579	ucsf_hc.01_1.G186AR.12579	ucsf_hc.01_1.H88.08334	HCAG_00613				near LTR block		HISTO_LG.Contig392.eannot.1757.final_new	Histo217_06014.t1	HCBG_06591	HC186_09301.t1	HCBG_06591	HC186_09301.t1	HCEG_06343	I7I48_03635	I7I50_05466	I7I52_03727	I7I53_00511	I7I51_07756	ACKS23_04887	ACKS0A_03676
ERG8	phosphomevalonate kinase	ucsf_hc.01_1.G217B.01017	ucsf_hc.01_1.G186AR.10308	ucsf_hc.01_1.G186AR.10308	ucsf_hc.01_1.H88.08853	HCAG_00949				near LTR block		HISTO_BP.Contig457.eannot.1701.final_new	Histo217_00773.t1	HCBG_04940	HC186_07606.t1	HCBG_04940	HC186_07606.t1	HCEG_06745	I7I48_04150	I7I50_04927	I7I52_03185	I7I53_01037	I7I51_08138	ACKS23_05401	ACKS0A_04190
ERG9	squalene synthetase	ucsf_hc.01_1.G217B.04239	ucsf_hc.01_1.G186AR.02551	ucsf_hc.01_1.G186AR.02551	ucsf_hc.01_1.H88.10282	HCAG_07922	near LTR block	near LTR block	near LTR block	near LTR block	in LTR block	HISTO_FX.Contig167.eannot.1299.final_new	Histo217_03159.t1	HCBG_07329	HC186_01874.t1	HCBG_07329	HC186_01874.t1	HCEG_07868	I7I48_12320	I7I50_09727	I7I52_07258	I7I53_11434	I7I51_02675	ACKS23_11910	ACKS0A_12347
ERO1	oxidoreductin	ucsf_hc.01_1.G217B.04553	ucsf_hc.01_1.G186AR.05668	ucsf_hc.01_1.G186AR.05668	ucsf_hc.01_1.H88.05216	HCAG_02804						HISTO_GI.Contig382.fgenesh_plus.12.final_new	Histo217_03430.t1	HCBG_01882	HC186_04205.t1	HCBG_01882	HC186_04205.t1	HCEG_03924	I7I48_00869	I7I50_00668	I7I52_07936	I7I53_03373	I7I51_06585	ACKS23_02569	ACKS0A_02560
ERV14	ER-derived vesicles protein ERV14	ucsf_hc.01_1.G217B.07069	ucsf_hc.01_1.G186AR.03344	ucsf_hc.01_1.G186AR.03344	ucsf_hc.01_1.H88.02712	HCAG_07797						HISTO_KF.Contig601.eannot.1348.final_new	Histo217_05402.t1	HCBG_08219	HC186_02472.t1	HCBG_08219	HC186_02472.t1	HCEG_01941	I7I48_02321	I7I50_08539	I7I52_06054	I7I53_09133	I7I51_02956	ACKS23_09795	ACKS0A_08601
ERV2	thiol oxidase	ucsf_hc.01_1.G217B.11519	ucsf_hc.01_1.G186AR.11307	ucsf_hc.01_1.G186AR.11307	ucsf_hc.01_1.H88.10910	HCAG_03233	near LTR block					HISTO_ZY.Contig518.eannot.1141.final_new	Histo217_08830.t1	HCBG_05680	HC186_08360.t1	HCBG_05680	HC186_08360.t1	HCEG_08329	I7I48_10413	I7I50_03497	I7I52_04404	I7I53_02354	I7I51_09091	ACKS23_04221	ACKS0A_10438
ERV25	COPII-coated vesicle membrane protein	ucsf_hc.01_1.G217B.02297				HCAG_07033					near LTR block	HISTO_DM.Contig93.eannot.1691.final_new	Histo217_01717.t1						I7I48_07559				I7I51_01379	ACKS23_08804	ACKS0A_07609
ERV29	ER-derived vesicles protein ERV29	ucsf_hc.01_1.G217B.03036	ucsf_hc.01_1.G186AR.08519	ucsf_hc.01_1.G186AR.08519	ucsf_hc.01_1.H88.03572	HCAG_01857						HISTO_DU.Contig190.Fgenesh_histo.31.final_new	Histo217_02237.t1	HCBG_03671	HC186_06329.t1	HCBG_03671	HC186_06329.t1	HCEG_02632	I7I48_12018	I7I50_07359	I7I52_09569	I7I53_10000	I7I51_05143	ACKS23_11608	ACKS0A_12043
ERV41	COPII-coated vesicle protein	ucsf_hc.01_1.G217B.01333	ucsf_hc.01_1.G186AR.10716	ucsf_hc.01_1.G186AR.10716	ucsf_hc.01_1.H88.09206	HCAG_01157	near LTR block			near LTR block		HISTO_BP.Contig459.eannot.1561.final_new	Histo217_01009.t1	HCBG_05252	HC186_07925.t1	HCBG_05252	HC186_07925.t1	HCEG_07024	I7I48_04466	I7I50_04519	I7I52_05428	I7I53_01390	I7I51_08372	ACKS23_05717	ACKS0A_04506
ERV46	COPII coated vesicle component Erv46	ucsf_hc.01_1.G217B.03881	ucsf_hc.01_1.G186AR.00969	ucsf_hc.01_1.G186AR.00969	ucsf_hc.01_1.H88.07218	HCAG_04858					near LTR block	HISTO_FE.Contig19-snap.57.final_new	Histo217_02883.t1	HCBG_00732	HC186_00652.t1	HCBG_00732	HC186_00652.t1	HCEG_05473	I7I48_08845	I7I50_02670	I7I52_00664	I7I53_05220	I7I51_03710	ACKS23_00619	ACKS0A_00618
ESDC	GTP-binding protein EsdC	ucsf_hc.01_1.G217B.09363	ucsf_hc.01_1.G186AR.00446	ucsf_hc.01_1.G186AR.00446	ucsf_hc.01_1.H88.06728	HCAG_04440						HISTO_ZL.Contig1161b.eannot.1356.final_new	Histo217_07236.t1	HCBG_00356	HC186_00289.t1	HCBG_00356	HC186_00289.t1	HCEG_05081	I7I48_09348	I7I50_02148	I7I52_12362	I7I53_04728	I7I51_04133	ACKS23_01122	ACKS0A_01121
ESF2	pre-rRNA-processing protein esf2	ucsf_hc.01_1.G217B.01745	ucsf_hc.01_1.G186AR.01400	ucsf_hc.01_1.G186AR.01400	ucsf_hc.01_1.H88.07626	HCAG_03870		near LTR block	near LTR block		near LTR block	HISTO_DA.Contig93-snap.200.final_new	Histo217_01368.t1	HCBG_01066	HC186_01007.t1	HCBG_01066	HC186_01007.t1	HCEG_05814	I7I48_08419	I7I50_03106	I7I52_00228	I7I53_05633	I7I51_03393	ACKS23_00193	ACKS0A_00193
ETR1	trans-2-enoyl-CoA reductase	ucsf_hc.01_1.G217B.08303	ucsf_hc.01_1.G186AR.03977	ucsf_hc.01_1.G186AR.03977	ucsf_hc.01_1.H88.06242	HCAG_07622	near LTR block			near LTR block	near LTR block	HISTO_ZE.Contig158.Fgenesh_Neurospora.134.final_new	Histo217_06408.t1	HCBG_08379	HC186_02953.t1	HCBG_08379	HC186_02953.t1	HCEG_04676	I7I48_02138	I7I50_08752	I7I52_06266	I7I53_04243	I7I51_03128	ACKS23_09612	ACKS0A_08418
EXO2	exonuclease	ucsf_hc.01_1.G217B.03209	ucsf_hc.01_1.G186AR.12403	ucsf_hc.01_1.G186AR.12403	ucsf_hc.01_1.H88.08162	HCAG_00485	near LTR block	near LTR block	near LTR block		near LTR block	HISTO_DY.Contig31.Fgenesh_histo.110.final_new	Histo217_02353.t1	HCBG_06456	HC186_09173.t1	HCBG_06456	HC186_09173.t1	HCEG_06210	I7I48_03479	I7I50_05642	I7I52_03902	I7I53_00340	I7I51_07617	ACKS23_04731	ACKS0A_03520
EXO70	exocyst complex protein exo70	ucsf_hc.01_1.G217B.01810	ucsf_hc.01_1.G186AR.01465	ucsf_hc.01_1.G186AR.01465	ucsf_hc.01_1.H88.07698	HCAG_03913						HISTO_DA.Contig93.eannot.2017.final_new	Histo217_01410.t1	HCBG_01111	HC186_01064.t1	HCBG_01111	HC186_01064.t1	HCEG_05861	I7I48_08353	I7I50_03171	I7I52_00160	I7I53_05705	I7I51_03350	ACKS23_00128	ACKS0A_00128
EXO84	exocyst complex component exo84	ucsf_hc.01_1.G217B.01978	ucsf_hc.01_1.G186AR.12119	ucsf_hc.01_1.G186AR.12119	ucsf_hc.01_1.H88.07852	HCAG_08361	near LTR block			near LTR block	near LTR block	HISTO_DF.Contig537.eannot.1385.final_new	Histo217_01503.t1	HCBG_06249	HC186_08964.t1	HCBG_06249	HC186_08964.t1	HCEG_05984	I7I48_03199	I7I50_05929	I7I52_04188	I7I53_00026	I7I51_07386	ACKS23_04451	ACKS0A_03240
FAA1	acyl-CoA synthetase	ucsf_hc.01_1.G217B.08750	ucsf_hc.01_1.G186AR.04449	ucsf_hc.01_1.G186AR.04449	ucsf_hc.01_1.H88.10012	HCAG_08180		near LTR block	near LTR block	near LTR block		HISTO_ZL.Contig1131.eannot.2040.final_new	Histo217_06765.t1	HCBG_08738	HC186_03313.t1	HCBG_08738	HC186_03313.t1	HCEG_07663	I7I48_01942	I7I50_09276	I7I52_06797	I7I53_11161	I7I51_02404	ACKS23_03642	ACKS0A_09872
FAA2	long-chain-fatty-acid-CoA ligase	ucsf_hc.01_1.G217B.05298	ucsf_hc.01_1.G186AR.04587	ucsf_hc.01_1.G186AR.04587	ucsf_hc.01_1.H88.09732	HCAG_06958	near LTR block					HISTO_GX.Contig297.eannot.1460.final_new	Histo217_04029.t1	HCBG_08836	HC186_03403.t1	HCBG_08836	HC186_03403.t1	HCEG_07444	I7I48_10157	I7I50_08960	I7I52_06475	I7I53_10880	I7I51_02188	ACKS23_03955	ACKS0A_10183
FAB1	phosphatidylinositol-4-phosphate 5-kinase fab1	ucsf_hc.01_1.G217B.07046				HCAG_07780					near LTR block	HISTO_KF.Contig601.Fgenesh_histo.108.final_new	Histo217_05385.t1						I7I48_02296				I7I51_02978	ACKS23_09770	ACKS0A_08576
FAC1	acetyl-coenzyme A synthetase	ucsf_hc.01_1.G217B.12079	ucsf_hc.01_1.G186AR.08238	ucsf_hc.01_1.G186AR.08238	ucsf_hc.01_1.H88.03305	HCAG_01606						HISTO_ZZ.Contig127c.fgenesh_plus.90.final_new	Histo217_09243.t1	HCBG_03452	HC186_06043.t1	HCBG_03452	HC186_06043.t1	HCEG_02429	I7I48_11740	I7I50_07062	I7I52_09845	I7I53_09732	I7I51_05382	ACKS23_11330	ACKS0A_11765
FAL1	ATP-dependent RNA helicase FAL1	ucsf_hc.01_1.G217B.03302	ucsf_hc.01_1.G186AR.12302	ucsf_hc.01_1.G186AR.12302	ucsf_hc.01_1.H88.08061	HCAG_00406	near LTR block					HISTO_DY.Contig31.Fgenesh_histo.22.final_new	Histo217_02427.t1	HCBG_06379	HC186_09095.t1	HCBG_06379	HC186_09095.t1	HCEG_06123	I7I48_03385	I7I50_05744	I7I52_04004	I7I53_00238	I7I51_07531	ACKS23_04637	ACKS0A_03426
FAR11	pheromone-dependent cell cycle arrest protein Far11	ucsf_hc.01_1.G217B.10532	ucsf_hc.01_1.G186AR.07361	ucsf_hc.01_1.G186AR.07361	ucsf_hc.01_1.H88.11824	HCAG_05125				near LTR block		HISTO_ZT.Contig174.eannot.1459.final_new		HCBG_02824	HC186_05377.t1	HCBG_02824	HC186_05377.t1	HCEG_09020	I7I48_06046	I7I50_10119	I7I52_01357	I7I53_06187	I7I51_00268	ACKS23_07291	ACKS0A_06096
FAR2	C6 transcription factor	ucsf_hc.01_1.G217B.08781	ucsf_hc.01_1.G186AR.04481	ucsf_hc.01_1.G186AR.04481	ucsf_hc.01_1.H88.10051	HCAG_08162		near LTR block	near LTR block			HISTO_ZL.Contig1131.eannot.2056.final_new	Histo217_06789.t1	HCBG_08757	HC186_03331.t1	HCBG_08757	HC186_03331.t1	HCEG_07686	I7I48_01911	I7I50_09308	I7I52_06829	I7I53_11200	I7I51_02422	ACKS23_03611	ACKS0A_09841
FAT1	AMP dependent ligase	ucsf_hc.01_1.G217B.07077	ucsf_hc.01_1.G186AR.03338	ucsf_hc.01_1.G186AR.03338	ucsf_hc.01_1.H88.02706	HCAG_07804						HISTO_KF.Contig601.Fgenesh_Aspergillus.70.final_new	Histo217_05408.t1	HCBG_08211	HC186_02465.t1	HCBG_08211	HC186_02465.t1		I7I48_02329	I7I50_08533	I7I52_06048	I7I53_09126	I7I51_02949	ACKS23_09803	ACKS0A_08609
FBA1	developmental regulator flbA	ucsf_hc.01_1.G217B.07126	ucsf_hc.01_1.G186AR.03293	ucsf_hc.01_1.G186AR.03293	ucsf_hc.01_1.H88.02660	HCAG_07838				near LTR block		HISTO_KF.Contig601.eannot.1274.final_new	Histo217_05446.t1	HCBG_08176	HC186_02429.t1	HCBG_08176	HC186_02429.t1	HCEG_01910	I7I48_02382	I7I50_08488	I7I52_06003	I7I53_09083	I7I51_02913	ACKS23_09856	ACKS0A_08662
FBC1	C2H2 zinc finger domain-containing protein	ucsf_hc.01_1.G217B.04104	ucsf_hc.01_1.G186AR.00715	ucsf_hc.01_1.G186AR.00715	ucsf_hc.01_1.H88.06987	HCAG_04629						HISTO_FE.Contig19.eannot.1909.final_new	Histo217_03042.t1	HCBG_00554	HC186_00477.t1	HCBG_00554	HC186_00477.t1	HCEG_05290	I7I48_09068	I7I50_02416	I7I52_00920	I7I53_04987	I7I51_03935	ACKS23_00842	ACKS0A_00841
FBD1	MYB family conidiophore development protein FlbD	ucsf_hc.01_1.G217B.03951	ucsf_hc.01_1.G186AR.00899	ucsf_hc.01_1.G186AR.00899	ucsf_hc.01_1.H88.07152	HCAG_04785	near LTR block			near LTR block	near LTR block	HISTO_FE.Contig19.Fgenesh_Aspergillus.214.final_new	Histo217_02925.t1	HCBG_00682	HC186_00598.t1	HCBG_00682	HC186_00598.t1	HCEG_05426	I7I48_08915	I7I50_02600	I7I52_00737	I7I53_05154	I7I51_03783	ACKS23_00689	ACKS0A_00688
FCF2	rRNA-processing protein FCF2	ucsf_hc.01_1.G217B.05360	ucsf_hc.01_1.G186AR.04647	ucsf_hc.01_1.G186AR.04647	ucsf_hc.01_1.H88.09798	HCAG_06909	in LTR block	near LTR block	near LTR block	near LTR block	near LTR block	HISTO_GX.Contig297.eannot.1519.final_new	Histo217_04078.t1	HCBG_08880	HC186_03443.t1	HCBG_08880	HC186_03443.t1	HCEG_07493	I7I48_10095	I7I50_09020	I7I52_06535	I7I53_10946	I7I51_02235	ACKS23_03893	ACKS0A_10121
FCJ1	mitochondrion protein	ucsf_hc.01_1.G217B.02652	ucsf_hc.01_1.G186AR.02115	ucsf_hc.01_1.G186AR.02115	ucsf_hc.01_1.H88.00589	HCAG_06263		near LTR block	near LTR block			HISTO_DM.Contig933-snap.75.final_new	Histo217_01948.t1	HCBG_07030	HC186_01544.t1	HCBG_07030	HC186_01544.t1	HCEG_00476	I7I48_07907	I7I50_12086	I7I52_11602	I7I53_08093	I7I51_01638	ACKS23_09152	ACKS0A_07957
FCY1	nucleoside deaminase, Fcy1p	ucsf_hc.01_1.G217B.01337	ucsf_hc.01_1.G186AR.10722	ucsf_hc.01_1.G186AR.10722	ucsf_hc.01_1.H88.09210		near LTR block			near LTR block		HISTO_BP.Contig459.Fgenesh_histo.15.final_new	Histo217_01012.t1	HCBG_05256	HC186_07929.t1	HCBG_05256	HC186_07929.t1	HCEG_07028	I7I48_04470	I7I50_04513	I7I52_05422	I7I53_01394		ACKS23_05721	ACKS0A_04510
FCY2	purine cytosine permease Fcy2	ucsf_hc.01_1.G217B.09268	ucsf_hc.01_1.G186AR.00534	ucsf_hc.01_1.G186AR.00534	ucsf_hc.01_1.H88.06814	HCAG_04492							Histo217_07179.t1	HCBG_00421	HC186_00351.t1	HCBG_00421	HC186_00351.t1	HCEG_05148	I7I48_09253	I7I50_02236	I7I52_01100	I7I53_04814	I7I51_04072	ACKS23_01027	ACKS0A_01026
FDH1	formate dehydrogenase	ucsf_hc.01_1.G217B.06282				HCAG_11124						HISTO_IAH.Contig38.eannot.1006.final_new	Histo217_04774.t1						I7I48_09977				I7I51_02306	ACKS23_03772	ACKS0A_10002
FES1	hsp70-like protein	ucsf_hc.01_1.G217B.08712	ucsf_hc.01_1.G186AR.04410	ucsf_hc.01_1.G186AR.04410	ucsf_hc.01_1.H88.09975	HCAG_08211					near LTR block	HISTO_ZL.Contig1131.Fgenesh_histo.298.final_new	Histo217_06737.t1	HCBG_08710	HC186_03288.t1	HCBG_08710	HC186_03288.t1	HCEG_07633	I7I48_01980	I7I50_09237	I7I52_06758	I7I53_11124	I7I51_02376	ACKS23_03680	ACKS0A_09910
FET5	transcription factor Fet5	ucsf_hc.01_1.G217B.11755	ucsf_hc.01_1.G186AR.07917	ucsf_hc.01_1.G186AR.07917	ucsf_hc.01_1.H88.02987	HCAG_03429						HISTO_ZZ.Contig127a.Fgenesh_histo.5.final_new		HCBG_03203	HC186_05785.t1	HCBG_03203	HC186_05785.t1	HCEG_02163	I7I48_11412	I7I50_06753	I7I52_10173	I7I53_09411	I7I51_05640	ACKS23_11002	ACKS0A_11437
FIG4	polyphosphoinositide phosphatase Fig4	ucsf_hc.01_1.G217B.00067	ucsf_hc.01_1.G186AR.02747	ucsf_hc.01_1.G186AR.02747	ucsf_hc.01_1.H88.04093	HCAG_06506					near LTR block	HISTO_AL.Contig317-snap.21.final_new	Histo217_00058.t1	HCBG_07461	HC186_02018.t1	HCBG_07461	HC186_02018.t1	HCEG_03043	I7I48_01339	I7I50_07926	I7I52_08442	I7I53_10522	I7I51_04737	ACKS23_03039	ACKS0A_09269
FIP1	pre-mRNA polyadenylation factor fip1	ucsf_hc.01_1.G217B.02933	ucsf_hc.01_1.G186AR.11559	ucsf_hc.01_1.G186AR.11559	ucsf_hc.01_1.H88.12072	HCAG_04949				near LTR block	near LTR block	HISTO_DM.Contig940.fgenesh_plus.15.final_new	Histo217_02170.t1	HCBG_05851	HC186_08545.t1	HCBG_05851	HC186_08545.t1	HCEG_09222	I7I48_08116	I7I50_06086	I7I52_08824	I7I53_05938	I7I51_00070	ACKS23_09361	ACKS0A_08166
FIS1	mitochondria fission 1 protein	ucsf_hc.01_1.G217B.04761	ucsf_hc.01_1.G186AR.11948	ucsf_hc.01_1.G186AR.11948	ucsf_hc.01_1.H88.11565	HCAG_10895						HISTO_GL.Contig285.fgenesh_plus.6.final_new	Histo217_03598.t1	HCBG_06136	HC186_08838.t1	HCBG_06136	HC186_08838.t1	HCEG_08815	I7I48_11073	I7I50_06485	I7I52_10443	I7I53_11782	I7I51_07002	ACKS23_10662	ACKS0A_11096
FKH1	forkhead box protein C2	ucsf_hc.01_1.G217B.09955	ucsf_hc.01_1.G186AR.02622	ucsf_hc.01_1.G186AR.02622	ucsf_hc.01_1.H88.03974	HCAG_06595				near LTR block		HISTO_ZL.Contig658.Fgenesh_Neurospora.87.final_new	Histo217_07691.t1	HCBG_07375	HC186_01929.t1	HCBG_07375	HC186_01929.t1		I7I48_01459	I7I50_07801	I7I52_09126	I7I53_10404	I7I51_04823	ACKS23_03159	ACKS0A_09389
FLB5	flbE-like protein	ucsf_hc.01_1.G217B.09067	ucsf_hc.01_1.G186AR.08788	ucsf_hc.01_1.G186AR.08788	ucsf_hc.01_1.H88.03790	HCAG_06725				in LTR block		HISTO_ZL.Contig1158-snap.27.final_new	Histo217_07015.t1	HCBG_03869	HC186_06517.t1	HCBG_03869	HC186_06517.t1	HCEG_02826	I7I48_01623	I7I50_07629	I7I52_09300	I7I53_10219	I7I51_04944	ACKS23_03323	ACKS0A_09553
FLG1	developmental protein FluG	ucsf_hc.01_1.G217B.05990	ucsf_hc.01_1.G186AR.09639	ucsf_hc.01_1.G186AR.09639	ucsf_hc.01_1.H88.01334	HCAG_07260				near LTR block		HISTO_HS.Contig68.eannot.2023.final_new	Histo217_04558.t1	HCBG_04466	HC186_07143.t1	HCBG_04466	HC186_07143.t1	HCEG_01045	I7I48_07185	I7I50_11310	I7I52_02548	I7I53_07344	I7I51_01128	ACKS23_08430	ACKS0A_07235
FLX1	folate carrier protein	ucsf_hc.01_1.G217B.08544	ucsf_hc.01_1.G186AR.06351	ucsf_hc.01_1.G186AR.06351	ucsf_hc.01_1.H88.09821	HCAG_06892	in LTR block	near LTR block	near LTR block		near LTR block	HISTO_ZL.Contig1131.Fgenesh_Aspergillus.41.final_new	Histo217_06623.t1	HCBG_09142	HC186_04673.t1	HCBG_09142	HC186_04673.t1		I7I48_10057	I7I50_09061	I7I52_06580	I7I53_10969	I7I51_02248	ACKS23_03852	ACKS0A_10082
FMN1	riboflavin kinase	ucsf_hc.01_1.G217B.01497	ucsf_hc.01_1.G186AR.01151	ucsf_hc.01_1.G186AR.01151	ucsf_hc.01_1.H88.07400	HCAG_03672						HISTO_DA.Contig93.eannot.1938.final_new	Histo217_01174.t1	HCBG_00868	HC186_00793.t1	HCBG_00868	HC186_00793.t1	HCEG_05615	I7I48_08669	I7I50_02854	I7I52_00480	I7I53_05404	I7I51_03591	ACKS23_00443	ACKS0A_00442
FMP29	MFS transporter	ucsf_hc.01_1.G217B.11183	ucsf_hc.01_1.G186AR.06054	ucsf_hc.01_1.G186AR.06054	ucsf_hc.01_1.H88.05686	HCAG_10187				near LTR block		HISTO_ZU.Contig65.Fgenesh_histo.244.final_new	Histo217_08588.t1	HCBG_02149	HC186_04478.t1	HCBG_02149	HC186_04478.t1	HCEG_04298	I7I48_02893	I7I50_00282	I7I52_07550	I7I53_03846	I7I51_06827	ACKS23_12130	ACKS0A_02926
FMP52	NAD dependent epimerase/dehydratase	ucsf_hc.01_1.G217B.02128	ucsf_hc.01_1.G186AR.12271	ucsf_hc.01_1.G186AR.12271	ucsf_hc.01_1.H88.08025	HCAG_00358					near LTR block	HISTO_DF.Contig537.eannot.1366.final_new	Histo217_01608.t1	HCBG_06359	HC186_09074.t1	HCBG_06359	HC186_09074.t1	HCEG_06102	I7I48_03351	I7I50_05775	I7I52_04034	I7I53_00202	I7I51_07492	ACKS23_04603	ACKS0A_03392
FNX1	multidrug resistance protein fnx1	ucsf_hc.01_1.G217B.05132	ucsf_hc.01_1.G186AR.11763	ucsf_hc.01_1.G186AR.11763	ucsf_hc.01_1.H88.11383	HCAG_05853					near LTR block	HISTO_GL.Contig59.eannot.1284.final_new	Histo217_03884.t1	HCBG_06007	HC186_08708.t1	HCBG_06007	HC186_08708.t1	HCEG_08681	I7I48_10907	I7I50_06295	I7I52_10632	I7I53_11968	I7I51_07127	ACKS23_10496	ACKS0A_10930
FOL3	dihydrofolate synthetase Fol3	ucsf_hc.01_1.G217B.08448				HCAG_10253	near LTR block				in LTR block	HISTO_ZH.Contig107-snap.2.final_new							I7I48_10556				I7I51_09184	ACKS23_04364	ACKS0A_10581
FOX2	acetoacetyl-CoA reductase	ucsf_hc.01_1.G217B.08923	ucsf_hc.01_1.G186AR.02286	ucsf_hc.01_1.G186AR.02286	ucsf_hc.01_1.H88.10196	HCAG_08039	near LTR block					HISTO_ZL.Contig1131.eannot.2148.final_new	Histo217_06896.t1	HCBG_07163	HC186_01684.t1	HCBG_07163	HC186_01684.t1	HCEG_07806	I7I48_01769	I7I50_09455	I7I52_06976	I7I53_11346	I7I51_02543	ACKS23_03469	ACKS0A_09699
FTA7	kinetochore protein fta7	ucsf_hc.01_1.G217B.01673	ucsf_hc.01_1.G186AR.01333	ucsf_hc.01_1.G186AR.01333	ucsf_hc.01_1.H88.07561	HCAG_03821						HISTO_DA.Contig93.eannot.2069.final_new	Histo217_01310.t1	HCBG_01012	HC186_00945.t1	HCBG_01012	HC186_00945.t1	HCEG_05756	I7I48_08492	I7I50_03038	I7I52_00296	I7I53_05567	I7I51_03445	ACKS23_00266	ACKS0A_00265
FUM1	fumarate hydratase	ucsf_hc.01_1.G217B.03665	ucsf_hc.01_1.G186AR.11189	ucsf_hc.01_1.G186AR.11189	ucsf_hc.01_1.H88.10796	HCAG_08493	transposon			near LTR block	in LTR block			HCBG_05601	HC186_08288.t1	HCBG_05601	HC186_08288.t1	HCEG_08250		I7I50_03614	I7I52_04521	I7I53_02240	I7I51_08873	ACKS23_06600
FZO1	transmembrane GTPase fzo1	ucsf_hc.01_1.G217B.07405	ucsf_hc.01_1.G186AR.05250	ucsf_hc.01_1.G186AR.05250	ucsf_hc.01_1.H88.04831	HCAG_02485				near LTR block		HISTO_LF.Contig359.fgenesh_plus.77.final_new	Histo217_05660.t1	HCBG_01569	HC186_03898.t1	HCBG_01569	HC186_03898.t1	HCEG_03609	I7I48_00515	I7I50_01089	I7I52_09088	I7I53_02983	I7I51_06260	ACKS23_02182	ACKS0A_02173
GAA1	rhomboid protein	ucsf_hc.01_1.G217B.10234	ucsf_hc.01_1.G186AR.07195	ucsf_hc.01_1.G186AR.07195	ucsf_hc.01_1.H88.02335	HCAG_05246				near LTR block	near LTR block	HISTO_ZT.Contig1089.genewise.14.final_new	Histo217_07894.t1	HCBG_02703	HC186_05261.t1	HCBG_02703	HC186_05261.t1	HCEG_01842	I7I48_06196	I7I50_10284	I7I52_01523	I7I53_06339	I7I51_00398	ACKS23_07441	ACKS0A_06246
GAC1	protein phosphatase regulatory subunit Gac1	ucsf_hc.01_1.G217B.01774	ucsf_hc.01_1.G186AR.01428	ucsf_hc.01_1.G186AR.01428	ucsf_hc.01_1.H88.07659	HCAG_03884		near LTR block	near LTR block		near LTR block	HISTO_DA.Contig93.Fgenesh_Neurospora.21.final_new	Histo217_01386.t1		HC186_01038.t1		HC186_01038.t1	HCEG_05833	I7I48_08391	I7I50_03134	I7I52_00197	I7I53_05666	I7I51_03377	ACKS23_00165	ACKS0A_00165
GAD1	glutamate decarboxylase	ucsf_hc.01_1.G217B.02567				HCAG_05038						HISTO_DM.Contig933.Fgenesh_histo.44.final_new	Histo217_01875.t1						I7I48_07993				I7I51_00164	ACKS23_09238	ACKS0A_08043
GAL7	galactose-1-phosphate uridylyltransferase	ucsf_hc.01_1.G217B.02445	ucsf_hc.01_1.G186AR.09417	ucsf_hc.01_1.G186AR.09417	ucsf_hc.01_1.H88.01119	HCAG_07129						HISTO_DM.Contig93.eannot.1601.final_new		HCBG_04302	HC186_06972.t1	HCBG_04302	HC186_06972.t1	HCEG_00874	I7I48_07409	I7I50_11537	I7I52_02774	I7I53_07560	I7I51_01275	ACKS23_08654	ACKS0A_07459
GAL83	Snf1 kinase complex beta-subunit Gal83	ucsf_hc.01_1.G217B.08679	ucsf_hc.01_1.G186AR.04374	ucsf_hc.01_1.G186AR.04374	ucsf_hc.01_1.H88.09943	HCAG_08240	near LTR block					HISTO_ZL.Contig1131.Fgenesh_histo.289.final_new	Histo217_06708.t1						I7I48_09917	I7I50_09201	I7I52_06722	I7I53_11092	I7I51_02346	ACKS23_03713	ACKS0A_09943
GAM1	glucoamylase	ucsf_hc.01_1.G217B.12045	ucsf_hc.01_1.G186AR.08198	ucsf_hc.01_1.G186AR.08198	ucsf_hc.01_1.H88.03269	HCAG_01581						HISTO_ZZ.Contig127b-snap.109.final_new	Histo217_09219.t1	HCBG_03430	HC186_06010.t1	HCBG_03430	HC186_06010.t1	HCEG_02398	I7I48_11705	I7I50_07037	I7I52_09889	I7I53_09696	I7I51_05410	ACKS23_11295	ACKS0A_11730
GAP1	general amino-acid permease GAP1	ucsf_hc.01_1.G217B.00270				HCAG_06385	near LTR block					HISTO_AL.Contig317.Fgenesh_histo.57.final_new	Histo217_00200.t1						I7I48_01136				I7I51_04598	ACKS23_02836	ACKS0A_09066
GAPDH	glyceraldehyde-3-phosphate dehydrogenase	ucsf_hc.01_1.G217B.02885	ucsf_hc.01_1.G186AR.11507	ucsf_hc.01_1.G186AR.11507	ucsf_hc.01_1.H88.12121	HCAG_04910	near LTR block			near LTR block				HCBG_05811	HC186_08507.t1	HCBG_05811	HC186_08507.t1	HCEG_09258	I7I48_08164	I7I50_06033	I7I52_08771	I7I53_05888	I7I51_00028	ACKS23_09409	ACKS0A_08214
GAR1	small nucleolar RNP protein	ucsf_hc.01_1.G217B.10123	ucsf_hc.01_1.G186AR.07081	ucsf_hc.01_1.G186AR.07081	ucsf_hc.01_1.H88.02226	HCAG_05315						HISTO_ZT.Contig1089.Fgenesh_histo.198.final_new	Histo217_07819.t1	HCBG_02622	HC186_05177.t1	HCBG_02622	HC186_05177.t1	HCEG_01766	I7I48_06308	I7I50_10399	I7I52_01638	I7I53_06449	I7I51_00474	ACKS23_07553	ACKS0A_06358
GAR2	ribosomal biogenesis protein Gar2	ucsf_hc.01_1.G217B.09787	ucsf_hc.01_1.G186AR.06568	ucsf_hc.01_1.G186AR.06568	ucsf_hc.01_1.H88.01759	HCAG_08962		near LTR block	near LTR block			HISTO_ZL.Contig1161e.Fgenesh_Aspergillus.42.final_new	Histo217_07565.t1	HCBG_02250	HC186_04788.t1	HCBG_02250	HC186_04788.t1	HCEG_01378	I7I48_06789	I7I50_10912	I7I52_02150	I7I53_06917	I7I51_00847	ACKS23_08034	ACKS0A_06839
GCD10	tRNA(m1A58)-methyltransferase subunit trm6	ucsf_hc.01_1.G217B.08526	ucsf_hc.01_1.G186AR.11487	ucsf_hc.01_1.G186AR.11487	ucsf_hc.01_1.H88.12144	HCAG_04895	near LTR block	near LTR block	near LTR block	in LTR block	near LTR block	HISTO_ZL.Contig1117.eannot.1109.final_new	Histo217_06591.t1	HCBG_05798	HC186_08495.t1	HCBG_05798	HC186_08495.t1	HCEG_09270	I7I48_08208	I7I50_06013	I7I52_08751	I7I53_05865	I7I51_00015	ACKS23_09453	ACKS0A_08259
GCD7	translation regulator GCD7	ucsf_hc.01_1.G217B.05535	ucsf_hc.01_1.G186AR.10920	ucsf_hc.01_1.G186AR.10920	ucsf_hc.01_1.H88.10520	HCAG_01946					near LTR block	HISTO_GY.Contig460.Fgenesh_Aspergillus.137.final_new		HCBG_05389	HC186_08077.t1	HCBG_05389	HC186_08077.t1	HCEG_08044	I7I48_05051	I7I50_03884	I7I52_04792	I7I53_01963	I7I51_08789	ACKS23_06302	ACKS0A_05092
GCL1	glutamate-cysteine ligase	ucsf_hc.01_1.G217B.01267	ucsf_hc.01_1.G186AR.10662	ucsf_hc.01_1.G186AR.10662	ucsf_hc.01_1.H88.09146	HCAG_01120		near LTR block	near LTR block			HISTO_BP.Contig459.Fgenesh_histo.84.final_new	Histo217_00961.t1	HCBG_05202	HC186_07872.t1	HCBG_05202	HC186_07872.t1	HCEG_06976	I7I48_04400	I7I50_04573	I7I52_05482	I7I53_01331	I7I51_08326	ACKS23_05651	ACKS0A_04440
GCN1	60S ribosomal protein L19	ucsf_hc.01_1.G217B.06195	ucsf_hc.01_1.G186AR.09859	ucsf_hc.01_1.G186AR.09859	ucsf_hc.01_1.H88.01551	HCAG_07408					near LTR block	HISTO_HS.Contig68.Fgenesh_histo.211.final_new	Histo217_04706.t1	HCBG_04632	HC186_07301.t1	HCBG_04632	HC186_07301.t1		I7I48_06979	I7I50_11089	I7I52_02328	I7I53_07126	I7I51_00965	ACKS23_08224	ACKS0A_07029
GCN3	translation initiation factor eIF-2B alpha subunit	ucsf_hc.01_1.G217B.00897	ucsf_hc.01_1.G186AR.10178	ucsf_hc.01_1.G186AR.10178	ucsf_hc.01_1.H88.08734	HCAG_00872						HISTO_BP.Contig457.Fgenesh_histo.157.final_new	Histo217_00689.t1	HCBG_04847	HC186_07513.t1	HCBG_04847	HC186_07513.t1	HCEG_06651	I7I48_04030	I7I50_05058	I7I52_03316	I7I53_00917	I7I51_08054	ACKS23_05281	ACKS0A_04070
GCN5	histone acetyltransferase GCN5	ucsf_hc.01_1.G217B.02230	ucsf_hc.01_1.G186AR.09175	ucsf_hc.01_1.G186AR.09175	ucsf_hc.01_1.H88.00859	HCAG_06079					near LTR block	HISTO_DM.Contig93.eannot.1748.final_new		HCBG_04130	HC186_06792.t1	HCBG_04130	HC186_06792.t1	HCEG_00696	I7I48_07627	I7I50_11782	I7I52_03020	I7I53_07823	I7I51_01440	ACKS23_08872	ACKS0A_07677
GCP4	Spc97/Spc98 family protein	ucsf_hc.01_1.G217B.01109	ucsf_hc.01_1.G186AR.10426	ucsf_hc.01_1.G186AR.10426	ucsf_hc.01_1.H88.08965	HCAG_01015		near LTR block	near LTR block			HISTO_BP.Contig459-snap.31.final_new	Histo217_00847.t1	HCBG_05023	HC186_07687.t1	HCBG_05023	HC186_07687.t1	HCEG_06831	I7I48_04241	I7I50_04810	I7I52_12707	I7I53_01149	I7I51_08209	ACKS23_05492	ACKS0A_04281
GCP5	gamma-tubulin complex component GCP5	ucsf_hc.01_1.G217B.03246	ucsf_hc.01_1.G186AR.12366	ucsf_hc.01_1.G186AR.12366	ucsf_hc.01_1.H88.08113	HCAG_00441					near LTR block	HISTO_DY.Contig31.Fgenesh_histo.105.final_new	Histo217_02388.t1	HCBG_06422	HC186_09142.t1	HCBG_06422	HC186_09142.t1	HCEG_06169	I7I48_03442	I7I50_05679	I7I52_03939	I7I53_00291	I7I51_07574	ACKS23_04694	ACKS0A_03483
GCP6	gamma-tubulin complex component GCP6	ucsf_hc.01_1.G217B.00758	ucsf_hc.01_1.G186AR.10019	ucsf_hc.01_1.G186AR.10019	ucsf_hc.01_1.H88.08586	HCAG_00768	near LTR block					HISTO_BP.Contig457.eannot.1653.final_new	Histo217_00602.t1	HCBG_04736	HC186_07400.t1	HCBG_04736	HC186_07400.t1	HCEG_06532	I7I48_03890	I7I50_05218	I7I52_03476	I7I53_00768	I7I51_07936	ACKS23_05141	ACKS0A_03930
GCS1	zinc finger protein	ucsf_hc.01_1.G217B.06322	ucsf_hc.01_1.G186AR.05824	ucsf_hc.01_1.G186AR.05824	ucsf_hc.01_1.H88.05360	HCAG_02915	near LTR block	near LTR block	near LTR block			HISTO_JF.Contig157.eannot.1118.final_new	Histo217_04820.t1	HCBG_01993	HC186_04316.t1	HCBG_01993	HC186_04316.t1	HCEG_04043	I7I48_01016	I7I50_00512	I7I52_07780	I7I53_03520	I7I51_06688	ACKS23_02716	ACKS0A_02706
GDE1	glycerophosphodiesterase	ucsf_hc.01_1.G217B.00861	ucsf_hc.01_1.G186AR.10138	ucsf_hc.01_1.G186AR.10138	ucsf_hc.01_1.H88.08691	HCAG_09578					near LTR block	HISTO_BP.Contig457.fgenesh_plus.34.final_new		HCBG_04820	HC186_07485.t1	HCBG_04820	HC186_07485.t1	HCEG_06618	I7I48_03993	I7I50_05099	I7I52_03357	I7I53_00873	I7I51_08020	ACKS23_05244	ACKS0A_04033
GDH1	NADP-specific glutamate dehydrogenase	ucsf_hc.01_1.G217B.07227	ucsf_hc.01_1.G186AR.06614	ucsf_hc.01_1.G186AR.06614	ucsf_hc.01_1.H88.01808	HCAG_05651	near LTR block	near LTR block	near LTR block	near LTR block	in LTR block	HISTO_KK.Contig134.Fgenesh_histo.14.final_new	Histo217_05502.t1	HCBG_02281	HC186_04819.t1	HCBG_02281	HC186_04819.t1	HCEG_01414	I7I48_06746	I7I50_10867	I7I52_02106	I7I53_06868	I7I51_00825	ACKS23_07991	ACKS0A_06796
GDI1	secretory pathway gdp dissociation inhibitor	ucsf_hc.01_1.G217B.07113	ucsf_hc.01_1.G186AR.03303	ucsf_hc.01_1.G186AR.03303	ucsf_hc.01_1.H88.02650	HCAG_07830				near LTR block		HISTO_KF.Contig601.eannot.1292.final_new	Histo217_05436.t1	HCBG_08184	HC186_02439.t1	HCBG_08184	HC186_02439.t1	HCEG_01901	I7I48_02367	I7I50_08498	I7I52_06013	I7I53_09073	I7I51_02921	ACKS23_09841	ACKS0A_08647
GEA2	Sec7 domain-containing protein	ucsf_hc.01_1.G217B.07606	ucsf_hc.01_1.G186AR.05468	ucsf_hc.01_1.G186AR.05468	ucsf_hc.01_1.H88.05042	HCAG_02643		near LTR block	near LTR block			HISTO_LF.Contig359.eannot.1972.final_new	Histo217_05815.t1	HCBG_01736	HC186_04066.t1	HCBG_01736	HC186_04066.t1	HCEG_03780	I7I48_00719	I7I50_00868	I7I52_08134	I7I53_03197	I7I51_06423	ACKS23_02386	ACKS0A_02377
GEF1	CLC voltage-gated chloride channel	ucsf_hc.01_1.G217B.01009	ucsf_hc.01_1.G186AR.10298	ucsf_hc.01_1.G186AR.10298	ucsf_hc.01_1.H88.08844	HCAG_00945				near LTR block		HISTO_BP.Contig457.genewise.79.final_new	Histo217_00767.t1	HCBG_04934	HC186_07598.t1	HCBG_04934	HC186_07598.t1	HCEG_06740	I7I48_04142	I7I50_04937	I7I52_03195	I7I53_01028	I7I51_08133	ACKS23_05393	ACKS0A_04182
GEL2	beta glucanosyltransferase Gel2p	ucsf_hc.01_1.G217B.01976	ucsf_hc.01_1.G186AR.12117	ucsf_hc.01_1.G186AR.12117	ucsf_hc.01_1.H88.07849	HCAG_08363	near LTR block			near LTR block	near LTR block	HISTO_DF.Contig537.Fgenesh_histo.19.final_new	Histo217_01501.t1	HCBG_06247	HC186_08962.t1	HCBG_06247	HC186_08962.t1	HCEG_05982	I7I48_03197	I7I50_05931	I7I52_04190	I7I53_00023	I7I51_07384	ACKS23_04449	ACKS0A_03238
GEM1	mitochondrial GTPase EF-hand protein	ucsf_hc.01_1.G217B.08066	ucsf_hc.01_1.G186AR.07730	ucsf_hc.01_1.G186AR.07730	ucsf_hc.01_1.H88.11071	HCAG_09028	near LTR block	near LTR block	near LTR block	near LTR block		HISTO_LN.Contig75.Fgenesh_histo.24.final_new	Histo217_06159.t1	HCBG_03098	HC186_05670.t1	HCBG_03098	HC186_05670.t1	HCEG_08447	I7I48_10609	I7I50_09751	I7I52_10932	I7I53_12278	I7I51_07339	ACKS23_10199	ACKS0A_10631
GET1	CHD5 domain-containing protein	ucsf_hc.01_1.G217B.09785	ucsf_hc.01_1.G186AR.06565	ucsf_hc.01_1.G186AR.06565	ucsf_hc.01_1.H88.01757	HCAG_08959		near LTR block	near LTR block			HISTO_ZL.Contig1161e.Fgenesh_Aspergillus.40.final_new	Histo217_07564.t1	HCBG_02249	HC186_04787.t1	HCBG_02249	HC186_04787.t1	HCEG_01377	I7I48_06791	I7I50_10915	I7I52_02153	I7I53_06919	I7I51_00849	ACKS23_08036	ACKS0A_06841
GFA1	glucosamine-fructose-6-phosphate aminotransferase	ucsf_hc.01_1.G217B.01361	ucsf_hc.01_1.G186AR.06299	ucsf_hc.01_1.G186AR.06299	ucsf_hc.01_1.H88.02412		near LTR block					HISTO_BQ.Contig243.fgenesh_plus.8.final_new	Histo217_01025.t1	HCBG_09111	HC186_04639.t1	HCBG_09111	HC186_04639.t1	HCEG_09320	I7I48_09828	I7I50_01661	I7I52_11877	I7I53_11596		ACKS23_01602	ACKS0A_01601
GGA1	VHS domain-containing protein	ucsf_hc.01_1.G217B.10830	ucsf_hc.01_1.G186AR.06805	ucsf_hc.01_1.G186AR.06805	ucsf_hc.01_1.H88.01987	HCAG_05521					near LTR block	HISTO_ZT.Contig181.fgenesh_plus.35.final_new	Histo217_08358.t1	HCBG_02422	HC186_04973.t1	HCBG_02422	HC186_04973.t1	HCEG_01567	I7I48_06547	I7I50_10675	I7I52_01913	I7I53_06688	I7I51_00678	ACKS23_07792	ACKS0A_06597
GGT1	gamma-glutamyltranspeptidase	ucsf_hc.01_1.G217B.11530	ucsf_hc.01_1.G186AR.11317	ucsf_hc.01_1.G186AR.11317	ucsf_hc.01_1.H88.10921	HCAG_03238	near LTR block					HISTO_ZY.Contig518.genewise.3.final_new	Histo217_08838.t1	HCBG_05688	HC186_08367.t1	HCBG_05688	HC186_08367.t1	HCEG_08336	I7I48_10424	I7I50_03487	I7I52_04394	I7I53_02365	I7I51_09096	ACKS23_04232	ACKS0A_10449
GGT1b	gamma-glutamyltranspeptidase	ucsf_hc.01_1.G217B.02781	ucsf_hc.01_1.G186AR.09015	ucsf_hc.01_1.G186AR.09015	ucsf_hc.01_1.H88.00716	HCAG_06177	near LTR block	near LTR block		near LTR block		HISTO_DM.Contig933.Fgenesh_Neurospora.81.final_new	Histo217_02045.t1	HCBG_04010	HC186_06681.t1	HCBG_04010	HC186_06681.t1	HCEG_00588	I7I48_07778	I7I50_11942	I7I52_11746	I7I53_07967	I7I51_01540	ACKS23_09023	ACKS0A_07828
GH17/CFP4	immunoreactive protein	ucsf_hc.01_1.G217B.09948	ucsf_hc.01_1.G186AR.02616	ucsf_hc.01_1.G186AR.02616	ucsf_hc.01_1.H88.03964	HCAG_06604				near LTR block		HISTO_ZL.Contig658.eannot.1268.final_new	Histo217_07685.t1	HCBG_07370	HC186_01923.t1	HCBG_07370	HC186_01923.t1	HCEG_02949	I7I48_01466	I7I50_07795	I7I52_09132	I7I53_10394	I7I51_04831	ACKS23_03166	ACKS0A_09396
GIG30	fatty acid elongase	ucsf_hc.01_1.G217B.00426	ucsf_hc.01_1.G186AR.04826	ucsf_hc.01_1.G186AR.04826	ucsf_hc.01_1.H88.04423	HCAG_02169	near LTR block			near LTR block	near LTR block	HISTO_AZ.Contig47.fgenesh_plus.101.final_new	Histo217_00364.t1	HCBG_01257	HC186_03598.t1	HCBG_01257	HC186_03598.t1	HCEG_03300	I7I48_00112	I7I50_01512	I7I52_12628	I7I53_02574	I7I51_05932	ACKS23_01779	ACKS0A_01770
GIS2	zinc knuckle domain-containing protein	ucsf_hc.01_1.G217B.09407	ucsf_hc.01_1.G186AR.00410	ucsf_hc.01_1.G186AR.00410	ucsf_hc.01_1.H88.06696	HCAG_04415						HISTO_ZL.Contig1161b.Fgenesh_Aspergillus.86.final_new	Histo217_07269.t1	HCBG_00325	HC186_00267.t1	HCBG_00325	HC186_00267.t1	HCEG_05051	I7I48_09392	I7I50_02112	I7I52_12326	I7I53_04696	I7I51_04163	ACKS23_01166	ACKS0A_01165
GLC7	serine/threonine phosphatase PP1	ucsf_hc.01_1.G217B.03855	ucsf_hc.01_1.G186AR.01001	ucsf_hc.01_1.G186AR.01001	ucsf_hc.01_1.H88.07242							HISTO_FE.Contig19.eannot.1744.final_new	Histo217_02865.t1	HCBG_00752	HC186_00677.t1	HCBG_00752	HC186_00677.t1	HCEG_05492	I7I48_08818	I7I50_02703	I7I52_00631	I7I53_05245		ACKS23_00592	ACKS0A_00591
GLE1	RNA export mediator Gle1	ucsf_hc.01_1.G217B.02974				HCAG_01823	near LTR block				near LTR block	HISTO_DU.Contig190.Fgenesh_histo.47.final_new	Histo217_02197.t1						I7I48_11956				I7I51_05180	ACKS23_11546	ACKS0A_11981
GLI11	gliotoxin biosynthesis protein GliK	ucsf_hc.01_1.G217B.11578			ucsf_hc.01_1.H88.10966	HCAG_03272	near LTR block				near LTR block	HISTO_ZY.Contig518.Fgenesh_Aspergillus.10.final_new	Histo217_08872.t1					HCEG_08375	I7I48_10472			I7I53_02410	I7I51_09129	ACKS23_04280	ACKS0A_10497
GLN4	glutaminyl-tRNA synthetase	ucsf_hc.01_1.G217B.08664				HCAG_08250	near LTR block					HISTO_ZL.Contig1131.eannot.1947.final_new	Histo217_06697.t1						I7I48_09932				I7I51_02335	ACKS23_03728	ACKS0A_09958
GLO3	GTPase-activating protein	ucsf_hc.01_1.G217B.08740	ucsf_hc.01_1.G186AR.04437	ucsf_hc.01_1.G186AR.04437	ucsf_hc.01_1.H88.10000	HCAG_08186				near LTR block	near LTR block	HISTO_ZL.Contig1131.Fgenesh_histo.337.final_new	Histo217_06757.t1	HCBG_08729	HC186_03305.t1	HCBG_08729	HC186_03305.t1	HCEG_07653	I7I48_01952	I7I50_09264	I7I52_06785	I7I53_11149	I7I51_02395	ACKS23_03652	ACKS0A_09882
GLR1	glutathione reductase	ucsf_hc.01_1.G217B.00498	ucsf_hc.01_1.G186AR.04900	ucsf_hc.01_1.G186AR.04900	ucsf_hc.01_1.H88.04489	HCAG_02219						HISTO_AZ.Contig47.eannot.1598.final_new	Histo217_00412.t1	HCBG_01313	HC186_03649.t1	HCBG_01313	HC186_03649.t1	HCEG_03357	I7I48_00185	I7I50_01438	I7I52_12554	I7I53_02641	I7I51_05990	ACKS23_01852	ACKS0A_01843
GLS1	glucan synthase	ucsf_hc.01_1.G217B.10172	ucsf_hc.01_1.G186AR.07130	ucsf_hc.01_1.G186AR.07130	ucsf_hc.01_1.H88.02269	HCAG_05289						HISTO_ZT.Contig1089.Fgenesh_Aspergillus.67.final_new	Histo217_07853.t1	HCBG_02657	HC186_05216.t1	HCBG_02657	HC186_05216.t1	HCEG_01797	I7I48_06259	I7I50_10350	I7I52_01589	I7I53_06406	I7I51_00445	ACKS23_07504	ACKS0A_06309
GLT1	glutamate synthase	ucsf_hc.01_1.G217B.11477	ucsf_hc.01_1.G186AR.03739	ucsf_hc.01_1.G186AR.03739	ucsf_hc.01_1.H88.09586	HCAG_09757		near LTR block	near LTR block		near LTR block	HISTO_ZW.Contig245.Fgenesh_histo.47.final_new	Histo217_08796.t1	HCBG_07919	HC186_02766.t1	HCBG_07919	HC186_02766.t1	HCEG_07336	I7I48_04839	I7I50_04111	I7I52_05019	I7I53_01771	I7I51_08645	ACKS23_06090	ACKS0A_04880
GNS1	V-SNARE	ucsf_hc.01_1.G217B.03254	ucsf_hc.01_1.G186AR.12358	ucsf_hc.01_1.G186AR.12358	ucsf_hc.01_1.H88.08107	HCAG_00436		near LTR block	near LTR block			HISTO_DY.Contig31.eannot.1444.final_new	Histo217_02393.t1	HCBG_06417	HC186_09136.t1	HCBG_06417	HC186_09136.t1	HCEG_06164	I7I48_03434	I7I50_05686	I7I52_03946	I7I53_00285	I7I51_07569	ACKS23_04686	ACKS0A_03475
GOS1	vesicle transport V-SNARE protein superfamily	ucsf_hc.01_1.G217B.11780	ucsf_hc.01_1.G186AR.07941	ucsf_hc.01_1.G186AR.07941	ucsf_hc.01_1.H88.03015	HCAG_03414	near LTR block					HISTO_ZZ.Contig127a.eannot.1414.final_new	Histo217_09012.t1	HCBG_03221	HC186_05808.t1	HCBG_03221	HC186_05808.t1	HCEG_02184	I7I48_11437	I7I50_06777	I7I52_10149	I7I53_09439	I7I51_05622	ACKS23_11027	ACKS0A_11462
GOT1	Got1 family protein	ucsf_hc.01_1.G217B.08401	ucsf_hc.01_1.G186AR.04058	ucsf_hc.01_1.G186AR.04058	ucsf_hc.01_1.H88.06115	HCAG_07507	near LTR block			near LTR block		HISTO_ZE.Contig158.fgenesh_plus.48.final_new		HCBG_08444	HC186_03018.t1	HCBG_08444	HC186_03018.t1	HCEG_04598	I7I48_02040	I7I50_08833	I7I52_06347	I7I53_04116	I7I51_03224	ACKS23_09514	ACKS0A_08320
GPA2	small G-protein GPA2	ucsf_hc.01_1.G217B.02500	ucsf_hc.01_1.G186AR.07569	ucsf_hc.01_1.G186AR.07569	ucsf_hc.01_1.H88.12019	HCAG_04995					near LTR block	HISTO_DM.Contig933.fgenesh_plus.78.final_new	Histo217_01825.t1	HCBG_02983	HC186_05544.t1	HCBG_02983	HC186_05544.t1	HCEG_09178	I7I48_08061	I7I50_09912	I7I52_01150	I7I53_05992	I7I51_00116	ACKS23_09306	ACKS0A_08111
GPA3	small G-protein GPA3	ucsf_hc.01_1.G217B.05750	ucsf_hc.01_1.G186AR.11131	ucsf_hc.01_1.G186AR.11131	ucsf_hc.01_1.H88.10734							HISTO_GY.Contig471.fgenesh_plus.31.final_new	Histo217_04371.t1	HCBG_05553	HC186_08233.t1	HCBG_05553	HC186_08233.t1	HCEG_08204	I7I48_05260	I7I50_03672	I7I52_04579	I7I53_02178		ACKS23_06511	ACKS0A_05301
GPD1	glycerol-3-phosphate dehydrogenase	ucsf_hc.01_1.G217B.03373	ucsf_hc.01_1.G186AR.03408	ucsf_hc.01_1.G186AR.03408	ucsf_hc.01_1.H88.09272	HCAG_01207					near LTR block	HISTO_EA.Contig33-snap.38.final_new	Histo217_02483.t1	HCBG_07675	HC186_02520.t1	HCBG_07675	HC186_02520.t1	HCEG_07086	I7I48_04536	I7I50_04442	I7I52_05350	I7I53_01457	I7I51_08425	ACKS23_05787	ACKS0A_04577
GPI1	N-acetylglucosaminyl transferase component Gpi1	ucsf_hc.01_1.G217B.10901	ucsf_hc.01_1.G186AR.06903	ucsf_hc.01_1.G186AR.06903	ucsf_hc.01_1.H88.02060	HCAG_05458					near LTR block	HISTO_ZT.Contig181-snap.128.final_new		HCBG_02492	HC186_05050.t1	HCBG_02492	HC186_05050.t1	HCEG_01633	I7I48_06475	I7I50_10576	I7I52_01815	I7I53_06614	I7I51_00620	ACKS23_07720	ACKS0A_06525
GPI12	pigL-like protein	ucsf_hc.01_1.G217B.07490	ucsf_hc.01_1.G186AR.05342	ucsf_hc.01_1.G186AR.05342	ucsf_hc.01_1.H88.04924	HCAG_02566					near LTR block	HISTO_LF.Contig359.eannot.2134.final_new	Histo217_05729.t1	HCBG_01646	HC186_03974.t1	HCBG_01646	HC186_03974.t1	HCEG_03686	I7I48_00601	I7I50_00996	I7I52_08262	I7I53_03077	I7I51_06343	ACKS23_02268	ACKS0A_02259
GPI16	GPI transamidase component GPI16	ucsf_hc.01_1.G217B.04932	ucsf_hc.01_1.G186AR.11598	ucsf_hc.01_1.G186AR.11598	ucsf_hc.01_1.H88.11220	HCAG_05744						HISTO_GL.Contig296.eannot.1352.final_new	Histo217_03731.t1	HCBG_05877	HC186_08572.t1	HCBG_05877	HC186_08572.t1	HCEG_08555	I7I48_10745	I7I50_06126	I7I52_10796	I7I53_12131	I7I51_07244	ACKS23_10335	ACKS0A_10768
GPI3	phosphatidylinositol N-acetylglucosaminyltransferase GPI3	ucsf_hc.01_1.G217B.00382	ucsf_hc.01_1.G186AR.04786	ucsf_hc.01_1.G186AR.04786	ucsf_hc.01_1.H88.04384	HCAG_02135	near LTR block	near LTR block	near LTR block	near LTR block	near LTR block	HISTO_AZ.Contig47.eannot.1660.final_new	Histo217_00333.t1	HCBG_01230	HC186_03572.t1	HCBG_01230	HC186_03572.t1	HCEG_03269	I7I48_00068	I7I50_01553	I7I52_12669	I7I53_02535	I7I51_05897	ACKS23_01735	ACKS0A_01726
GPI7	phosphoethanolamine transferase	ucsf_hc.01_1.G217B.05364	ucsf_hc.01_1.G186AR.04662	ucsf_hc.01_1.G186AR.04662	ucsf_hc.01_1.H88.09806	HCAG_06905	in LTR block	in LTR block	in LTR block	in LTR block	near LTR block	HISTO_GX.Contig297.Fgenesh_histo.98.final_new	Histo217_04082.t1	HCBG_08892	HC186_03455.t1	HCBG_08892	HC186_03455.t1	HCEG_07500	I7I48_10091	I7I50_09033	I7I52_06548	I7I53_10954	I7I51_02239	ACKS23_03889	ACKS0A_10117
GPI8	GPI-anchor transamidase	ucsf_hc.01_1.G217B.00572	ucsf_hc.01_1.G186AR.04982	ucsf_hc.01_1.G186AR.04982	ucsf_hc.01_1.H88.04565	HCAG_02294					near LTR block	HISTO_AZ.Contig47-snap.116.final_new		HCBG_01371	HC186_03701.t1	HCBG_01371	HC186_03701.t1	HCEG_03412	I7I48_00259	I7I50_01356	I7I52_12472	I7I53_02717	I7I51_06057	ACKS23_01926	ACKS0A_01917
GPT1	amino acid permease	ucsf_hc.01_1.G217B.06833	ucsf_hc.01_1.G186AR.03196	ucsf_hc.01_1.G186AR.03196	ucsf_hc.01_1.H88.06006	HCAG_08727	near LTR block	near LTR block			near LTR block	HISTO_KF.Contig597.eannot.1457.final_new	Histo217_05212.t1	HCBG_08115	HC186_02366.t1	HCBG_08115	HC186_02366.t1		I7I48_02497	I7I50_08391	I7I52_05907	I7I53_08908	I7I51_02828	ACKS23_09971	ACKS0A_08776
GRC3	RNA processing protein Grc3	ucsf_hc.01_1.G217B.10966	ucsf_hc.01_1.G186AR.06979	ucsf_hc.01_1.G186AR.06979	ucsf_hc.01_1.H88.02133	HCAG_10758						HISTO_ZT.Contig181.Fgenesh_histo.34.final_new	Histo217_08431.t1	HCBG_02549	HC186_05103.t1	HCBG_02549	HC186_05103.t1	HCEG_01691	I7I48_06410	I7I50_10500	I7I52_01739	I7I53_06541	I7I51_00567	ACKS23_07655	ACKS0A_06460
GRE2	ketoreductase	ucsf_hc.01_1.G217B.10624	ucsf_hc.01_1.G186AR.02078	ucsf_hc.01_1.G186AR.02078	ucsf_hc.01_1.H88.00543	HCAG_06296						HISTO_ZT.Contig174.fgenesh_plus.47.final_new	Histo217_08189.t1	HCBG_07002	HC186_01518.t1	HCBG_07002	HC186_01518.t1	HCEG_00443	I7I48_05954	I7I50_12124	I7I52_11564	I7I53_08140	I7I51_01670	ACKS23_07199	ACKS0A_06004
GRR1	SCF E3 ubiquitin ligase complex F-box protein grrA	ucsf_hc.01_1.G217B.10404	ucsf_hc.01_1.G186AR.01950	ucsf_hc.01_1.G186AR.01950	ucsf_hc.01_1.H88.00422	HCAG_00166	near LTR block					HISTO_ZT.Contig1128f.fgenesh_plus.21.final_new	Histo217_08024.t1	HCBG_06908	HC186_01421.t1	HCBG_06908	HC186_01421.t1	HCEG_00352	I7I48_05840	I7I50_12252	I7I52_11436	I7I53_08262	I7I51_01749	ACKS23_07085	ACKS0A_05890
GRX3	monothiol glutaredoxin-4	ucsf_hc.01_1.G217B.06565	ucsf_hc.01_1.G186AR.06138	ucsf_hc.01_1.G186AR.06138	ucsf_hc.01_1.H88.00040	HCAG_08291	near LTR block				near LTR block	HISTO_JG.Contig206.eannot.1521.final_new	Histo217_04992.t1	HCBG_09005	HC186_04542.t1	HCBG_09005	HC186_04542.t1	HCEG_00037	I7I48_05429	I7I50_12676	I7I52_11019	I7I53_08652	I7I51_02094	ACKS23_06674	ACKS0A_05479
GRX5	monothiol glutaredoxin-5	ucsf_hc.01_1.G217B.01777	ucsf_hc.01_1.G186AR.01431	ucsf_hc.01_1.G186AR.01431	ucsf_hc.01_1.H88.07662	HCAG_03887		near LTR block	near LTR block		near LTR block	HISTO_DA.Contig93.eannot.2127.final_new	Histo217_01390.t1	HCBG_01090	HC186_01041.t1	HCBG_01090	HC186_01041.t1	HCEG_05836	I7I48_08387	I7I50_03137	I7I52_00194	I7I53_05669	I7I51_03374	ACKS23_00161	ACKS0A_00161
GSH2	glutathione synthetase	ucsf_hc.01_1.G217B.05425	ucsf_hc.01_1.G186AR.11034	ucsf_hc.01_1.G186AR.11034	ucsf_hc.01_1.H88.10629	HCAG_09033						HISTO_GY.Contig460.eannot.1632.final_new	Histo217_04141.t1	HCBG_05468	HC186_08156.t1	HCBG_05468	HC186_08156.t1	HCEG_08123	I7I48_05161	I7I50_03770	I7I52_04677	I7I53_02072	I7I51_08994	ACKS23_06412	ACKS0A_05202
GSP1	GTP-binding nuclear protein GSP1/Ran	ucsf_hc.01_1.G217B.10316	ucsf_hc.01_1.G186AR.07282	ucsf_hc.01_1.G186AR.07282	ucsf_hc.01_1.H88.11764	HCAG_05187						HISTO_ZT.Contig1089.eannot.1611.final_new	Histo217_07957.t1	HCBG_02768	HC186_05323.t1	HCBG_02768	HC186_05323.t1	HCEG_08970	I7I48_06114	I7I50_10197	I7I52_01436	I7I53_06247	I7I51_00324	ACKS23_07359	ACKS0A_06164
GST1	glutathione transferase	ucsf_hc.01_1.G217B.00663	ucsf_hc.01_1.G186AR.05073	ucsf_hc.01_1.G186AR.05073	ucsf_hc.01_1.H88.04653	HCAG_02355	near LTR block					HISTO_AZ.Contig47.eannot.1689.final_new	Histo217_00541.t1	HCBG_01438	HC186_03771.t1	HCBG_01438	HC186_03771.t1	HCEG_03474	I7I48_00350	I7I50_01265	I7I52_08908	I7I53_02805	I7I51_06121	ACKS23_02017	ACKS0A_02008
GST1c	glutathione transferase	ucsf_hc.01_1.G217B.11981	ucsf_hc.01_1.G186AR.08128	ucsf_hc.01_1.G186AR.08128	ucsf_hc.01_1.H88.03202	HCAG_01521						HISTO_ZZ.Contig127b.Fgenesh_histo.38.final_new	Histo217_09165.t1	HCBG_03374	HC186_05960.t1	HCBG_03374	HC186_05960.t1	HCEG_02343	I7I48_11641	I7I50_06967	I7I52_09959	I7I53_09629	I7I51_05465	ACKS23_11231	ACKS0A_11666
GST1d	glutathione S-transferase	ucsf_hc.01_1.G217B.03625	ucsf_hc.01_1.G186AR.03690	ucsf_hc.01_1.G186AR.03690	ucsf_hc.01_1.H88.09536	HCAG_01368	near LTR block					HISTO_EA.Contig33.eannot.1676.final_new	Histo217_02682.t1	HCBG_07884	HC186_02732.t1	HCBG_07884	HC186_02732.t1	HCEG_07303	I7I48_04789	I7I50_04159	I7I52_05067	I7I53_01720	I7I51_08613	ACKS23_06040	ACKS0A_04830
GTP1	GTP-binding protein	ucsf_hc.01_1.G217B.05410	ucsf_hc.01_1.G186AR.11044	ucsf_hc.01_1.G186AR.11044	ucsf_hc.01_1.H88.10641	HCAG_08382						HISTO_GY.Contig460.fgenesh_plus.140.final_new	Histo217_04130.t1	HCBG_05480	HC186_08168.t1	HCBG_05480	HC186_08168.t1	HCEG_08135	I7I48_05177	I7I50_03759	I7I52_04666	I7I53_02085	I7I51_08980	ACKS23_06428	ACKS0A_05218
GTR1	rraga protein	ucsf_hc.01_1.G217B.07889	ucsf_hc.01_1.G186AR.12589	ucsf_hc.01_1.G186AR.12589	ucsf_hc.01_1.H88.08344	HCAG_00620				near LTR block		HISTO_LG.Contig392.Fgenesh_Aspergillus.200.final_new	Histo217_06006.t1	HCBG_06600	HC186_09312.t1	HCBG_06600	HC186_09312.t1	HCEG_06351	I7I48_03646	I7I50_05456	I7I52_03717	I7I53_00521	I7I51_07765	ACKS23_04898	ACKS0A_03687
GTR2	GTP-binding protein GTR2	ucsf_hc.01_1.G217B.00445	ucsf_hc.01_1.G186AR.04846	ucsf_hc.01_1.G186AR.04846	ucsf_hc.01_1.H88.04439	HCAG_02188				near LTR block	near LTR block	HISTO_AZ.Contig47.eannot.1562.final_new	Histo217_00376.t1	HCBG_01270	HC186_03610.t1	HCBG_01270	HC186_03610.t1	HCEG_03315	I7I48_00131	I7I50_01493	I7I52_12609	I7I53_02590	I7I51_05948	ACKS23_01798	ACKS0A_01789
GUD1	chlorohydrolase	ucsf_hc.01_1.G217B.08359	ucsf_hc.01_1.G186AR.04017	ucsf_hc.01_1.G186AR.04017	ucsf_hc.01_1.H88.06160	HCAG_11316				near LTR block		HISTO_ZE.Contig158.eannot.1342.final_new	Histo217_06446.t1	HCBG_08411	HC186_02986.t1	HCBG_08411	HC186_02986.t1	HCEG_04636	I7I48_02082	I7I50_08792	I7I52_06306	I7I53_04160	I7I51_03168	ACKS23_09556	ACKS0A_08362
GUF1	GTP-binding protein GUF1	ucsf_hc.01_1.G217B.11395	ucsf_hc.01_1.G186AR.04258	ucsf_hc.01_1.G186AR.04258	ucsf_hc.01_1.H88.05851	HCAG_08896	near LTR block			near LTR block		HISTO_ZU.Contig65.Fgenesh_histo.97.final_new		HCBG_08599	HC186_03175.t1	HCBG_08599	HC186_03175.t1	HCEG_04423	I7I48_03107	I7I50_00051	I7I52_07320	I7I53_04012	I7I51_05858	ACKS23_12344	ACKS0A_03140
GUP1	glycerol uptake protein	ucsf_hc.01_1.G217B.01559	ucsf_hc.01_1.G186AR.01219	ucsf_hc.01_1.G186AR.01219	ucsf_hc.01_1.H88.07462	HCAG_10337					near LTR block	HISTO_DA.Contig93.Fgenesh_Aspergillus.321.final_new	Histo217_01222.t1	HCBG_00919	HC186_00842.t1	HCBG_00919	HC186_00842.t1	HCEG_05659	I7I48_08606	I7I50_02924	I7I52_00410	I7I53_05468	I7I51_03544	ACKS23_00380	ACKS0A_00379
GUS1	glutamyl-tRNA synthetase	ucsf_hc.01_1.G217B.00728	ucsf_hc.01_1.G186AR.08633	ucsf_hc.01_1.G186AR.08633	ucsf_hc.01_1.H88.03670	HCAG_01919	near LTR block				near LTR block	HISTO_BI.Contig285.eannot.1111.final_new	Histo217_00586.t1	HCBG_03755	HC186_06416.t1	HCBG_03755	HC186_06416.t1	HCEG_02718	I7I48_12131	I7I50_07474	I7I52_09454	I7I53_10099	I7I51_05069	ACKS23_11721	ACKS0A_12156
GYP1	GTPase activating protein GYP1	ucsf_hc.01_1.G217B.01458	ucsf_hc.01_1.G186AR.01111	ucsf_hc.01_1.G186AR.01111	ucsf_hc.01_1.H88.07352	HCAG_03641				in LTR block	near LTR block	HISTO_DA.Contig93.Fgenesh_Aspergillus.170.final_new	Histo217_01141.t1	HCBG_00832	HC186_00756.t1	HCBG_00832	HC186_00756.t1	HCEG_05579	I7I48_08709	I7I50_02814	I7I52_00520	I7I53_05356	I7I51_03626	ACKS23_00483	ACKS0A_00482
GYP10	GTPase activating protein gyp10	ucsf_hc.01_1.G217B.09859	ucsf_hc.01_1.G186AR.12030	ucsf_hc.01_1.G186AR.12030	ucsf_hc.01_1.H88.11643	HCAG_06017					near LTR block	HISTO_ZL.Contig1161e.eannot.1288.final_new	Histo217_07614.t1	HCBG_06197	HC186_08895.t1	HCBG_06197	HC186_08895.t1	HCEG_08878	I7I48_11156	I7I50_06569	I7I52_10359	I7I53_11703	I7I51_06943	ACKS23_10746	ACKS0A_11180
GYP2	GTPase activating protein	ucsf_hc.01_1.G217B.04656	ucsf_hc.01_1.G186AR.05772	ucsf_hc.01_1.G186AR.05772	ucsf_hc.01_1.H88.05320		near LTR block					HISTO_GI.Contig382.eannot.1282.final_new	Histo217_03508.t1	HCBG_01962	HC186_04286.t1	HCBG_01962	HC186_04286.t1	HCEG_04005	I7I48_00974	I7I50_00562	I7I52_07830	I7I53_03479		ACKS23_02674	ACKS0A_02665
GYP3	GTPase activating protein gyp3	ucsf_hc.01_1.G217B.00717	ucsf_hc.01_1.G186AR.08645	ucsf_hc.01_1.G186AR.08645	ucsf_hc.01_1.H88.03679	HCAG_01928	near LTR block				near LTR block	HISTO_BI.Contig285.eannot.1106.final_new	Histo217_00577.t1	HCBG_03765	HC186_06424.t1	HCBG_03765	HC186_06424.t1	HCEG_02728	I7I48_12142	I7I50_07486	I7I52_09442	I7I53_10108	I7I51_05061	ACKS23_11732	ACKS0A_12167
GYP5	GTPase-activating protein GYP5	ucsf_hc.01_1.G217B.12125	ucsf_hc.01_1.G186AR.08289	ucsf_hc.01_1.G186AR.08289	ucsf_hc.01_1.H88.03359	HCAG_01684						HISTO_ZZ.Contig127c.Fgenesh_histo.45.final_new	Histo217_09283.t1			HCBG_03479	HC186_06083.t1	HCEG_02472	I7I48_11786	I7I50_07078	I7I52_09788	I7I53_09786	I7I51_05309	ACKS23_11376	ACKS0A_11811
GYP7	GTPase activating protein GYP7	ucsf_hc.01_1.G217B.10548	ucsf_hc.01_1.G186AR.07375	ucsf_hc.01_1.G186AR.07375	ucsf_hc.01_1.H88.11837	HCAG_05114						HISTO_ZT.Contig174.eannot.1503.final_new	Histo217_08129.t1	HCBG_02835	HC186_05387.t1	HCBG_02835	HC186_05387.t1	HCEG_09031	I7I48_06030	I7I50_10106	I7I52_01344	I7I53_06174	I7I51_00257	ACKS23_07275	ACKS0A_06080
H2B	histone H2b	ucsf_hc.01_1.G217B.11238				HCAG_03525	near LTR block				near LTR block	HISTO_ZU.Contig65.eannot.1990.final_new	Histo217_08636.t1						I7I48_02948				I7I51_05728	ACKS23_12185	ACKS0A_02981
HAC1	bZIP transcription factor HacA	ucsf_hc.01_1.G217B.08297				HCAG_07628	near LTR block				near LTR block	HISTO_ZE.Contig158.Fgenesh_histo.107.final_new	Histo217_06402.t1						I7I48_02144				I7I51_03121	ACKS23_09618	ACKS0A_08424
HAK1	potassium transporter hak-1	ucsf_hc.01_1.G217B.05061	ucsf_hc.01_1.G186AR.11685	ucsf_hc.01_1.G186AR.11685	ucsf_hc.01_1.H88.11306	HCAG_05802	near LTR block	near LTR block	near LTR block			HISTO_GL.Contig59.Fgenesh_histo.43.final_new	Histo217_03825.t1	HCBG_05942	HC186_08639.t1	HCBG_05942	HC186_08639.t1	HCEG_08620	I7I48_10836	I7I50_06217	I7I52_10710	I7I53_12045	I7I51_07185	ACKS23_10425	ACKS0A_10859
HAM1	inosine triphosphate pyrophosphatase	ucsf_hc.01_1.G217B.11213	ucsf_hc.01_1.G186AR.06088	ucsf_hc.01_1.G186AR.06088	ucsf_hc.01_1.H88.05657	HCAG_03104	near LTR block	near LTR block	near LTR block	near LTR block	near LTR block	HISTO_ZU.Contig65.eannot.2029.final_new	Histo217_08612.t1	HCBG_02177	HC186_04501.t1	HCBG_02177	HC186_04501.t1	HCEG_04273	I7I48_02923	I7I50_00248	I7I52_07516	I7I53_03817	I7I51_06883	ACKS23_12160	ACKS0A_02956
HAP3	transcription factor HAP3	ucsf_hc.01_1.G217B.04125	ucsf_hc.01_1.G186AR.00692	ucsf_hc.01_1.G186AR.00692	ucsf_hc.01_1.H88.06961							HISTO_FE.Contig19.eannot.1922.final_new	Histo217_03059.t1	HCBG_00536	HC186_00461.t1	HCBG_00536	HC186_00461.t1	HCEG_05269	I7I48_09089	I7I50_02393	I7I52_00943	I7I53_04961		ACKS23_00863	ACKS0A_00862
HAP5	CCAAT-binding factor complex subunit HapE	ucsf_hc.01_1.G217B.05357	ucsf_hc.01_1.G186AR.04644	ucsf_hc.01_1.G186AR.04644	ucsf_hc.01_1.H88.09796	HCAG_06910	in LTR block	near LTR block	near LTR block	near LTR block	near LTR block	HISTO_GX.Contig297.Fgenesh_Neurospora.104.final_new	Histo217_04076.t1	HCBG_08879	HC186_03442.t1	HCBG_08879	HC186_03442.t1	HCEG_07492	I7I48_10098	I7I50_09017	I7I52_06532	I7I53_10944	I7I51_02234	ACKS23_03896	ACKS0A_10124
HAS1	ATP-dependent RNA helicase HAS1	ucsf_hc.01_1.G217B.02321	ucsf_hc.01_1.G186AR.09283	ucsf_hc.01_1.G186AR.09283	ucsf_hc.01_1.H88.00992	HCAG_07049				near LTR block		HISTO_DM.Contig93.eannot.1701.final_new	Histo217_01728.t1	HCBG_04209	HC186_06885.t1	HCBG_04209	HC186_06885.t1	HCEG_00782	I7I48_07535	I7I50_11673	I7I52_02910	I7I53_07688	I7I51_01363	ACKS23_08780	ACKS0A_07585
HBN1	nitroreductase	ucsf_hc.01_1.G217B.03598	ucsf_hc.01_1.G186AR.03654	ucsf_hc.01_1.G186AR.03654	ucsf_hc.01_1.H88.09505	HCAG_01346						HISTO_EA.Contig33.eannot.1649.final_new	Histo217_02654.t1	HCBG_07852	HC186_02700.t1	HCBG_07852	HC186_02700.t1	HCEG_07275	I7I48_04762	I7I50_04197	I7I52_05105	I7I53_01689	I7I51_08584	ACKS23_06013	ACKS0A_04803
HCL1	hydroxymethylglutaryl-CoA lyase	ucsf_hc.01_1.G217B.01652	ucsf_hc.01_1.G186AR.01313	ucsf_hc.01_1.G186AR.01313	ucsf_hc.01_1.H88.07542	HCAG_03803						HISTO_DA.Contig93.Fgenesh_histo.97.final_new	Histo217_01294.t1		HC186_00927.t1		HC186_00927.t1	HCEG_05737	I7I48_08513	I7I50_03018	I7I52_00316	I7I53_05548	I7I51_03460	ACKS23_00287	ACKS0A_00286
HCS1	helicase	ucsf_hc.01_1.G217B.05873	ucsf_hc.01_1.G186AR.09520	ucsf_hc.01_1.G186AR.09520	ucsf_hc.01_1.H88.01214	HCAG_07195	near LTR block				near LTR block	HISTO_HS.Contig68.Fgenesh_histo.224.final_new	Histo217_04473.t1	HCBG_04368	HC186_07053.t1	HCBG_04368	HC186_07053.t1		I7I48_07303	I7I50_11431	I7I52_02669	I7I53_07464	I7I51_01207	ACKS23_08548	ACKS0A_07353
HDA1	histone deacetylase hda1	ucsf_hc.01_1.G217B.02882	ucsf_hc.01_1.G186AR.11503	ucsf_hc.01_1.G186AR.11503	ucsf_hc.01_1.H88.12125	HCAG_04908	near LTR block			in LTR block		HISTO_DM.Contig940.Fgenesh_Aspergillus.34.final_new	Histo217_02128.t1	HCBG_05810	HC186_08506.t1	HCBG_05810	HC186_08506.t1	HCEG_09259	I7I48_08167	I7I50_06029	I7I52_08767	I7I53_05884	I7I51_00026	ACKS23_09412	ACKS0A_08217
HEM1	5-aminolevulinic acid synthase HemA	ucsf_hc.01_1.G217B.05520	ucsf_hc.01_1.G186AR.10937	ucsf_hc.01_1.G186AR.10937	ucsf_hc.01_1.H88.10536	HCAG_01937					near LTR block	HISTO_GY.Contig460.Fgenesh_histo.107.final_new	Histo217_04205.t1	HCBG_05400	HC186_08089.t1	HCBG_05400	HC186_08089.t1	HCEG_08054	I7I48_05066	I7I50_03866	I7I52_04774	I7I53_01979	I7I51_08802	ACKS23_06317	ACKS0A_05107
HEM15	ferrochelatase	ucsf_hc.01_1.G217B.11036	ucsf_hc.01_1.G186AR.05905	ucsf_hc.01_1.G186AR.05905	ucsf_hc.01_1.H88.05434	HCAG_02951	near LTR block				in LTR block	HISTO_ZU.Contig2.eannot.1040.final_new	Histo217_08481.t1	HCBG_02040	HC186_04373.t1	HCBG_02040	HC186_04373.t1	HCEG_04086	I7I48_02746	I7I50_00431	I7I52_07699	I7I53_03593	I7I51_06726	ACKS23_11983	ACKS0A_02779
HEX1	chitobiase	ucsf_hc.01_1.G217B.08102	ucsf_hc.01_1.G186AR.12068	ucsf_hc.01_1.G186AR.12068	ucsf_hc.01_1.H88.11680	HCAG_06040	in LTR block	near LTR block	near LTR block	near LTR block	near LTR block	HISTO_LY.Contig16.Fgenesh_histo.9.final_new	Histo217_06218.t1	HCBG_06222	HC186_08930.t1	HCBG_06222	HC186_08930.t1	HCEG_08906	I7I48_11245	I7I50_06607	I7I52_10322	I7I53_11666	I7I51_06919	ACKS23_10836	ACKS0A_11271
HFI1	transcriptional co-activator	ucsf_hc.01_1.G217B.01461	ucsf_hc.01_1.G186AR.01114	ucsf_hc.01_1.G186AR.01114	ucsf_hc.01_1.H88.07361	HCAG_03644				near LTR block	near LTR block	HISTO_DA.Contig93.Fgenesh_histo.198.final_new	Histo217_01144.t1	HCBG_00835	HC186_00759.t1	HCBG_00835	HC186_00759.t1	HCEG_05585	I7I48_08706	I7I50_02817	I7I52_00517	I7I53_05365	I7I51_03623	ACKS23_00480	ACKS0A_00479
HGH1	HGH1 protein	ucsf_hc.01_1.G217B.08281	ucsf_hc.01_1.G186AR.03947	ucsf_hc.01_1.G186AR.03947	ucsf_hc.01_1.H88.06269	HCAG_07640		near LTR block	near LTR block			HISTO_ZE.Contig158.Fgenesh_Aspergillus.90.final_new	Histo217_06390.t1	HCBG_08359	HC186_02931.t1	HCBG_08359	HC186_02931.t1	HCEG_04697	I7I48_02160	I7I50_08722	I7I52_06236	I7I53_04270	I7I51_03109	ACKS23_09634	ACKS0A_08440
HHO1	histone H1	ucsf_hc.01_1.G217B.03465	ucsf_hc.01_1.G186AR.03514	ucsf_hc.01_1.G186AR.03514	ucsf_hc.01_1.H88.09374	HCAG_01270						HISTO_EA.Contig33.eannot.1563.final_new	Histo217_02554.t1	HCBG_07745	HC186_02596.t1	HCBG_07745	HC186_02596.t1	HCEG_07158	I7I48_04629	I7I50_04336	I7I52_05244	I7I53_01558	I7I51_08492	ACKS23_05880	ACKS0A_04670
HHT1	histone H3	ucsf_hc.01_1.G217B.09102				HCAG_06701					near LTR block	HISTO_ZL.Contig1158.Fgenesh_histo.53.final_new	Histo217_07044.t1						I7I48_01588				I7I51_04923	ACKS23_03288	ACKS0A_09518
HIJ1	ER associated DnaJ chaperone	ucsf_hc.01_1.G217B.10752	ucsf_hc.01_1.G186AR.06720	ucsf_hc.01_1.G186AR.06720	ucsf_hc.01_1.H88.01920	HCAG_05568						HISTO_ZT.Contig181.eannot.1729.final_new	Histo217_08302.t1	HCBG_02368	HC186_04909.t1	HCBG_02368	HC186_04909.t1	HCEG_01505	I7I48_06625	I7I50_10760	I7I52_01999	I7I53_06755	I7I51_00734	ACKS23_07870	ACKS0A_06675
HIR1	histone transcription regulator slm9	ucsf_hc.01_1.G217B.11893	ucsf_hc.01_1.G186AR.08041	ucsf_hc.01_1.G186AR.08041	ucsf_hc.01_1.H88.03111	HCAG_01457	near LTR block			near LTR block	in LTR block	HISTO_ZZ.Contig127b.Fgenesh_histo.15.final_new	Histo217_09101.t1	HCBG_03306	HC186_05890.t1	HCBG_03306	HC186_05890.t1	HCEG_02267	I7I48_11551	I7I50_06878	I7I52_10048	I7I53_09536	I7I51_05528	ACKS23_11141	ACKS0A_11576
HIR3	transcriptional corepressor of histone genes (Hir3)	ucsf_hc.01_1.G217B.09177	ucsf_hc.01_1.G186AR.02566	ucsf_hc.01_1.G186AR.02566	ucsf_hc.01_1.H88.03916	HCAG_06632	near LTR block	near LTR block	near LTR block			HISTO_ZL.Contig1160.Fgenesh_histo.8.final_new	Histo217_07103.t1	HCBG_07339	HC186_01885.t1	HCBG_07339	HC186_01885.t1	HCEG_02919	I7I48_01510	I7I50_07745	I7I52_09182	I7I53_10346	I7I51_04861	ACKS23_03210	ACKS0A_09440
HIS1	ATP phosphoribosyltransferase	ucsf_hc.01_1.G217B.00310	ucsf_hc.01_1.G186AR.02981	ucsf_hc.01_1.G186AR.02981	ucsf_hc.01_1.H88.04321	HCAG_06360	near LTR block	near LTR block	near LTR block	near LTR block	near LTR block	HISTO_AL.Contig320.fgenesh_plus.12.final_new	Histo217_00238.t1	HCBG_07636	HC186_02194.t1	HCBG_07636	HC186_02194.t1	HCEG_03225	I7I48_01094	I7I50_08160	I7I52_08676	I7I53_10750	I7I51_04570	ACKS23_02794	ACKS0A_09024
HIS2	histidinol-phosphatase	ucsf_hc.01_1.G217B.08949	ucsf_hc.01_1.G186AR.02305	ucsf_hc.01_1.G186AR.02305	ucsf_hc.01_1.H88.10217	HCAG_08023	in LTR block					HISTO_ZL.Contig1131.eannot.2019.final_new	Histo217_06922.t1	HCBG_07180	HC186_01703.t1	HCBG_07180	HC186_01703.t1	HCEG_07823	I7I48_01740	I7I50_09476	I7I52_06997	I7I53_11369	I7I51_02561	ACKS23_03440	ACKS0A_09670
HIS3	imidazoleglycerol-phosphate dehydratase	ucsf_hc.01_1.G217B.08460					near LTR block					HISTO_ZH.Contig107.eannot.1170.final_new	Histo217_06533.t1						I7I48_10544					ACKS23_04352	ACKS0A_10569
HIS5	histidinol-phosphate aminotransferase	ucsf_hc.01_1.G217B.09063			ucsf_hc.01_1.H88.03796	HCAG_06729				in LTR block		HISTO_ZL.Contig1158.fgenesh_plus.36.final_new	Histo217_07011.t1						I7I48_01628			I7I53_10225	I7I51_04948	ACKS23_03328	ACKS0A_09558
HIS6	5-proFAR isomerase	ucsf_hc.01_1.G217B.05490	ucsf_hc.01_1.G186AR.10968	ucsf_hc.01_1.G186AR.10968	ucsf_hc.01_1.H88.10560	HCAG_08550					near LTR block	HISTO_GY.Contig460.eannot.1684.final_new		HCBG_05416	HC186_08107.t1	HCBG_05416	HC186_08107.t1	HCEG_08070	I7I48_05097	I7I50_03835	I7I52_04743	I7I53_02003	I7I51_08825	ACKS23_06348	ACKS0A_05138
HIT1	HIT finger domain-containing protein	ucsf_hc.01_1.G217B.01437	ucsf_hc.01_1.G186AR.01094	ucsf_hc.01_1.G186AR.01094	ucsf_hc.01_1.H88.07331	HCAG_10319	near LTR block			near LTR block	near LTR block	HISTO_DA.Contig93.Fgenesh_histo.35.final_new	Histo217_01126.t1	HCBG_00816	HC186_00741.t1	HCBG_00816	HC186_00741.t1		I7I48_08730	I7I50_02797	I7I52_00538	I7I53_05335	I7I51_03646	ACKS23_00504	ACKS0A_00503
HMK1	mitogen-activated protein kinase	ucsf_hc.01_1.G217B.10227	ucsf_hc.01_1.G186AR.07188	ucsf_hc.01_1.G186AR.07188	ucsf_hc.01_1.H88.02329							HISTO_ZT.Contig1089.eannot.1595.final_new	Histo217_07889.t1	HCBG_02698	HC186_05255.t1	HCBG_02698	HC186_05255.t1	HCEG_01838	I7I48_06203	I7I50_10292	I7I52_01531	I7I53_06345		ACKS23_07448	ACKS0A_06253
HMT1	heavy metal tolerance protein	ucsf_hc.01_1.G217B.04157	ucsf_hc.01_1.G186AR.00621	ucsf_hc.01_1.G186AR.00621	ucsf_hc.01_1.H88.06899	HCAG_04551						HISTO_FE.Contig19.fgenesh_plus.20.final_new	Histo217_03081.t1	HCBG_00485	HC186_00413.t1	HCBG_00485	HC186_00413.t1	HCEG_05214	I7I48_09121	I7I50_02322	I7I52_01014	I7I53_04899	I7I51_04008	ACKS23_00895	ACKS0A_00894
HNM1	choline transporter	ucsf_hc.01_1.G217B.10590	ucsf_hc.01_1.G186AR.07421	ucsf_hc.01_1.G186AR.07421	ucsf_hc.01_1.H88.11877	HCAG_05086	near LTR block					HISTO_ZT.Contig174.eannot.1404.final_new	Histo217_08163.t1	HCBG_02872	HC186_05425.t1	HCBG_02872	HC186_05425.t1	HCEG_09068	I7I48_05988	I7I50_10060	I7I52_01298	I7I53_06134	I7I51_00221	ACKS23_07233	ACKS0A_06038
HNM1b	choline transporter Hnm1	ucsf_hc.01_1.G217B.05995				HCAG_07262						HISTO_HS.Contig68.Fgenesh_Neurospora.231.final_new	Histo217_04561.t1						I7I48_07180				I7I51_01125	ACKS23_08425	ACKS0A_07230
HNT1	Hnt1 cyclin dependent kinase Kin28 interacting protein	ucsf_hc.01_1.G217B.10244	ucsf_hc.01_1.G186AR.07207	ucsf_hc.01_1.G186AR.07207	ucsf_hc.01_1.H88.02346					near LTR block		HISTO_ZT.Contig1089.eannot.1566.final_new	Histo217_07906.t1	HCBG_02712	HC186_05270.t1	HCBG_02712	HC186_05270.t1	HCEG_01850	I7I48_06186	I7I50_10272	I7I52_01511	I7I53_06328		ACKS23_07431	ACKS0A_06236
HNT3	histidine triad nucleotide-binding protein	ucsf_hc.01_1.G217B.00146			ucsf_hc.01_1.H88.04175	HCAG_06451						HISTO_AL.Contig317.eannot.1483.final_new	Histo217_00121.t1					HCEG_03103	I7I48_01260			I7I53_10604	I7I51_04674	ACKS23_02960	ACKS0A_09190
HOG1	mitogen-activated protein kinase	ucsf_hc.01_1.G217B.05737	ucsf_hc.01_1.G186AR.11139	ucsf_hc.01_1.G186AR.11139	ucsf_hc.01_1.H88.10743	HCAG_08451					near LTR block	HISTO_GY.Contig471.eannot.1372.final_new	Histo217_04364.t1	HCBG_05558	HC186_08242.t1	HCBG_05558	HC186_08242.t1	HCEG_08210	I7I48_05273	I7I50_03664	I7I52_04571	I7I53_02187	I7I51_08917	ACKS23_06524	ACKS0A_05314
HOG2	mitogen-activated protein kinase	ucsf_hc.01_1.G217B.11562	ucsf_hc.01_1.G186AR.11351	ucsf_hc.01_1.G186AR.11351	ucsf_hc.01_1.H88.10948	HCAG_03260						HISTO_ZY.Contig518.Fgenesh_histo.47.final_new	Histo217_08860.t1	HCBG_05711	HC186_08392.t1	HCBG_05711	HC186_08392.t1	HCEG_08362	I7I48_10456	I7I50_03453	I7I52_04360	I7I53_02392	I7I51_09117	ACKS23_04264	ACKS0A_10481
HOP1	meiosis specific protein Hop1	ucsf_hc.01_1.G217B.10267	ucsf_hc.01_1.G186AR.07235	ucsf_hc.01_1.G186AR.07235	ucsf_hc.01_1.H88.11705	HCAG_10715		near LTR block	near LTR block	near LTR block		HISTO_ZT.Contig1089.Fgenesh_histo.8.final_new	Histo217_07921.t1	HCBG_02730	HC186_05288.t1	HCBG_02730	HC186_05288.t1	HCEG_08924	I7I48_06163	I7I50_10244	I7I52_01483	I7I53_06306	I7I51_00365	ACKS23_07408	ACKS0A_06213
HOS3	histone deacetylase HosB	ucsf_hc.01_1.G217B.04351	ucsf_hc.01_1.G186AR.02341	ucsf_hc.01_1.G186AR.02341	ucsf_hc.01_1.H88.10249	HCAG_08002	near LTR block			near LTR block		HISTO_FX.Contig167.Fgenesh_Aspergillus.9.final_new	Histo217_03244.t1	HCBG_07206	HC186_01727.t1	HCBG_07206	HC186_01727.t1	HCEG_07845	I7I48_12208	I7I50_09512	I7I52_07033	I7I53_11401	I7I51_02589	ACKS23_11798	ACKS0A_12235
HOS4	ankyrin repeat protein	ucsf_hc.01_1.G217B.10652	ucsf_hc.01_1.G186AR.02041	ucsf_hc.01_1.G186AR.02041	ucsf_hc.01_1.H88.00514	HCAG_10984					near LTR block	HISTO_ZT.Contig174.eannot.1469.final_new	Histo217_08213.t1	HCBG_06979	HC186_01491.t1	HCBG_06979	HC186_01491.t1		I7I48_05926	I7I50_12159	I7I52_11527	I7I53_08169	I7I51_01681	ACKS23_07171	ACKS0A_05976
HPD1	4-hydroxyphenylpyruvate dioxygenase	ucsf_hc.01_1.G217B.12124	ucsf_hc.01_1.G186AR.08288	ucsf_hc.01_1.G186AR.08288	ucsf_hc.01_1.H88.03358	HCAG_01683						HISTO_ZZ.Contig127c.eannot.1604.final_new	Histo217_09282.t1	HCBG_03478	HC186_06082.t1	HCBG_03478	HC186_06082.t1	HCEG_02471	I7I48_11785	I7I50_07150	I7I52_09789	I7I53_09785	I7I51_05310	ACKS23_11375	ACKS0A_11810
HRH1	ATP-dependent RNA helicase DHX8	ucsf_hc.01_1.G217B.01031	ucsf_hc.01_1.G186AR.10323	ucsf_hc.01_1.G186AR.10323	ucsf_hc.01_1.H88.08875	HCAG_00961				near LTR block		HISTO_BP.Contig457-snap.164.final_new	Histo217_00786.t1	HCBG_04953	HC186_07617.t1	HCBG_04953	HC186_07617.t1	HCEG_06757	I7I48_04164	I7I50_04912	I7I52_03170	I7I53_01059	I7I51_08150	ACKS23_05415	ACKS0A_04204
HRP3	chromodomain helicase hrp3	ucsf_hc.01_1.G217B.11814	ucsf_hc.01_1.G186AR.07969	ucsf_hc.01_1.G186AR.07969	ucsf_hc.01_1.H88.03044	HCAG_03376	near LTR block				near LTR block	HISTO_ZZ.Contig127a.Fgenesh_histo.66.final_new	Histo217_09040.t1	HCBG_03246	HC186_05831.t1	HCBG_03246	HC186_05831.t1	HCEG_02210	I7I48_11472	I7I50_06806	I7I52_10120	I7I53_09469	I7I51_05592	ACKS23_11062	ACKS0A_11497
HRQ1	DEAD box ATP-dependent RNA helicase	ucsf_hc.01_1.G217B.08918	ucsf_hc.01_1.G186AR.02280	ucsf_hc.01_1.G186AR.02280	ucsf_hc.01_1.H88.10190	HCAG_08043	near LTR block					HISTO_ZL.Contig1131.fgenesh_plus.162.final_new	Histo217_06891.t1	HCBG_07159	HC186_01678.t1	HCBG_07159	HC186_01678.t1	HCEG_07802	I7I48_01775	I7I50_09448	I7I52_06969	I7I53_11339	I7I51_02538	ACKS23_03475	ACKS0A_09705
HRT1	RING-box protein HRT1	ucsf_hc.01_1.G217B.11181	ucsf_hc.01_1.G186AR.06053	ucsf_hc.01_1.G186AR.06053	ucsf_hc.01_1.H88.05688					near LTR block		HISTO_ZU.Contig65.eannot.1939.final_new	Histo217_08586.t1	HCBG_02147	HC186_04476.t1	HCBG_02147	HC186_04476.t1	HCEG_04300	I7I48_02891	I7I50_00283	I7I52_07551	I7I53_03848		ACKS23_12128	ACKS0A_02924
HSE1	class E vacuolar protein-sorting machinery protein hse1	ucsf_hc.01_1.G217B.08053	ucsf_hc.01_1.G186AR.07714	ucsf_hc.01_1.G186AR.07714	ucsf_hc.01_1.H88.11086		near LTR block	near LTR block	near LTR block			HISTO_LN.Contig75.Fgenesh_Aspergillus.35.final_new	Histo217_06147.t1	HCBG_03085	HC186_05657.t1	HCBG_03085	HC186_05657.t1	HCEG_08461	I7I48_10622	I7I50_09767	I7I52_10916	I7I53_12263		ACKS23_10212	ACKS0A_10644
HSF1	heat shock transcription factor	ucsf_hc.01_1.G217B.02879	ucsf_hc.01_1.G186AR.11500	ucsf_hc.01_1.G186AR.11500	ucsf_hc.01_1.H88.12127	HCAG_04907	near LTR block			in LTR block		HISTO_DM.Contig940.Fgenesh_Aspergillus.32.final_new	Histo217_02126.t1	HCBG_05809	HC186_08505.t1	HCBG_05809	HC186_08505.t1	HCEG_09260	I7I48_08170	I7I50_06026	I7I52_08764	I7I53_05882	I7I51_00025	ACKS23_09415	ACKS0A_08220
HSK1	serine/threonine-protein kinase Hsk1	ucsf_hc.01_1.G217B.08178	ucsf_hc.01_1.G186AR.07806	ucsf_hc.01_1.G186AR.07806	ucsf_hc.01_1.H88.02872	HCAG_10215	in LTR block	near LTR block	near LTR block	near LTR block	near LTR block		Histo217_06311.t1	HCBG_03112	HC186_05700.t1	HCBG_03112	HC186_05700.t1	HCEG_02071	I7I48_11288	I7I50_06641	I7I52_10285	I7I53_09296	I7I51_06900	ACKS23_10879	ACKS0A_11314
HSP10	10 kDa heat shock protein, mitochondrial	ucsf_hc.01_1.G217B.02932				HCAG_04943					near LTR block	HISTO_DM.Contig940.fgenesh_plus.13.final_new	Histo217_02169.t1						I7I48_08117				I7I51_00066	ACKS23_09362	ACKS0A_08167
HSP60	hsp60-like protein	ucsf_hc.01_1.G217B.05294	ucsf_hc.01_1.G186AR.04582	ucsf_hc.01_1.G186AR.04582	ucsf_hc.01_1.H88.09729	HCAG_06961	near LTR block					HISTO_GX.Contig297.fgenesh_plus.7.final_new	Histo217_04026.t1	HCBG_08832	HC186_03399.t1	HCBG_08832	HC186_03399.t1	HCEG_07440	I7I48_10161	I7I50_08954	I7I52_06470	I7I53_10877	I7I51_02185	ACKS23_03959	ACKS0A_10187
HSP70	hsp70-like protein	ucsf_hc.01_1.G217B.11475	ucsf_hc.01_1.G186AR.03740	ucsf_hc.01_1.G186AR.03740	ucsf_hc.01_1.H88.09589			near LTR block	near LTR block			HISTO_ZW.Contig245.fgenesh_plus.11.final_new	Histo217_08795.t1	HCBG_07920	HC186_02767.t1	HCBG_07920	HC186_02767.t1		I7I48_04840	I7I50_04109	I7I52_05017	I7I53_01773		ACKS23_06091	ACKS0A_04881
HSP78	heat shock protein	ucsf_hc.01_1.G217B.12226	ucsf_hc.01_1.G186AR.08416	ucsf_hc.01_1.G186AR.08416	ucsf_hc.01_1.H88.03473	HCAG_01785	near LTR block				near LTR block	HISTO_ZZ.Contig127c-snap.114.final_new	Histo217_09373.t1	HCBG_03597	HC186_06260.t1	HCBG_03597	HC186_06260.t1	HCEG_02554	I7I48_11888	I7I50_07255	I7I52_09673	I7I53_09900	I7I51_05217	ACKS23_11478	ACKS0A_11913
HSP82	ATP-dependent molecular chaperone HSC82	ucsf_hc.01_1.G217B.04039				HCAG_04687							Histo217_02997.t1						I7I48_09003				I7I51_03874	ACKS23_00777	ACKS0A_00776
HST4	Sir2 family histone deacetylase Hst4	ucsf_hc.01_1.G217B.11776	ucsf_hc.01_1.G186AR.07936	ucsf_hc.01_1.G186AR.07936	ucsf_hc.01_1.H88.03011	HCAG_03417	near LTR block					HISTO_ZZ.Contig127a.Fgenesh_Aspergillus.12.final_new	Histo217_09009.t1	HCBG_03218	HC186_05805.t1	HCBG_03218	HC186_05805.t1	HCEG_02181	I7I48_11433	I7I50_06772	I7I52_10154	I7I53_09435	I7I51_05625	ACKS23_11023	ACKS0A_11458
HTA2	histone H2A	ucsf_hc.01_1.G217B.11237	ucsf_hc.01_1.G186AR.04102	ucsf_hc.01_1.G186AR.04102	ucsf_hc.01_1.H88.05608		near LTR block	near LTR block	near LTR block	near LTR block		HISTO_ZU.Contig65.eannot.2055.final_new	Histo217_08635.t1	HCBG_08473	HC186_03046.t1	HCBG_08473	HC186_03046.t1	HCEG_04229	I7I48_02947	I7I50_00208	I7I52_07477	I7I53_03768		ACKS23_12184	ACKS0A_02980
HTS1	histidyl-tRNA synthetase	ucsf_hc.01_1.G217B.02264	ucsf_hc.01_1.G186AR.09215	ucsf_hc.01_1.G186AR.09215	ucsf_hc.01_1.H88.00922					in LTR block		HISTO_DM.Contig93.Fgenesh_Neurospora.51.final_new		HCBG_04162	HC186_06828.t1	HCBG_04162	HC186_06828.t1	HCEG_00733	I7I48_07592	I7I50_11741	I7I52_02979	I7I53_07760		ACKS23_08837	ACKS0A_07642
HUL4	ubiquitin-protein ligase E3	ucsf_hc.01_1.G217B.03791	ucsf_hc.01_1.G186AR.01077	ucsf_hc.01_1.G186AR.01077	ucsf_hc.01_1.H88.07317	HCAG_03606	near LTR block			near LTR block		HISTO_FE.Contig19.eannot.1802.final_new	Histo217_02812.t1	HCBG_00803	HC186_00726.t1	HCBG_00803	HC186_00726.t1	HCEG_05546	I7I48_08753	I7I50_02780	I7I52_00554	I7I53_05321	I7I51_03659	ACKS23_00527	ACKS0A_00526
HUT1	UDP-Glc/Gal endoplasmic reticulum nucleotide sugar transporter	ucsf_hc.01_1.G217B.10646	ucsf_hc.01_1.G186AR.02051	ucsf_hc.01_1.G186AR.02051	ucsf_hc.01_1.H88.00521	HCAG_06280						HISTO_ZT.Contig174.eannot.1466.final_new	Histo217_08205.t1	HCBG_06986	HC186_01498.t1	HCBG_06986	HC186_01498.t1	HCEG_00426	I7I48_05932	I7I50_12151	I7I52_11537	I7I53_08162	I7I51_01656	ACKS23_07177	ACKS0A_05982
HXA1	xanthine dehydrogenase	ucsf_hc.01_1.G217B.12105	ucsf_hc.01_1.G186AR.08262	ucsf_hc.01_1.G186AR.08262	ucsf_hc.01_1.H88.03330	HCAG_01659						HISTO_ZZ.Contig127c.eannot.1621.final_new	Histo217_09258.t1	HCBG_03461	HC186_06060.t1	HCBG_03461	HC186_06060.t1	HCEG_02447	I7I48_11766	I7I50_07130	I7I52_09819	I7I53_09757	I7I51_05334	ACKS23_11356	ACKS0A_11791
HXK2	hexokinase	ucsf_hc.01_1.G217B.01485	ucsf_hc.01_1.G186AR.01137	ucsf_hc.01_1.G186AR.01137	ucsf_hc.01_1.H88.07385	HCAG_03661						HISTO_DA.Contig93.Fgenesh_histo.256.final_new	Histo217_01165.t1	HCBG_00856	HC186_00784.t1	HCBG_00856	HC186_00784.t1	HCEG_05602	I7I48_08682	I7I50_02840	I7I52_00494	I7I53_05389	I7I51_03604	ACKS23_00456	ACKS0A_00455
HYP1	hypercellular protein HypA	ucsf_hc.01_1.G217B.08701	ucsf_hc.01_1.G186AR.04397	ucsf_hc.01_1.G186AR.04397	ucsf_hc.01_1.H88.09963	HCAG_08222	near LTR block					HISTO_ZL.Contig1131.eannot.2004.final_new	Histo217_06728.t1	HCBG_08700	HC186_03278.t1	HCBG_08700	HC186_03278.t1	HCEG_07623	I7I48_01991	I7I50_09224	I7I52_06745	I7I53_11112	I7I51_02366	ACKS23_03691	ACKS0A_09921
HYR1	glutathione peroxidase	ucsf_hc.01_1.G217B.02486	ucsf_hc.01_1.G186AR.07588	ucsf_hc.01_1.G186AR.07588	ucsf_hc.01_1.H88.12033	HCAG_04986					near LTR block	HISTO_DM.Contig933.eannot.1641.final_new	Histo217_01812.t1	HCBG_02995	HC186_05560.t1	HCBG_02995	HC186_05560.t1	HCEG_09192	I7I48_08074	I7I50_09894	I7I52_01132	I7I53_05978	I7I51_00102	ACKS23_09319	ACKS0A_08124
ICE2	ER membrane protein	ucsf_hc.01_1.G217B.05606	ucsf_hc.01_1.G186AR.10848	ucsf_hc.01_1.G186AR.10848	ucsf_hc.01_1.H88.10455	HCAG_01990						HISTO_GY.Contig460.Fgenesh_histo.74.final_new	Histo217_04267.t1	HCBG_05335	HC186_08020.t1	HCBG_05335	HC186_08020.t1	HCEG_07990	I7I48_04978	I7I50_03957	I7I52_04865	I7I53_01896	I7I51_08742	ACKS23_06229	ACKS0A_05019
ICL1	isocitrate lyase	ucsf_hc.01_1.G217B.02770	ucsf_hc.01_1.G186AR.09003	ucsf_hc.01_1.G186AR.09003	ucsf_hc.01_1.H88.00707	HCAG_10958	near LTR block	near LTR block		near LTR block		HISTO_DM.Contig933.eannot.1658.final_new	Histo217_02039.t1	HCBG_04000	HC186_06671.t1	HCBG_04000	HC186_06671.t1	HCEG_00578	I7I48_07789	I7I50_11954	I7I52_11734	I7I53_07976	I7I51_01548	ACKS23_09034	ACKS0A_07839
IDH1	isocitrate dehydrogenase	ucsf_hc.01_1.G217B.03678	ucsf_hc.01_1.G186AR.06305	ucsf_hc.01_1.G186AR.06305	ucsf_hc.01_1.H88.02401	HCAG_04093	near LTR block				near LTR block	HISTO_ER.Contig17.eannot.1304.final_new	Histo217_02728.t1	HCBG_09117	HC186_04644.t1	HCBG_09117	HC186_04644.t1	HCEG_09313	I7I48_09814	I7I50_01667	I7I52_11883	I7I53_11606		ACKS23_01588	ACKS0A_01587
IDH2	isocitrate dehydrogenase	ucsf_hc.01_1.G217B.00756	ucsf_hc.01_1.G186AR.10017	ucsf_hc.01_1.G186AR.10017	ucsf_hc.01_1.H88.08584		near LTR block					HISTO_BP.Contig457.eannot.1652.final_new	Histo217_00600.t1	HCBG_04734	HC186_07398.t1	HCBG_04734	HC186_07398.t1	HCEG_06530	I7I48_03888	I7I50_05220	I7I52_03478	I7I53_00766		ACKS23_05139	ACKS0A_03928
IDO1	indoleamine 2,3-dioxygenase subfamily	ucsf_hc.01_1.G217B.01321	ucsf_hc.01_1.G186AR.10706	ucsf_hc.01_1.G186AR.10706	ucsf_hc.01_1.H88.09193	HCAG_01148	near LTR block			near LTR block		HISTO_BP.Contig459.eannot.1552.final_new	Histo217_00998.t1	HCBG_05242	HC186_07915.t1	HCBG_05242	HC186_07915.t1	HCEG_07014	I7I48_04454	I7I50_04529	I7I52_05438	I7I53_01378	I7I51_08361	ACKS23_05705	ACKS0A_04494
IDP1	isocitrate dehydrogenase	ucsf_hc.01_1.G217B.09481	ucsf_hc.01_1.G186AR.00329	ucsf_hc.01_1.G186AR.00329	ucsf_hc.01_1.H88.06619	HCAG_04358						HISTO_ZL.Contig1161c.eannot.1440.final_new	Histo217_07331.t1	HCBG_00260	HC186_00213.t1	HCBG_00260	HC186_00213.t1	HCEG_04987	I7I48_09466	I7I50_02031	I7I52_12245	I7I53_04619	I7I51_04224	ACKS23_01240	ACKS0A_01239
IES1	INO80 chromatin remodeling complex Ies1	ucsf_hc.01_1.G217B.09669	ucsf_hc.01_1.G186AR.00129	ucsf_hc.01_1.G186AR.00129	ucsf_hc.01_1.H88.06422	HCAG_04222				near LTR block		HISTO_ZL.Contig1161d.Fgenesh_histo.27.final_new	Histo217_07476.t1	HCBG_00101	HC186_00081.t1	HCBG_00101	HC186_00081.t1	HCEG_04821	I7I48_09654	I7I50_01831	I7I52_12045	I7I53_04423	I7I51_04378	ACKS23_01428	ACKS0A_01427
IFA38	beta-hydroxysteroid dehydrogenase	ucsf_hc.01_1.G217B.02443	ucsf_hc.01_1.G186AR.09415	ucsf_hc.01_1.G186AR.09415	ucsf_hc.01_1.H88.01117	HCAG_07127						HISTO_DM.Contig93.Fgenesh_Aspergillus.82.final_new		HCBG_04300	HC186_06970.t1	HCBG_04300	HC186_06970.t1	HCEG_00872	I7I48_07411	I7I50_11539	I7I52_02776	I7I53_07562	I7I51_01277	ACKS23_08656	ACKS0A_07461
IFM1	mitochondrial initiation factor 2	ucsf_hc.01_1.G217B.10850	ucsf_hc.01_1.G186AR.06832	ucsf_hc.01_1.G186AR.06832	ucsf_hc.01_1.H88.02012	HCAG_05502	near LTR block					HISTO_ZT.Contig181.Fgenesh_histo.205.final_new	Histo217_08373.t1	HCBG_02445	HC186_04992.t1	HCBG_02445	HC186_04992.t1	HCEG_01589	I7I48_06527	I7I50_10648	I7I52_01886	I7I53_06663	I7I51_00661	ACKS23_07772	ACKS0A_06577
IGO1	cAMP-regulated phosphoprotein family protein Igo1	ucsf_hc.01_1.G217B.05607	ucsf_hc.01_1.G186AR.10846	ucsf_hc.01_1.G186AR.10846	ucsf_hc.01_1.H88.10454	HCAG_01991						HISTO_GY.Contig460.fgenesh_plus.107.final_new	Histo217_04268.t1	HCBG_05334	HC186_08019.t1	HCBG_05334	HC186_08019.t1	HCEG_07989	I7I48_04977	I7I50_03959	I7I52_04867	I7I53_01895	I7I51_08741	ACKS23_06228	ACKS0A_05018
IKI3	elongator complex protein	ucsf_hc.01_1.G217B.10721	ucsf_hc.01_1.G186AR.06688	ucsf_hc.01_1.G186AR.06688	ucsf_hc.01_1.H88.01887	HCAG_05595				near LTR block		HISTO_ZT.Contig181.Fgenesh_Aspergillus.172.final_new	Histo217_08273.t1	HCBG_02342	HC186_04883.t1	HCBG_02342	HC186_04883.t1	HCEG_01476	I7I48_06656	I7I50_10792	I7I52_02031	I7I53_06788	I7I51_00763	ACKS23_07901	ACKS0A_06706
ILS1	isoleucyl-tRNA synthetase,cytoplasmic	ucsf_hc.01_1.G217B.09110	ucsf_hc.01_1.G186AR.08832	ucsf_hc.01_1.G186AR.08832	ucsf_hc.01_1.H88.03848	HCAG_06694					near LTR block	HISTO_ZL.Contig1158.eannot.1417.final_new	Histo217_07051.t1	HCBG_03896	HC186_06544.t1	HCBG_03896	HC186_06544.t1	HCEG_02867	I7I48_01580	I7I50_07673	I7I52_09255	I7I53_10277	I7I51_04916	ACKS23_03280	ACKS0A_09510
ILV1	threonine dehydratase	ucsf_hc.01_1.G217B.02665	ucsf_hc.01_1.G186AR.02131	ucsf_hc.01_1.G186AR.02131	ucsf_hc.01_1.H88.00601	HCAG_06253	near LTR block					HISTO_DM.Contig933.eannot.1601.final_new	Histo217_01959.t1	HCBG_07042	HC186_01556.t1	HCBG_07042	HC186_01556.t1	HCEG_00490	I7I48_07894	I7I50_12070	I7I52_11618	I7I53_08081	I7I51_01627	ACKS23_09139	ACKS0A_07944
ILV2	acetolactate synthase	ucsf_hc.01_1.G217B.06682	ucsf_hc.01_1.G186AR.01884	ucsf_hc.01_1.G186AR.01884	ucsf_hc.01_1.H88.00356							HISTO_JG.Contig207.Fgenesh_Neurospora.26.final_new	Histo217_05094.t1	HCBG_06855	HC186_01363.t1	HCBG_06855	HC186_01363.t1	HCEG_00296	I7I48_05754	I7I50_12319	I7I52_11369	I7I53_08329		ACKS23_06999	ACKS0A_05804
ILV3	dihydroxy-acid dehydratase	ucsf_hc.01_1.G217B.01905	ucsf_hc.01_1.G186AR.01587	ucsf_hc.01_1.G186AR.01587	ucsf_hc.01_1.H88.07799	HCAG_04000						HISTO_DA.Contig93.Fgenesh_histo.214.final_new	Histo217_01447.t1	HCBG_01190	HC186_01142.t1	HCBG_01190	HC186_01142.t1	HCEG_05944	I7I48_08258	I7I50_03293	I7I52_00038	I7I53_05806	I7I51_03261	ACKS23_00033	ACKS0A_00033
ILV5	ketol-acid reductoisomerase	ucsf_hc.01_1.G217B.11386	ucsf_hc.01_1.G186AR.04252	ucsf_hc.01_1.G186AR.04252	ucsf_hc.01_1.H88.05844	HCAG_08890						HISTO_ZU.Contig65.eannot.1966.final_new	Histo217_08716.t1	HCBG_08592	HC186_03171.t1	HCBG_08592	HC186_03171.t1	HCEG_04416	I7I48_03098	I7I50_00057	I7I52_07326	I7I53_04005	I7I51_05851	ACKS23_12335	ACKS0A_03131
ILV6	acetolactate synthase	ucsf_hc.01_1.G217B.10734	ucsf_hc.01_1.G186AR.06701	ucsf_hc.01_1.G186AR.06701	ucsf_hc.01_1.H88.01900	HCAG_05584						HISTO_ZT.Contig181.Fgenesh_histo.223.final_new	Histo217_08283.t1	HCBG_02351	HC186_04891.t1	HCBG_02351	HC186_04891.t1	HCEG_01488	I7I48_06642	I7I50_10779	I7I52_02018	I7I53_06775	I7I51_00751	ACKS23_07887	ACKS0A_06692
IME2	sporulation protein kinase	ucsf_hc.01_1.G217B.04738	ucsf_hc.01_1.G186AR.11907	ucsf_hc.01_1.G186AR.11907	ucsf_hc.01_1.H88.11524	HCAG_05942						HISTO_GL.Contig233.fgenesh_plus.16.final_new	Histo217_03582.t1	HCBG_06110	HC186_08814.t1	HCBG_06110	HC186_08814.t1	HCEG_08790	I7I48_11030	I7I50_06443	I7I52_10484	I7I53_11823	I7I51_07025	ACKS23_10619	ACKS0A_11053
IMG1	mitochondrial ribosomal protein	ucsf_hc.01_1.G217B.07945	ucsf_hc.01_1.G186AR.12533	ucsf_hc.01_1.G186AR.12533	ucsf_hc.01_1.H88.08287	HCAG_09501						HISTO_LG.Contig392.eannot.1740.final_new	Histo217_06049.t1	HCBG_06553	HC186_09265.t1	HCBG_06553	HC186_09265.t1	HCEG_06303	I7I48_03590	I7I50_05512	I7I52_03773	I7I53_00464	I7I51_07715	ACKS23_04842	ACKS0A_03631
IMH1	viral A-type inclusion protein repeat protein	ucsf_hc.01_1.G217B.08426	ucsf_hc.01_1.G186AR.04080	ucsf_hc.01_1.G186AR.04080	ucsf_hc.01_1.H88.06084	HCAG_07480	near LTR block	near LTR block	near LTR block	in LTR block	in LTR block	HISTO_ZE.Contig158.Fgenesh_histo.100.final_new	Histo217_06502.t1	HCBG_08461	HC186_03035.t1	HCBG_08461	HC186_03035.t1	HCEG_04576	I7I48_02014	I7I50_08856	I7I52_06370	I7I53_04084	I7I51_03241	ACKS23_09488	ACKS0A_08294
IML1	vacuolar membrane-associated protein IML1	ucsf_hc.01_1.G217B.00990	ucsf_hc.01_1.G186AR.10275	ucsf_hc.01_1.G186AR.10275	ucsf_hc.01_1.H88.08827	HCAG_00937	near LTR block					HISTO_BP.Contig457-snap.147.final_new	Histo217_00754.t1	HCBG_04919	HC186_07588.t1	HCBG_04919	HC186_07588.t1	HCEG_06725	I7I48_04124	I7I50_04960	I7I52_03218	I7I53_01011	I7I51_08119	ACKS23_05375	ACKS0A_04164
IMP1	mitochondrial inner membrane protease subunit 1	ucsf_hc.01_1.G217B.07453	ucsf_hc.01_1.G186AR.05302	ucsf_hc.01_1.G186AR.05302	ucsf_hc.01_1.H88.04880	HCAG_02527					near LTR block	HISTO_LF.Contig359.eannot.2106.final_new	Histo217_05699.t1	HCBG_01614		HCBG_01614		HCEG_03653	I7I48_00563	I7I50_01037	I7I52_08303	I7I53_03032	I7I51_06303	ACKS23_02230	ACKS0A_02221
IMP2	mitochondrial inner membrane protease subunit	ucsf_hc.01_1.G217B.01285	ucsf_hc.01_1.G186AR.10678	ucsf_hc.01_1.G186AR.10678	ucsf_hc.01_1.H88.09160	HCAG_01129						HISTO_BP.Contig459.eannot.1530.final_new	Histo217_00972.t1	HCBG_05214	HC186_07885.t1	HCBG_05214	HC186_07885.t1	HCEG_06989	I7I48_04418	I7I50_04557	I7I52_05466	I7I53_01345	I7I51_08336	ACKS23_05669	ACKS0A_04458
IMP3	U3 small nucleolar ribonucleoprotein IMP3	ucsf_hc.01_1.G217B.06143	ucsf_hc.01_1.G186AR.09803	ucsf_hc.01_1.G186AR.09803	ucsf_hc.01_1.H88.01494					near LTR block		HISTO_HS.Contig68.eannot.2113.final_new	Histo217_04673.t1	HCBG_04594	HC186_07265.t1	HCBG_04594	HC186_07265.t1	HCEG_01177	I7I48_07031	I7I50_11146	I7I52_02385	I7I53_07183		ACKS23_08276	ACKS0A_07081
IMP4	U3 small nucleolar ribonucleoprotein IMP4	ucsf_hc.01_1.G217B.09829	ucsf_hc.01_1.G186AR.09997	ucsf_hc.01_1.G186AR.09997	ucsf_hc.01_1.H88.08568	HCAG_00750	in LTR block				near LTR block	HISTO_ZL.Contig1161e.Fgenesh_Aspergillus.15.final_new	Histo217_07592.t1	HCBG_04722	HC186_07385.t1	HCBG_04722	HC186_07385.t1	HCEG_06519	I7I48_03868	I7I50_05241	I7I52_03500	I7I53_00749	I7I51_07920	ACKS23_05119	ACKS0A_03908
ING1	PHD finger domain-containing protein	ucsf_hc.01_1.G217B.11992	ucsf_hc.01_1.G186AR.08139	ucsf_hc.01_1.G186AR.08139	ucsf_hc.01_1.H88.03214	HCAG_01534						HISTO_ZZ.Contig127b.Fgenesh_histo.48.final_new	Histo217_09175.t1	HCBG_03383	HC186_05969.t1	HCBG_03383	HC186_05969.t1	HCEG_02354	I7I48_11652	I7I50_06978	I7I52_09948	I7I53_09641	I7I51_05457	ACKS23_11242	ACKS0A_11677
INI1	pre-mRNA-splicing factor	ucsf_hc.01_1.G217B.10042	ucsf_hc.01_1.G186AR.02704	ucsf_hc.01_1.G186AR.02704	ucsf_hc.01_1.H88.04053	HCAG_06537	near LTR block				near LTR block	HISTO_ZL.Contig658.fgenesh_plus.27.final_new		HCBG_07433		HCBG_07433		HCEG_03016	I7I48_01372	I7I50_07883	I7I52_08399	I7I53_10483	I7I51_04764	ACKS23_03072	ACKS0A_09302
INM2	myo inositol monophosphatase	ucsf_hc.01_1.G217B.08280				HCAG_07641						HISTO_ZE.Contig158-snap.20.final_new	Histo217_06389.t1						I7I48_02161				I7I51_03108	ACKS23_09635	ACKS0A_08441
INV1	involucrin repeat protein	ucsf_hc.01_1.G217B.12029	ucsf_hc.01_1.G186AR.08179	ucsf_hc.01_1.G186AR.08179	ucsf_hc.01_1.H88.03256	HCAG_01565	near LTR block					HISTO_ZZ.Contig127b.Fgenesh_histo.59.final_new	Histo217_09207.t1	HCBG_03415	HC186_05997.t1	HCBG_03415	HC186_05997.t1	HCEG_02384	I7I48_11689	I7I50_07018	I7I52_09908	I7I53_09683	I7I51_05425	ACKS23_11279	ACKS0A_11714
IPI1	pre-rRNA-processing protein ipi1	ucsf_hc.01_1.G217B.05206	ucsf_hc.01_1.G186AR.11174	ucsf_hc.01_1.G186AR.11174	ucsf_hc.01_1.H88.10781	HCAG_08482	in LTR block			near LTR block	near LTR block	HISTO_GX.Contig297.eannot.1473.final_new	Histo217_03961.t1	HCBG_05589	HC186_08276.t1	HCBG_05589	HC186_08276.t1	HCEG_08240	I7I48_10248	I7I50_03629	I7I52_04536	I7I53_02225	I7I51_08887	ACKS23_04046	ACKS0A_10274
IRE1	serine/threonine-protein kinase	ucsf_hc.01_1.G217B.08485	ucsf_hc.01_1.G186AR.11405	ucsf_hc.01_1.G186AR.11405	ucsf_hc.01_1.H88.11000	HCAG_03304	near LTR block			near LTR block		HISTO_ZH.Contig107.Fgenesh_histo.41.final_new	Histo217_06551.t1	HCBG_05753	HC186_08440.t1	HCBG_05753	HC186_08440.t1	HCEG_08404	I7I48_10519	I7I50_03399	I7I52_04306	I7I53_02444	I7I51_09158	ACKS23_04327	ACKS0A_10544
ISA2	iron-sulfur cluster assembly 2	ucsf_hc.01_1.G217B.08867	ucsf_hc.01_1.G186AR.02226	ucsf_hc.01_1.G186AR.02226	ucsf_hc.01_1.H88.10139	HCAG_08081					near LTR block	HISTO_ZL.Contig1131.Fgenesh_histo.36.final_new	Histo217_06852.t1	HCBG_07117	HC186_01637.t1	HCBG_07117	HC186_01637.t1	HCEG_07758
ISC1	iron-binding protein iscA	ucsf_hc.01_1.G217B.12119				HCAG_01677						HISTO_ZZ.Contig127c.eannot.1516.final_new	Histo217_09276.t1						I7I48_11780				I7I51_05316	ACKS23_11370	ACKS0A_11805
ISD11	LYR family protein, iron-sulfur cluster biosynthesis protein Isd11	ucsf_hc.01_1.G217B.03375	ucsf_hc.01_1.G186AR.03410	ucsf_hc.01_1.G186AR.03410	ucsf_hc.01_1.H88.09274	HCAG_01208					near LTR block	HISTO_EA.Contig33.Fgenesh_histo.32.final_new	Histo217_02485.t1		HC186_02522.t1		HC186_02522.t1		I7I48_04538	I7I50_04440	I7I52_05348	I7I53_01459	I7I51_08426	ACKS23_05789	ACKS0A_04579
ISH1	stress response protein ish1, conidia-enriched transcript	ucsf_hc.01_1.G217B.06646	ucsf_hc.01_1.G186AR.01908	ucsf_hc.01_1.G186AR.01908	ucsf_hc.01_1.H88.00382	HCAG_00125					near LTR block	HISTO_JG.Contig207.genewise.57.final_new	Histo217_05066.t1	HCBG_06876	HC186_01388.t1	HCBG_06876	HC186_01388.t1	HCEG_00317	I7I48_05790	I7I50_12295	I7I52_11393	I7I53_08303	I7I51_01785	ACKS23_07035	ACKS0A_05840
ISR1	protein kinase	ucsf_hc.01_1.G217B.09492	ucsf_hc.01_1.G186AR.00318	ucsf_hc.01_1.G186AR.00318	ucsf_hc.01_1.H88.06612	HCAG_04352						HISTO_ZL.Contig1161c-snap.29.final_new	Histo217_07338.t1	HCBG_00253	HC186_00207.t1	HCBG_00253	HC186_00207.t1	HCEG_04979	I7I48_09477	I7I50_02020	I7I52_12234	I7I53_04612	I7I51_04232	ACKS23_01251	ACKS0A_01250
IST1	DUF292 domain-containing protein	ucsf_hc.01_1.G217B.09074	ucsf_hc.01_1.G186AR.08794	ucsf_hc.01_1.G186AR.08794	ucsf_hc.01_1.H88.03814	HCAG_06719				in LTR block		HISTO_ZL.Contig1158.Fgenesh_histo.95.final_new	Histo217_07021.t1	HCBG_03875	HC186_06523.t1	HCBG_03875	HC186_06523.t1	HCEG_02843	I7I48_01616	I7I50_07635	I7I52_09293	I7I53_10243	I7I51_04939	ACKS23_03316	ACKS0A_09546
IST2	transmembrane protein	ucsf_hc.01_1.G217B.08407	ucsf_hc.01_1.G186AR.04064	ucsf_hc.01_1.G186AR.04064	ucsf_hc.01_1.H88.06110	HCAG_07511		near LTR block	near LTR block	near LTR block		HISTO_ZE.Contig158.eannot.1412.final_new	Histo217_06486.t1		HC186_03023.t1		HC186_03023.t1	HCEG_04594	I7I48_02033	I7I50_08840	I7I52_06354	I7I53_04110	I7I51_03220	ACKS23_09507	ACKS0A_08313
ISU1	iron-sulfur assembly protein	ucsf_hc.01_1.G217B.06264	ucsf_hc.01_1.G186AR.09942	ucsf_hc.01_1.G186AR.09942	ucsf_hc.01_1.H88.01638	HCAG_09185	near LTR block	near LTR block	near LTR block	in LTR block	near LTR block	HISTO_HS.Contig68.eannot.2151.final_new	Histo217_04761.t1	HCBG_04691	HC186_07358.t1	HCBG_04691	HC186_07358.t1	HCEG_01287	I7I48_06909	I7I50_11006	I7I52_02245	I7I53_07038	I7I51_00912	ACKS23_08154	ACKS0A_06959
ISW1	chromatin remodelling complex ATPase chain ISW1	ucsf_hc.01_1.G217B.02333	ucsf_hc.01_1.G186AR.09300	ucsf_hc.01_1.G186AR.09300	ucsf_hc.01_1.H88.01009	HCAG_07060				in LTR block		HISTO_DM.Contig93.Fgenesh_histo.136.final_new	Histo217_01733.t1	HCBG_04223	HC186_06897.t1	HCBG_04223	HC186_06897.t1	HCEG_00794	I7I48_07522	I7I50_11655	I7I52_02892	I7I53_07671	I7I51_01350	ACKS23_08767	ACKS0A_07572
ISY1	pre-mRNA-splicing factor isy1	ucsf_hc.01_1.G217B.07745	ucsf_hc.01_1.G186AR.04726	ucsf_hc.01_1.G186AR.04726	ucsf_hc.01_1.H88.08485	HCAG_09537				near LTR block		HISTO_LG.Contig392.genewise.21.final_new		HCBG_08941		HCBG_08941		HCEG_06451	I7I48_03792	I7I50_05315	I7I52_03576	I7I53_00665	I7I51_07862	ACKS23_05044	ACKS0A_03833
ITS3	phosphatidylinositol-4-phosphate 5-kinase its3	ucsf_hc.01_1.G217B.03467	ucsf_hc.01_1.G186AR.03516	ucsf_hc.01_1.G186AR.03516	ucsf_hc.01_1.H88.09376	HCAG_01271						HISTO_EA.Contig33.Fgenesh_histo.177.final_new	Histo217_02556.t1	HCBG_07747	HC186_02598.t1	HCBG_07747	HC186_02598.t1	HCEG_07160	I7I48_04631	I7I50_04334	I7I52_05242	I7I53_01560	I7I51_08494	ACKS23_05882	ACKS0A_04672
IWS1	transcription factor iws1	ucsf_hc.01_1.G217B.11745	ucsf_hc.01_1.G186AR.07911	ucsf_hc.01_1.G186AR.07911	ucsf_hc.01_1.H88.02978	HCAG_03433						HISTO_ZZ.Contig127a.fgenesh_plus.52.final_new	Histo217_08988.t1	HCBG_03196	HC186_05778.t1	HCBG_03196	HC186_05778.t1	HCEG_02156	I7I48_11401	I7I50_06746	I7I52_10180	I7I53_09401	I7I51_05646	ACKS23_10991	ACKS0A_11426
KAP108	importin-7	ucsf_hc.01_1.G217B.08767	ucsf_hc.01_1.G186AR.04461	ucsf_hc.01_1.G186AR.04461	ucsf_hc.01_1.H88.10040	HCAG_08171		near LTR block	near LTR block	near LTR block		HISTO_ZL.Contig1131.genewise.89.final_new	Histo217_06773.t1	HCBG_08747	HC186_03321.t1	HCBG_08747	HC186_03321.t1	HCEG_07673	I7I48_01925	I7I50_09288	I7I52_06809	I7I53_11189	I7I51_02412	ACKS23_03625	ACKS0A_09855
KAP120	importin 11	ucsf_hc.01_1.G217B.04153	ucsf_hc.01_1.G186AR.00665	ucsf_hc.01_1.G186AR.00665	ucsf_hc.01_1.H88.06939	HCAG_04583						HISTO_FE.Contig19.eannot.1737.final_new	Histo217_03078.t1	HCBG_00518	HC186_00441.t1	HCBG_00518	HC186_00441.t1	HCEG_05249	I7I48_09117	I7I50_02366	I7I52_00970	I7I53_04939	I7I51_03977	ACKS23_00891	ACKS0A_00890
KAP123	karyopherin Kap123	ucsf_hc.01_1.G217B.05007	ucsf_hc.01_1.G186AR.11667	ucsf_hc.01_1.G186AR.11667	ucsf_hc.01_1.H88.11292	HCAG_05790	near LTR block	near LTR block	near LTR block			HISTO_GL.Contig296.eannot.1420.final_new	Histo217_03780.t1	HCBG_05928	HC186_08625.t1	HCBG_05928	HC186_08625.t1	HCEG_08607	I7I48_10820	I7I50_06195	I7I52_10727	I7I53_12059	I7I51_07195	ACKS23_10410	ACKS0A_10843
KAP95	importin subunit beta-1	ucsf_hc.01_1.G217B.00559	ucsf_hc.01_1.G186AR.04967	ucsf_hc.01_1.G186AR.04967	ucsf_hc.01_1.H88.04551	HCAG_02274								HCBG_01361	HC186_03693.t1	HCBG_01361	HC186_03693.t1		I7I48_00246	I7I50_01371	I7I52_12487	I7I53_02703	I7I51_06041	ACKS23_01913	ACKS0A_01904
KAR5	nuclear membrane fusion protein Kar5	ucsf_hc.01_1.G217B.04916	ucsf_hc.01_1.G186AR.07615	ucsf_hc.01_1.G186AR.07615	ucsf_hc.01_1.H88.11200	HCAG_05728						HISTO_GL.Contig296.Fgenesh_histo.46.final_new	Histo217_03716.t1	HCBG_03016	HC186_05580.t1	HCBG_03016	HC186_05580.t1	HCEG_08541	I7I48_10729	I7I50_09866	I7I52_10817	I7I53_12151	I7I51_07260	ACKS23_10319	ACKS0A_10752
KCC4	serine/threonine-protein kinase	ucsf_hc.01_1.G217B.11643	ucsf_hc.01_1.G186AR.11228	ucsf_hc.01_1.G186AR.11228	ucsf_hc.01_1.H88.10836	HCAG_03182	near LTR block	near LTR block	near LTR block			HISTO_ZY.Contig571f.Fgenesh_histo.8.final_new		HCBG_05622	HC186_08310.t1	HCBG_05622	HC186_08310.t1	HCEG_08274	I7I48_10321	I7I50_03575	I7I52_04482	I7I53_02280	I7I51_09040	ACKS23_04129	ACKS0A_10346
KCS1	inositol hexakisphosphate kinase 2 (P(I)-uptake stimulator)	ucsf_hc.01_1.G217B.02077	ucsf_hc.01_1.G186AR.12210	ucsf_hc.01_1.G186AR.12210	ucsf_hc.01_1.H88.07941	HCAG_00329	near LTR block			near LTR block	near LTR block	HISTO_DF.Contig537.Fgenesh_histo.98.final_new	Histo217_01568.t1	HCBG_06316	HC186_09034.t1	HCBG_06316	HC186_09034.t1	HCEG_06056	I7I48_03298	I7I50_05838	I7I52_04097	I7I53_00115	I7I51_07464	ACKS23_04550	ACKS0A_03339
KES1	oxysterol-binding protein	ucsf_hc.01_1.G217B.06382	ucsf_hc.01_1.G186AR.01728	ucsf_hc.01_1.G186AR.01728	ucsf_hc.01_1.H88.00218	HCAG_00003						HISTO_JG.Contig206.eannot.1604.final_new	Histo217_04861.t1	HCBG_06736	HC186_01251.t1	HCBG_06736	HC186_01251.t1	HCEG_00177	I7I48_05614	I7I50_12482	I7I52_11211	I7I53_08470	I7I51_01927	ACKS23_06859	ACKS0A_05664
KEX1	pheromone processing carboxypeptidase Kex1	ucsf_hc.01_1.G217B.05610				HCAG_01993							Histo217_04270.t1						I7I48_04974				I7I51_08739	ACKS23_06225	ACKS0A_05015
KHA1	K(+)/H(+) antiporter 1 Kha1	ucsf_hc.01_1.G217B.05400	ucsf_hc.01_1.G186AR.11054	ucsf_hc.01_1.G186AR.11054	ucsf_hc.01_1.H88.10651	HCAG_11523	near LTR block					HISTO_GY.Contig460.Fgenesh_histo.160.final_new	Histo217_04122.t1	HCBG_05489	HC186_08175.t1	HCBG_05489	HC186_08175.t1		I7I48_05187	I7I50_03749	I7I52_04656	I7I53_02095	I7I51_08973	ACKS23_06438	ACKS0A_05228
KIN1	protein kinase	ucsf_hc.01_1.G217B.12243	ucsf_hc.01_1.G186AR.08434	ucsf_hc.01_1.G186AR.08434	ucsf_hc.01_1.H88.03493	HCAG_01803	near LTR block				in LTR block	HISTO_ZZ.Contig127c.eannot.1525.final_new	Histo217_09386.t1	HCBG_03612	HC186_06274.t1	HCBG_03612	HC186_06274.t1	HCEG_02569	I7I48_11906	I7I50_07274	I7I52_09654	I7I53_09921	I7I51_05201	ACKS23_11496	ACKS0A_11931
KIN17	C2H2 finger domain-containing protein	ucsf_hc.01_1.G217B.11172			ucsf_hc.01_1.H88.05699	HCAG_03031				near LTR block		HISTO_ZU.Contig65.Fgenesh_Aspergillus.253.final_new	Histo217_08579.t1					HCEG_04306	I7I48_02882			I7I53_03859	I7I51_06819	ACKS23_12119	ACKS0A_02915
KOG1	WD-repeat protein mip1	ucsf_hc.01_1.G217B.10081				HCAG_05366	near LTR block					HISTO_ZT.Contig1089.Fgenesh_histo.26.final_new	Histo217_07789.t1						I7I48_06350				I7I51_00523	ACKS23_07595	ACKS0A_06400
KRE33	killer toxin resistant protein	ucsf_hc.01_1.G217B.03921	ucsf_hc.01_1.G186AR.00930	ucsf_hc.01_1.G186AR.00930	ucsf_hc.01_1.H88.07179	HCAG_04803	near LTR block				near LTR block	HISTO_FE.Contig19.Fgenesh_Aspergillus.228.final_new	Histo217_02905.t1	HCBG_00703	HC186_00621.t1	HCBG_00703	HC186_00621.t1	HCEG_05447	I7I48_08885	I7I50_02631	I7I52_00706	I7I53_05181	I7I51_03764	ACKS23_00659	ACKS0A_00658
KRE5	alpha-1,2-mannosyltransferase Kre5	ucsf_hc.01_1.G217B.07570	ucsf_hc.01_1.G186AR.05424	ucsf_hc.01_1.G186AR.05424	ucsf_hc.01_1.H88.05005	HCAG_02614						HISTO_LF.Contig359.eannot.1932.final_new	Histo217_05785.t1	HCBG_01703	HC186_04032.t1	HCBG_01703	HC186_04032.t1	HCEG_03747	I7I48_00682	I7I50_00913	I7I52_08179	I7I53_03159	I7I51_06396	ACKS23_02349	ACKS0A_02340
KRE9	beta-1,6-glucan boisynthesis protein	ucsf_hc.01_1.G217B.06242	ucsf_hc.01_1.G186AR.09916	ucsf_hc.01_1.G186AR.09916	ucsf_hc.01_1.H88.01606					near LTR block		HISTO_HS.Contig68.Fgenesh_histo.95.final_new	Histo217_04740.t1	HCBG_04668	HC186_07334.t1	HCBG_04668	HC186_07334.t1	HCEG_01260	I7I48_06931	I7I50_11031	I7I52_02270	I7I53_07070		ACKS23_08176	ACKS0A_06981
KRI1	ribosome biogenesis protein Kri1	ucsf_hc.01_1.G217B.10643	ucsf_hc.01_1.G186AR.02055	ucsf_hc.01_1.G186AR.02055	ucsf_hc.01_1.H88.00525	HCAG_06282						HISTO_ZT.Contig174.fgenesh_plus.72.final_new	Histo217_08202.t1	HCBG_06989	HC186_01501.t1	HCBG_06989	HC186_01501.t1	HCEG_00429	I7I48_05935	I7I50_12147	I7I52_11541	I7I53_08158	I7I51_01658	ACKS23_07180	ACKS0A_05985
KRS1	lysyl-tRNA synthetase	ucsf_hc.01_1.G217B.04893	ucsf_hc.01_1.G186AR.07637	ucsf_hc.01_1.G186AR.07637	ucsf_hc.01_1.H88.11176	HCAG_05713					near LTR block	HISTO_GL.Contig296.Fgenesh_histo.27.final_new	Histo217_03699.t1					HCEG_08521	I7I48_10706	I7I50_09845	I7I52_10839	I7I53_12175	I7I51_07276	ACKS23_10296	ACKS0A_10729
KTI12	toxin-insensitive protein	ucsf_hc.01_1.G217B.01307	ucsf_hc.01_1.G186AR.10695	ucsf_hc.01_1.G186AR.10695	ucsf_hc.01_1.H88.09181					near LTR block		HISTO_BP.Contig459.fgenesh_plus.64.final_new	Histo217_00991.t1	HCBG_05233	HC186_07906.t1	HCBG_05233	HC186_07906.t1	HCEG_07007	I7I48_04440	I7I50_04540	I7I52_05449	I7I53_01366		ACKS23_05691	ACKS0A_04480
KTR1	alpha-1,2 mannosyltransferase KTR1	ucsf_hc.01_1.G217B.03245	ucsf_hc.01_1.G186AR.12367	ucsf_hc.01_1.G186AR.12367	ucsf_hc.01_1.H88.08114	HCAG_00442					near LTR block	HISTO_DY.Contig31.eannot.1377.final_new	Histo217_02385.t1	HCBG_06423	HC186_09143.t1	HCBG_06423	HC186_09143.t1	HCEG_06170	I7I48_03443	I7I50_05678	I7I52_03938	I7I53_00292	I7I51_07575	ACKS23_04695	ACKS0A_03484
KU70	Ku70 protein	ucsf_hc.01_1.G217B.11035	ucsf_hc.01_1.G186AR.05904	ucsf_hc.01_1.G186AR.05904	ucsf_hc.01_1.H88.05433	HCAG_02950	near LTR block				in LTR block	HISTO_ZU.Contig2.Fgenesh_Aspergillus.5.final_new	Histo217_08480.t1	HCBG_02039	HC186_04372.t1	HCBG_02039	HC186_04372.t1	HCEG_04085	I7I48_02745	I7I50_00432	I7I52_07700	I7I53_03592	I7I51_06725	ACKS23_11982	ACKS0A_02778
KU80	Ku family DNA helicase	ucsf_hc.01_1.G217B.10110	ucsf_hc.01_1.G186AR.07067	ucsf_hc.01_1.G186AR.07067	ucsf_hc.01_1.H88.02213	HCAG_05324	near LTR block					HISTO_ZT.Contig1089.Fgenesh_histo.173.final_new	Histo217_07809.t1	HCBG_02613	HC186_05168.t1	HCBG_02613	HC186_05168.t1	HCEG_01756	I7I48_06321	I7I50_10413	I7I52_01652	I7I53_06462	I7I51_00483	ACKS23_07566	ACKS0A_06371
LAE1	methyltransferase	ucsf_hc.01_1.G217B.07261	ucsf_hc.01_1.G186AR.05088	ucsf_hc.01_1.G186AR.05088	ucsf_hc.01_1.H88.04669	HCAG_02368	near LTR block	near LTR block	near LTR block		near LTR block	HISTO_LF.Contig359.Fgenesh_Neurospora.46.final_new	Histo217_05556.t1	HCBG_01451	HC186_03782.t1	HCBG_01451	HC186_03782.t1	HCEG_03487	I7I48_00370	I7I50_01250	I7I52_08923	I7I53_02821	I7I51_06132	ACKS23_02037	ACKS0A_02028
LAG1	longevity-assurance protein	ucsf_hc.01_1.G217B.07392	ucsf_hc.01_1.G186AR.05231	ucsf_hc.01_1.G186AR.05231	ucsf_hc.01_1.H88.04806	HCAG_02470				near LTR block		HISTO_LF.Contig359-snap.73.final_new	Histo217_05648.t1	HCBG_01554	HC186_03883.t1	HCBG_01554	HC186_03883.t1	HCEG_03590	I7I48_00502	I7I50_01108	I7I52_09069	I7I53_02958	I7I51_06246	ACKS23_02169	ACKS0A_02160
LAT1	dihydrolipoamide S-acetyltransferase	ucsf_hc.01_1.G217B.01874	ucsf_hc.01_1.G186AR.01553	ucsf_hc.01_1.G186AR.01553	ucsf_hc.01_1.H88.07769	HCAG_03972					near LTR block	HISTO_DA.Contig93.fgenesh_plus.176.final_new		HCBG_01169	HC186_01117.t1	HCBG_01169	HC186_01117.t1	HCEG_05919	I7I48_08289	I7I50_03259	I7I52_00072	I7I53_05776	I7I51_03289	ACKS23_00064	ACKS0A_00064
LCB1	serine palmitoyltransferase	ucsf_hc.01_1.G217B.10171	ucsf_hc.01_1.G186AR.07129	ucsf_hc.01_1.G186AR.07129	ucsf_hc.01_1.H88.02268	HCAG_05290						HISTO_ZT.Contig1089.eannot.1644.final_new	Histo217_07852.t1	HCBG_02656	HC186_05215.t1	HCBG_02656	HC186_05215.t1	HCEG_01796	I7I48_06260	I7I50_10351	I7I52_01590	I7I53_06407	I7I51_00446	ACKS23_07505	ACKS0A_06310
LCP5	U3 small nucleolar ribonucleoprotein Lcp5	ucsf_hc.01_1.G217B.07003	ucsf_hc.01_1.G186AR.03016	ucsf_hc.01_1.G186AR.03016	ucsf_hc.01_1.H88.02494	HCAG_08614	near LTR block	near LTR block	near LTR block	near LTR block	near LTR block	HISTO_KF.Contig597-snap.114.final_new	Histo217_05343.t1	HCBG_07973	HC186_02221.t1	HCBG_07973	HC186_02221.t1	HCEG_09375	I7I48_02669	I7I50_08210	I7I52_05727	I7I53_08706	I7I51_02694	ACKS23_10143	ACKS0A_08948
LDF1	required for macrophage lysis	ucsf_hc.01_1.G217B.04820	ucsf_hc.01_1.G186AR.07713	ucsf_hc.01_1.G186AR.07713	ucsf_hc.01_1.H88.01016		near LTR block	near LTR block	near LTR block	in LTR block		HISTO_GL.Contig296.eannot.1366.final_new	Histo217_03645.t1						I7I48_10633	I7I50_09768	I7I52_10915	I7I53_07664		ACKS23_10223	ACKS0A_10656
LDF2	Lysis DeFective 2, no significant blast hit, conidia-enriched transcript	ucsf_hc.01_1.G217B.06841	ucsf_hc.01_1.G186AR.03188	ucsf_hc.01_1.G186AR.03188	ucsf_hc.01_1.H88.05998		near LTR block					HISTO_KF.Contig597.Fgenesh_Aspergillus.127.final_new	Histo217_05219.t1					HCEG_04531	I7I48_02505	I7I50_08383	I7I52_05899	I7I53_08900		ACKS23_09979	ACKS0A_08784
LEU1	3-isopropylmalate dehydratase	ucsf_hc.01_1.G217B.02404	ucsf_hc.01_1.G186AR.09376	ucsf_hc.01_1.G186AR.09376	ucsf_hc.01_1.H88.01078	HCAG_07104	near LTR block					HISTO_DM.Contig93.eannot.1686.final_new	Histo217_01764.t1	HCBG_04269	HC186_06944.t1	HCBG_04269	HC186_06944.t1	HCEG_00843	I7I48_07450	I7I50_11579	I7I52_02816	I7I53_07601	I7I51_01305	ACKS23_08695	ACKS0A_07500
LEU2	3-isopropylmalate dehydrogenase	ucsf_hc.01_1.G217B.00538	ucsf_hc.01_1.G186AR.04942	ucsf_hc.01_1.G186AR.04942	ucsf_hc.01_1.H88.04529	HCAG_02260					near LTR block	HISTO_AZ.Contig47.fgenesh_plus.24.final_new	Histo217_00444.t1	HCBG_01344	HC186_03675.t1	HCBG_01344	HC186_03675.t1	HCEG_03387	I7I48_00225	I7I50_01396	I7I52_12512	I7I53_02681	I7I51_06023	ACKS23_01892	ACKS0A_01883
LEU3	C6 zinc finger domain-containing protein	ucsf_hc.01_1.G217B.09240	ucsf_hc.01_1.G186AR.00563	ucsf_hc.01_1.G186AR.00563	ucsf_hc.01_1.H88.06845	HCAG_04510							Histo217_07157.t1	HCBG_00443	HC186_00374.t1	HCBG_00443	HC186_00374.t1	HCEG_05170	I7I48_09225	I7I50_02264	I7I52_01072	I7I53_04845	I7I51_04050	ACKS23_00999	ACKS0A_00998
LEU4	2-isopropylmalate synthase	ucsf_hc.01_1.G217B.07329	ucsf_hc.01_1.G186AR.05162	ucsf_hc.01_1.G186AR.05162	ucsf_hc.01_1.H88.04738	HCAG_09984				near LTR block		HISTO_LF.Contig359.fgenesh_plus.184.final_new	Histo217_05605.t1	HCBG_01502	HC186_03837.t1	HCBG_01502	HC186_03837.t1	HCEG_03543	I7I48_00438	I7I50_01178	I7I52_08995	I7I53_02890	I7I51_06191	ACKS23_02105	ACKS0A_02096
LEU5	mitochondrial carrier protein	ucsf_hc.01_1.G217B.00055	ucsf_hc.01_1.G186AR.02736	ucsf_hc.01_1.G186AR.02736	ucsf_hc.01_1.H88.04078	HCAG_06517	near LTR block				near LTR block	HISTO_AL.Contig317.Fgenesh_Neurospora.122.final_new	Histo217_00049.t1	HCBG_07452	HC186_02009.t1	HCBG_07452	HC186_02009.t1		I7I48_01351	I7I50_07915	I7I52_08431	I7I53_10508	I7I51_04748	ACKS23_03051	ACKS0A_09281
LHS1	hsp70-like protein	ucsf_hc.01_1.G217B.08989	ucsf_hc.01_1.G186AR.08696	ucsf_hc.01_1.G186AR.08696	ucsf_hc.01_1.H88.03721	HCAG_11111	near LTR block					HISTO_ZL.Contig1131.fgenesh_plus.177.final_new	Histo217_06954.t1	HCBG_03803	HC186_06454.t1	HCBG_03803	HC186_06454.t1	HCEG_02769	I7I48_01701	I7I50_07537	I7I52_09391	I7I53_10150	I7I51_05037	ACKS23_03401	ACKS0A_09631
LIA1	deoxyhypusine hydroxylase	ucsf_hc.01_1.G217B.01041	ucsf_hc.01_1.G186AR.10337	ucsf_hc.01_1.G186AR.10337	ucsf_hc.01_1.H88.08886	HCAG_00971						HISTO_BP.Contig457.eannot.1608.final_new	Histo217_00795.t1	HCBG_04962	HC186_07626.t1	HCBG_04962	HC186_07626.t1	HCEG_06767	I7I48_04174	I7I50_04898	I7I52_03156	I7I53_01070	I7I51_08160	ACKS23_05425	ACKS0A_04214
LOC1	60S ribosomal subunit assembly/export protein LOC1	ucsf_hc.01_1.G217B.08699	ucsf_hc.01_1.G186AR.04395	ucsf_hc.01_1.G186AR.04395	ucsf_hc.01_1.H88.09961	HCAG_08224	near LTR block					HISTO_ZL.Contig1131.eannot.1962.final_new	Histo217_06726.t1	HCBG_08697	HC186_03276.t1	HCBG_08697	HC186_03276.t1	HCEG_07621	I7I48_01993	I7I50_09222	I7I52_06743	I7I53_11110	I7I51_02364	ACKS23_03693	ACKS0A_09923
LOS1	karyopherin-beta	ucsf_hc.01_1.G217B.04050	ucsf_hc.01_1.G186AR.00779	ucsf_hc.01_1.G186AR.00779	ucsf_hc.01_1.H88.07034	HCAG_04676		near LTR block	near LTR block			HISTO_FE.Contig19.fgenesh_plus.108.final_new	Histo217_03006.t1	HCBG_00593	HC186_00516.t1	HCBG_00593	HC186_00516.t1	HCEG_05330	I7I48_09014	I7I50_02480	I7I52_00856	I7I53_05036	I7I51_03885	ACKS23_00788	ACKS0A_00787
LPD1	dihydrolipoamide dehydrogenase	ucsf_hc.01_1.G217B.11289	ucsf_hc.01_1.G186AR.04154	ucsf_hc.01_1.G186AR.04154	ucsf_hc.01_1.H88.05557	HCAG_08825						HISTO_ZU.Contig65.eannot.2106.final_new	Histo217_08661.t1	HCBG_08516	HC186_03093.t1	HCBG_08516	HC186_03093.t1	HCEG_04183	I7I48_02999	I7I50_00156	I7I52_07425	I7I53_03717	I7I51_05772	ACKS23_12236	ACKS0A_03032
LPL1	acyl-protein thioesterase	ucsf_hc.01_1.G217B.02571	ucsf_hc.01_1.G186AR.07490	ucsf_hc.01_1.G186AR.07490	ucsf_hc.01_1.H88.11943	HCAG_05042						HISTO_DM.Contig933.eannot.1553.final_new	Histo217_01880.t1	HCBG_02926	HC186_05490.t1	HCBG_02926	HC186_05490.t1	HCEG_09123	I7I48_07989	I7I50_09991	I7I52_01229	I7I53_06068	I7I51_00169	ACKS23_09234	ACKS0A_08039
LRG1	rho-GTPase-activating protein	ucsf_hc.01_1.G217B.06479	ucsf_hc.01_1.G186AR.01632	ucsf_hc.01_1.G186AR.01632	ucsf_hc.01_1.H88.00112	HCAG_00245		near LTR block	near LTR block			HISTO_JG.Contig206.eannot.1509.final_new	Histo217_04935.t1	HCBG_06654	HC186_01173.t1	HCBG_06654	HC186_01173.t1	HCEG_00099	I7I48_05515	I7I50_12580	I7I52_11115	I7I53_08578	I7I51_02029	ACKS23_06760	ACKS0A_05565
LRG11	leupaxin	ucsf_hc.01_1.G217B.11699	ucsf_hc.01_1.G186AR.11293	ucsf_hc.01_1.G186AR.11293	ucsf_hc.01_1.H88.10897	HCAG_03218	near LTR block					HISTO_ZY.Contig571f.Fgenesh_histo.46.final_new	Histo217_08944.t1	HCBG_05667	HC186_08349.t1	HCBG_05667	HC186_08349.t1	HCEG_08316	I7I48_10377	I7I50_03511	I7I52_04418	I7I53_02341	I7I51_09078	ACKS23_04185	ACKS0A_10402
LSB6	phosphatidylinositol 4-kinase	ucsf_hc.01_1.G217B.04769	ucsf_hc.01_1.G186AR.11956	ucsf_hc.01_1.G186AR.11956	ucsf_hc.01_1.H88.11572	HCAG_05972						HISTO_GL.Contig285.Fgenesh_histo.30.final_new	Histo217_03604.t1	HCBG_06143	HC186_08844.t1	HCBG_06143	HC186_08844.t1	HCEG_08821	I7I48_11081	I7I50_06493	I7I52_10435	I7I53_11775	I7I51_06995	ACKS23_10670	ACKS0A_11104
LSC1	succinyl-CoA ligase alpha-chain	ucsf_hc.01_1.G217B.05486	ucsf_hc.01_1.G186AR.10970	ucsf_hc.01_1.G186AR.10970	ucsf_hc.01_1.H88.10563	HCAG_08548					near LTR block	HISTO_GY.Contig460.eannot.1682.final_new	Histo217_04183.t1	HCBG_05418	HC186_08109.t1	HCBG_05418	HC186_08109.t1	HCEG_08073	I7I48_05100	I7I50_03833	I7I52_04741	I7I53_02006	I7I51_08828	ACKS23_06351	ACKS0A_05141
LSC2	succinyl-CoA ligase beta-chain	ucsf_hc.01_1.G217B.08203	ucsf_hc.01_1.G186AR.03857	ucsf_hc.01_1.G186AR.03857	ucsf_hc.01_1.H88.06352	HCAG_07697	near LTR block					HISTO_ZE.Contig149.eannot.1282.final_new	Histo217_06338.t1	HCBG_08294	HC186_02873.t1	HCBG_08294	HC186_02873.t1	HCEG_04763	I7I48_02238	I7I50_08632	I7I52_06147	I7I53_04353	I7I51_03049	ACKS23_09712	ACKS0A_08518
LSG1	large subunit GTPase	ucsf_hc.01_1.G217B.05436	ucsf_hc.01_1.G186AR.11024	ucsf_hc.01_1.G186AR.11024	ucsf_hc.01_1.H88.10619	HCAG_09043					near LTR block	HISTO_GY.Contig460.Fgenesh_Aspergillus.57.final_new	Histo217_04151.t1	HCBG_05458	HC186_08145.t1	HCBG_05458	HC186_08145.t1	HCEG_08113	I7I48_05150	I7I50_03780	I7I52_04687	I7I53_02062	I7I51_09003	ACKS23_06401	ACKS0A_05191
LSM1	small nuclear ribonucleoprotein	ucsf_hc.01_1.G217B.01837	ucsf_hc.01_1.G186AR.01496	ucsf_hc.01_1.G186AR.01496	ucsf_hc.01_1.H88.07727	HCAG_03934	near LTR block						Histo217_01427.t1	HCBG_01130	HC186_01085.t1	HCBG_01130	HC186_01085.t1	HCEG_05881	I7I48_08326	I7I50_03202	I7I52_00129	I7I53_05734	I7I51_03324	ACKS23_00101	ACKS0A_00101
LSM12	Lsm12p-like protein	ucsf_hc.01_1.G217B.05024	ucsf_hc.01_1.G186AR.11813	ucsf_hc.01_1.G186AR.11813	ucsf_hc.01_1.H88.11436	HCAG_05885	near LTR block			in LTR block		HISTO_GL.Contig306.eannot.1084.final_new	Histo217_03792.t1	HCBG_06045	HC186_08743.t1	HCBG_06045	HC186_08743.t1	HCEG_08722	I7I48_10950	I7I50_06345	I7I52_10582	I7I53_11915	I7I51_07091	ACKS23_10539	ACKS0A_10973
LSM3	U6 snRNP-associated protein Lsm3	ucsf_hc.01_1.G217B.07488	ucsf_hc.01_1.G186AR.05340	ucsf_hc.01_1.G186AR.05340	ucsf_hc.01_1.H88.04922	HCAG_02564					near LTR block	HISTO_LF.Contig359.genewise.168.final_new		HCBG_01645	HC186_03972.t1	HCBG_01645	HC186_03972.t1	HCEG_03685	I7I48_00599	I7I50_00998	I7I52_08264	I7I53_03075	I7I51_06341	ACKS23_02266	ACKS0A_02257
LSM5	small nuclear ribonucleoprotein LSm5	ucsf_hc.01_1.G217B.00272	ucsf_hc.01_1.G186AR.02944	ucsf_hc.01_1.G186AR.02944	ucsf_hc.01_1.H88.04292	HCAG_06383	near LTR block			near LTR block		HISTO_AL.Contig317.eannot.1552.final_new	Histo217_00202.t1						I7I48_01134	I7I50_08123	I7I52_08639	I7I53_10721	I7I51_04596	ACKS23_02834	ACKS0A_09064
LSM6	U6 snRNA-associated Sm-like protein LSm6	ucsf_hc.01_1.G217B.04396				HCAG_04071	near LTR block					HISTO_GB.Contig114.eannot.1114.final_new	Histo217_03277.t1						I7I48_09863				I7I51_04528	ACKS23_01638	ACKS0A_01637
LSM7	U6 snRNA-associated Sm-like protein LSm7	ucsf_hc.01_1.G217B.00630	ucsf_hc.01_1.G186AR.05037	ucsf_hc.01_1.G186AR.05037	ucsf_hc.01_1.H88.04618	HCAG_02332						HISTO_AZ.Contig47.eannot.1670.final_new	Histo217_00515.t1	HCBG_01413	HC186_03739.t1	HCBG_01413	HC186_03739.t1	HCEG_03450	I7I48_00317	I7I50_01301	I7I52_08872	I7I53_02770	I7I51_06098	ACKS23_01984	ACKS0A_01975
LSP1	sphingolipid long chain base-responsive protein PIL1	ucsf_hc.01_1.G217B.04703	ucsf_hc.01_1.G186AR.11866	ucsf_hc.01_1.G186AR.11866	ucsf_hc.01_1.H88.11484	HCAG_05911	near LTR block					HISTO_GL.Contig233-snap.6.final_new	Histo217_03547.t1	HCBG_06078	HC186_08776.t1	HCBG_06078	HC186_08776.t1	HCEG_08760	I7I48_10995	I7I50_06402	I7I52_10525	I7I53_11863	I7I51_07055	ACKS23_10584	ACKS0A_11018
LTE1	low temperature essential 1	ucsf_hc.01_1.G217B.09123	ucsf_hc.01_1.G186AR.08848	ucsf_hc.01_1.G186AR.08848	ucsf_hc.01_1.H88.03860	HCAG_06669	near LTR block				near LTR block	HISTO_ZL.Contig1158.Fgenesh_histo.87.final_new	Histo217_07063.t1	HCBG_03909	HC186_06556.t1	HCBG_03909	HC186_06556.t1	HCEG_02879	I7I48_01567	I7I50_07689	I7I52_09239	I7I53_10289	I7I51_04890	ACKS23_03267	ACKS0A_09497
LTV1	low-temperature viability protein ltv1	ucsf_hc.01_1.G217B.05434	ucsf_hc.01_1.G186AR.11026	ucsf_hc.01_1.G186AR.11026	ucsf_hc.01_1.H88.10621	HCAG_09041					near LTR block	HISTO_GY.Contig460.Fgenesh_histo.27.final_new	Histo217_04149.t1	HCBG_05460	HC186_08148.t1	HCBG_05460	HC186_08148.t1	HCEG_08115	I7I48_05152	I7I50_03778	I7I52_04685	I7I53_02064	I7I51_09001	ACKS23_06403	ACKS0A_05193
LUB1	ubiquitin homeostasis protein lub1	ucsf_hc.01_1.G217B.07690	ucsf_hc.01_1.G186AR.09981	ucsf_hc.01_1.G186AR.09981	ucsf_hc.01_1.H88.08554	HCAG_00738	near LTR block	near LTR block	near LTR block			HISTO_LG.Contig392.eannot.1703.final_new	Histo217_05871.t1	HCBG_04708	HC186_07373.t1	HCBG_04708	HC186_07373.t1	HCEG_06508	I7I48_03847	I7I50_05257	I7I52_03516	I7I53_00735	I7I51_07906	ACKS23_05099	ACKS0A_03888
LYP1	arginine permease	ucsf_hc.01_1.G217B.02525	ucsf_hc.01_1.G186AR.07542	ucsf_hc.01_1.G186AR.07542	ucsf_hc.01_1.H88.11993	HCAG_05014	near LTR block			near LTR block	near LTR block	HISTO_DM.Contig933.eannot.1686.final_new	Histo217_01838.t1	HCBG_02963	HC186_05528.t1	HCBG_02963	HC186_05528.t1	HCEG_09159	I7I48_08035	I7I50_09939	I7I52_01177	I7I53_06018	I7I51_00135	ACKS23_09280	ACKS0A_08085
LYS1	saccharopine dehydrogenase	ucsf_hc.01_1.G217B.01315	ucsf_hc.01_1.G186AR.10700	ucsf_hc.01_1.G186AR.10700	ucsf_hc.01_1.H88.09186	HCAG_01145				near LTR block		HISTO_BP.Contig459.Fgenesh_histo.194.final_new	Histo217_00995.t1	HCBG_05238	HC186_07911.t1	HCBG_05238	HC186_07911.t1	HCEG_07011	I7I48_04448	I7I50_04535	I7I52_05444	I7I53_01371	I7I51_08358	ACKS23_05699	ACKS0A_04488
LYS12	isocitrate dehydrogenase	ucsf_hc.01_1.G217B.07052	ucsf_hc.01_1.G186AR.03368	ucsf_hc.01_1.G186AR.03368	ucsf_hc.01_1.H88.02729	HCAG_07785		near LTR block	near LTR block			HISTO_KF.Contig601.eannot.1319.final_new	Histo217_05391.t1	HCBG_08237	HC186_02489.t1	HCBG_08237	HC186_02489.t1	HCEG_01955	I7I48_02304	I7I50_08563	I7I52_06078	I7I53_09150	I7I51_02970	ACKS23_09778	ACKS0A_08584
LYS2	L-aminoadipate-semialdehyde dehydrogenase large subunit	ucsf_hc.01_1.G217B.11449	ucsf_hc.01_1.G186AR.03772	ucsf_hc.01_1.G186AR.03772	ucsf_hc.01_1.H88.09613	HCAG_09107	near LTR block	near LTR block	near LTR block		near LTR block	HISTO_ZW.Contig245.Fgenesh_Neurospora.12.final_new	Histo217_08776.t1	HCBG_07941	HC186_02788.t1	HCBG_07941	HC186_02788.t1	HCEG_07359	I7I48_04867	I7I50_04078	I7I52_04986	I7I53_01797	I7I51_08664	ACKS23_06118	ACKS0A_04908
LYS4	homoaconitase	ucsf_hc.01_1.G217B.08605	ucsf_hc.01_1.G186AR.04307	ucsf_hc.01_1.G186AR.04307	ucsf_hc.01_1.H88.09877	HCAG_06854		near LTR block	near LTR block	near LTR block		HISTO_ZL.Contig1131.Fgenesh_histo.232.final_new	Histo217_06663.t1	HCBG_08630	HC186_03210.t1	HCBG_08630	HC186_03210.t1	HCEG_07553	I7I48_09995	I7I50_09134	I7I52_06655	I7I53_11026	I7I51_02292	ACKS23_03790	ACKS0A_10020
LYS7	superoxide dismutase 1 copper chaperone	ucsf_hc.01_1.G217B.06911	ucsf_hc.01_1.G186AR.03110	ucsf_hc.01_1.G186AR.03110	ucsf_hc.01_1.H88.05919	HCAG_08673						HISTO_KF.Contig597.eannot.1475.final_new	Histo217_05279.t1	HCBG_08047	HC186_02296.t1	HCBG_08047	HC186_02296.t1	HCEG_04473	I7I48_02575	I7I50_08305	I7I52_05821	I7I53_08821	I7I51_02762	ACKS23_10049	ACKS0A_08854
M46	mold-specific M46 protein	ucsf_hc.01_1.G217B.03122	ucsf_hc.01_1.G186AR.08608	ucsf_hc.01_1.G186AR.08608	ucsf_hc.01_1.H88.03650		near LTR block					HISTO_DU.Contig190.Fgenesh_Aspergillus.30.final_new	Histo217_02292.t1	HCBG_03739	HC186_06400.t1	HCBG_03739	HC186_06400.t1	HCEG_02700	I7I48_12105	I7I50_07449	I7I52_09479	I7I53_10079		ACKS23_11695	ACKS0A_12130
MAD1	spindle assembly checkpoint component mad1	ucsf_hc.01_1.G217B.09118	ucsf_hc.01_1.G186AR.08841	ucsf_hc.01_1.G186AR.08841	ucsf_hc.01_1.H88.03856	HCAG_06685	near LTR block				near LTR block	HISTO_ZL.Contig1158.eannot.1351.final_new	Histo217_07058.t1	HCBG_03905	HC186_06553.t1	HCBG_03905	HC186_06553.t1	HCEG_02876	I7I48_01572	I7I50_07682	I7I52_09246	I7I53_10285	I7I51_04907	ACKS23_03272	ACKS0A_09502
MAD2	HORMA domain-containing protein	ucsf_hc.01_1.G217B.11396	ucsf_hc.01_1.G186AR.04259	ucsf_hc.01_1.G186AR.04259	ucsf_hc.01_1.H88.05852	HCAG_08897	near LTR block			near LTR block		HISTO_ZU.Contig65.eannot.2098.final_new	Histo217_08722.t1	HCBG_08600	HC186_03176.t1	HCBG_08600	HC186_03176.t1	HCEG_04424	I7I48_03108	I7I50_00050	I7I52_07319	I7I53_04013	I7I51_05859	ACKS23_12345	ACKS0A_03141
MAF1	mitogen-activated protein kinase	ucsf_hc.01_1.G217B.01331	ucsf_hc.01_1.G186AR.10714	ucsf_hc.01_1.G186AR.10714	ucsf_hc.01_1.H88.09204	HCAG_01155	near LTR block			near LTR block		HISTO_BP.Contig459.Fgenesh_Aspergillus.75.final_new	Histo217_01007.t1	HCBG_05250	HC186_07923.t1	HCBG_05250	HC186_07923.t1	HCEG_07022	I7I48_04464	I7I50_04521	I7I52_05430	I7I53_01388	I7I51_08370	ACKS23_05715	ACKS0A_04504
MAI1	maleylacetoacetate isomerase MaiA	ucsf_hc.01_1.G217B.01407	ucsf_hc.01_1.G186AR.04773	ucsf_hc.01_1.G186AR.04773	ucsf_hc.01_1.H88.04370	HCAG_02121	in LTR block	near LTR block	near LTR block	near LTR block	in LTR block	HISTO_CC.Contig38.Fgenesh_histo.9.final_new	Histo217_01080.t1	HCBG_01218	HC186_03561.t1	HCBG_01218	HC186_03561.t1	HCEG_03256	I7I48_00041	I7I50_01566	I7I52_12682	I7I53_02521	I7I51_05885	ACKS23_01708	ACKS0A_01702
MAK10	amino-acid N-acetyltransferase subunit Mak10	ucsf_hc.01_1.G217B.05289	ucsf_hc.01_1.G186AR.04574	ucsf_hc.01_1.G186AR.04574	ucsf_hc.01_1.H88.09721	HCAG_06964	near LTR block				near LTR block	HISTO_GX.Contig297.Fgenesh_histo.6.final_new	Histo217_04023.t1	HCBG_08827	HC186_03396.t1	HCBG_08827	HC186_03396.t1	HCEG_07435	I7I48_10166	I7I50_08946	I7I52_06462	I7I53_10869	I7I51_02180	ACKS23_03964	ACKS0A_10192
MAK11	60S ribosome biogenesis protein Mak11	ucsf_hc.01_1.G217B.09691	ucsf_hc.01_1.G186AR.00107	ucsf_hc.01_1.G186AR.00107	ucsf_hc.01_1.H88.06444	HCAG_04205						HISTO_ZL.Contig1161d-snap.42.final_new	Histo217_07494.t1	HCBG_00083	HC186_00065.t1	HCBG_00083	HC186_00065.t1	HCEG_04840	I7I48_09676	I7I50_01809	I7I52_12023	I7I53_04445	I7I51_04394	ACKS23_01450	ACKS0A_01449
MAK16	MAK16 protein	ucsf_hc.01_1.G217B.10538	ucsf_hc.01_1.G186AR.07365	ucsf_hc.01_1.G186AR.07365	ucsf_hc.01_1.H88.11827	HCAG_05122				near LTR block		HISTO_ZT.Contig174.Fgenesh_histo.124.final_new	Histo217_08122.t1	HCBG_02828	HC186_05380.t1	HCBG_02828	HC186_05380.t1	HCEG_09024	I7I48_06040	I7I50_10115	I7I52_01353	I7I53_06184	I7I51_00264	ACKS23_07285	ACKS0A_06090
MAK3	L-A virus GAG protein N-acetyltransferase	ucsf_hc.01_1.G217B.10888	ucsf_hc.01_1.G186AR.06891	ucsf_hc.01_1.G186AR.06891	ucsf_hc.01_1.H88.02047							HISTO_ZT.Contig181.eannot.1656.final_new		HCBG_02482	HC186_05039.t1	HCBG_02482	HC186_05039.t1	HCEG_01623	I7I48_06488	I7I50_10588	I7I52_01827	I7I53_06627		ACKS23_07733	ACKS0A_06538
MAK5	ATP-dependent RNA helicase MAK5	ucsf_hc.01_1.G217B.04920	ucsf_hc.01_1.G186AR.07611	ucsf_hc.01_1.G186AR.07611	ucsf_hc.01_1.H88.11203	HCAG_05732						HISTO_GL.Contig296.Fgenesh_histo.50.final_new	Histo217_03720.t1	HCBG_03012	HC186_05576.t1	HCBG_03012	HC186_05576.t1	HCEG_08545	I7I48_10733	I7I50_09870	I7I52_10813	I7I53_12148	I7I51_07256	ACKS23_10323	ACKS0A_10756
MAM3	DUF21 and CBS domain-containing protein	ucsf_hc.01_1.G217B.05146	ucsf_hc.01_1.G186AR.11785	ucsf_hc.01_1.G186AR.11785	ucsf_hc.01_1.H88.11400	HCAG_05866	near LTR block					HISTO_GL.Contig59.eannot.1288.final_new	Histo217_03896.t1	HCBG_06021	HC186_08721.t1	HCBG_06021	HC186_08721.t1	HCEG_08697	I7I48_10921	I7I50_06317	I7I52_10610	I7I53_11951	I7I51_07113	ACKS23_10510	ACKS0A_10944
MAP1	methionine aminopeptidase	ucsf_hc.01_1.G217B.07064	ucsf_hc.01_1.G186AR.03358	ucsf_hc.01_1.G186AR.03358	ucsf_hc.01_1.H88.02720	HCAG_07793						HISTO_KF.Contig601.eannot.1323.final_new	Histo217_05398.t1	HCBG_08229	HC186_02481.t1	HCBG_08229	HC186_02481.t1	HCEG_01947	I7I48_02316	I7I50_08553	I7I52_06068	I7I53_09141	I7I51_02960	ACKS23_09790	ACKS0A_08596
MAS2	mitochondrial processing peptidase alpha subunit	ucsf_hc.01_1.G217B.03510				HCAG_01296	near LTR block					HISTO_EA.Contig33.Fgenesh_Aspergillus.231.final_new	Histo217_02586.t1						I7I48_04674				I7I51_08523	ACKS23_05925	ACKS0A_04715
MAS5	mitochondrial import protein MAS5	ucsf_hc.01_1.G217B.00189	ucsf_hc.01_1.G186AR.02868	ucsf_hc.01_1.G186AR.02868	ucsf_hc.01_1.H88.04213	HCAG_06431				near LTR block	near LTR block	HISTO_AL.Contig317.Fgenesh_Neurospora.87.final_new		HCBG_07548	HC186_02111.t1	HCBG_07548	HC186_02111.t1	HCEG_03131	I7I48_01217	I7I50_08047	I7I52_08563	I7I53_10642	I7I51_04652	ACKS23_02917	ACKS0A_09147
MAT1-1	alpha-box mating type protein of the mating-type locus, mycelia-enriched transcript	ucsf_hc.01_1.G217B.03319				HCAG_09677	near LTR block					HISTO_EA.Contig33.eannot.1633.final_new	Histo217_02440.t1						I7I48_04482				I7I51_08382	ACKS23_05733	ACKS0A_04523
MBF1	multiprotein-bridging factor	ucsf_hc.01_1.G217B.09510	ucsf_hc.01_1.G186AR.00300	ucsf_hc.01_1.G186AR.00300	ucsf_hc.01_1.H88.06596	HCAG_04339						HISTO_ZL.Contig1161c.eannot.1465.final_new	Histo217_07352.t1	HCBG_00237	HC186_00192.t1	HCBG_00237	HC186_00192.t1	HCEG_04963	I7I48_09495	I7I50_02002	I7I52_12216	I7I53_04596	I7I51_04247	ACKS23_01269	ACKS0A_01268
MBP1	macrophage binding protein	ucsf_hc.01_1.G217B.09968	ucsf_hc.01_1.G186AR.02634	ucsf_hc.01_1.G186AR.02634	ucsf_hc.01_1.H88.03986	HCAG_11046				near LTR block		HISTO_ZL.Contig658-snap.32.final_new	Histo217_07701.t1	HCBG_07384		HCBG_07384		HCEG_02965	I7I48_01446	I7I50_07813	I7I52_08329	I7I53_10416	I7I51_04812	ACKS23_03146	ACKS0A_09376
MBS1	APSES transcription factor	ucsf_hc.01_1.G217B.01265	ucsf_hc.01_1.G186AR.10659	ucsf_hc.01_1.G186AR.10659	ucsf_hc.01_1.H88.09144	HCAG_01118		near LTR block	near LTR block			HISTO_BP.Contig459.Fgenesh_Aspergillus.170.final_new	Histo217_00959.t1	HCBG_05199	HC186_07870.t1	HCBG_05199	HC186_07870.t1	HCEG_06974	I7I48_04398	I7I50_04576	I7I52_05485	I7I53_01329	I7I51_08325	ACKS23_05649	ACKS0A_04438
MCD4	phosphoethanolamine transferase class N	ucsf_hc.01_1.G217B.08937	ucsf_hc.01_1.G186AR.02294	ucsf_hc.01_1.G186AR.02294	ucsf_hc.01_1.H88.10204	HCAG_08032	in LTR block					HISTO_ZL.Contig1131.fgenesh_plus.167.final_new	Histo217_06912.t1	HCBG_07170	HC186_01694.t1	HCBG_07170	HC186_01694.t1	HCEG_07814	I7I48_01754	I7I50_09464	I7I52_06985	I7I53_11355	I7I51_02550	ACKS23_03454	ACKS0A_09684
MCH1	MFS monocarboxylic acid transporter	ucsf_hc.01_1.G217B.02076	ucsf_hc.01_1.G186AR.12209	ucsf_hc.01_1.G186AR.12209	ucsf_hc.01_1.H88.07940	HCAG_00330	near LTR block			near LTR block	near LTR block	HISTO_DF.Contig537.eannot.1394.final_new	Histo217_01567.t1	HCBG_06315	HC186_09033.t1	HCBG_06315	HC186_09033.t1	HCEG_06055	I7I48_03297	I7I50_05839	I7I52_04098	I7I53_00114	I7I51_07465	ACKS23_04549	ACKS0A_03338
MCM1	MADS box transcription factor Mcm1	ucsf_hc.01_1.G217B.11683	ucsf_hc.01_1.G186AR.11276	ucsf_hc.01_1.G186AR.11276	ucsf_hc.01_1.H88.10880	HCAG_03207						HISTO_ZY.Contig571f.Fgenesh_Neurospora.32.final_new	Histo217_08928.t1	HCBG_05654	HC186_08336.t1	HCBG_05654	HC186_08336.t1	HCEG_08305	I7I48_10361	I7I50_03528	I7I52_04435	I7I53_02324	I7I51_09065	ACKS23_04169	ACKS0A_10386
MCM2	DNA replication licensing factor mcm2	ucsf_hc.01_1.G217B.01235	ucsf_hc.01_1.G186AR.10571	ucsf_hc.01_1.G186AR.10571	ucsf_hc.01_1.H88.09120	HCAG_01107		near LTR block	near LTR block			HISTO_BP.Contig459.eannot.1515.final_new	Histo217_00945.t1	HCBG_05136	HC186_07803.t1	HCBG_05136	HC186_07803.t1	HCEG_06955	I7I48_04368	I7I50_04664	I7I52_05573	I7I53_01305	I7I51_08304	ACKS23_05619	ACKS0A_04408
MCM3	DNA replication licensing factor MCM3	ucsf_hc.01_1.G217B.09848	ucsf_hc.01_1.G186AR.12019	ucsf_hc.01_1.G186AR.12019	ucsf_hc.01_1.H88.11632	HCAG_06010	near LTR block	near LTR block	near LTR block		near LTR block	HISTO_ZL.Contig1161e.Fgenesh_Aspergillus.80.final_new	Histo217_07607.t1	HCBG_06190	HC186_08888.t1	HCBG_06190	HC186_08888.t1	HCEG_08870	I7I48_11145	I7I50_06558	I7I52_10370	I7I53_11714	I7I51_06951	ACKS23_10735	ACKS0A_11169
MCM4	cell division control protein 54	ucsf_hc.01_1.G217B.01504				HCAG_03677						HISTO_DA.Contig93.fgenesh_plus.194.final_new	Histo217_01178.t1						I7I48_08663				I7I51_03588	ACKS23_00437	ACKS0A_00436
MCM5	DNA replication licensing factor mcm5	ucsf_hc.01_1.G217B.03287	ucsf_hc.01_1.G186AR.12316	ucsf_hc.01_1.G186AR.12316	ucsf_hc.01_1.H88.08075	HCAG_00417		near LTR block	near LTR block			HISTO_DY.Contig31.fgenesh_plus.33.final_new	Histo217_02416.t1	HCBG_06389	HC186_09108.t1	HCBG_06389	HC186_09108.t1	HCEG_06134	I7I48_03400	I7I50_05729	I7I52_03989	I7I53_00253	I7I51_07543	ACKS23_04652	ACKS0A_03441
MCM6	DNA replication licensing factor mcm6	ucsf_hc.01_1.G217B.00986	ucsf_hc.01_1.G186AR.10270	ucsf_hc.01_1.G186AR.10270	ucsf_hc.01_1.H88.08821	HCAG_00933	near LTR block					HISTO_BP.Contig457.fgenesh_plus.57.final_new	Histo217_00752.t1	HCBG_04916	HC186_07582.t1	HCBG_04916	HC186_07582.t1	HCEG_06721	I7I48_04120	I7I50_04965	I7I52_03223	I7I53_01005	I7I51_08116	ACKS23_05371	ACKS0A_04160
MCX1	ATP-dependent Clp protease ATP-binding subunit clpX	ucsf_hc.01_1.G217B.05253	ucsf_hc.01_1.G186AR.04533	ucsf_hc.01_1.G186AR.04533	ucsf_hc.01_1.H88.09674	HCAG_07002				near LTR block	near LTR block	HISTO_GX.Contig297.Fgenesh_histo.28.final_new	Histo217_04000.t1	HCBG_08800	HC186_03367.t1	HCBG_08800	HC186_03367.t1	HCEG_07404	I7I48_10202	I7I50_08905	I7I52_06421	I7I53_10822	I7I51_02145	ACKS23_04000	ACKS0A_10228
MDH1	malate dehydrogenase	ucsf_hc.01_1.G217B.01869	ucsf_hc.01_1.G186AR.01548	ucsf_hc.01_1.G186AR.01548	ucsf_hc.01_1.H88.07764	HCAG_03969	near LTR block	near LTR block	near LTR block		near LTR block	HISTO_DA.Contig93.eannot.2155.final_new	Histo217_01441.t1	HCBG_01167	HC186_01114.t1	HCBG_01167	HC186_01114.t1	HCEG_05915	I7I48_08294	I7I50_03254	I7I52_00077	I7I53_05771	I7I51_03292	ACKS23_00069	ACKS0A_00069
MDL1	ATP-dependent permease MDL1	ucsf_hc.01_1.G217B.03583	ucsf_hc.01_1.G186AR.03638	ucsf_hc.01_1.G186AR.03638	ucsf_hc.01_1.H88.09489	HCAG_01333						HISTO_EA.Contig33.eannot.1644.final_new	Histo217_02641.t1	HCBG_07838	HC186_02685.t1	HCBG_07838	HC186_02685.t1	HCEG_07259	I7I48_04747	I7I50_04212	I7I52_05120	I7I53_01673	I7I51_08573	ACKS23_05998	ACKS0A_04788
MDM10	mitochondrial distribution and morphology protein 10	ucsf_hc.01_1.G217B.07426	ucsf_hc.01_1.G186AR.05273	ucsf_hc.01_1.G186AR.05273	ucsf_hc.01_1.H88.04850	HCAG_02501						HISTO_LF.Contig359.eannot.2047.final_new	Histo217_05675.t1	HCBG_01588	HC186_03916.t1	HCBG_01588	HC186_03916.t1	HCEG_03627	I7I48_00536	I7I50_01066	I7I52_09111	I7I53_03002	I7I51_06279	ACKS23_02203	ACKS0A_02194
MDM31	mitochondrial distribution and morphology protein	ucsf_hc.01_1.G217B.03690	ucsf_hc.01_1.G186AR.06316	ucsf_hc.01_1.G186AR.06316	ucsf_hc.01_1.H88.02388	HCAG_04099	near LTR block	near LTR block	near LTR block	near LTR block	near LTR block	HISTO_ER.Contig17.eannot.1332.final_new	Histo217_02735.t1	HCBG_09125	HC186_04656.t1	HCBG_09125	HC186_04656.t1	HCEG_09304	I7I48_09802	I7I50_01678	I7I52_11894	I7I53_11619	I7I51_04495	ACKS23_01576	ACKS0A_01575
MDN1	midasin	ucsf_hc.01_1.G217B.01787	ucsf_hc.01_1.G186AR.01441	ucsf_hc.01_1.G186AR.01441	ucsf_hc.01_1.H88.07674	HCAG_03898						HISTO_DA.Contig93.Fgenesh_Aspergillus.103.final_new	Histo217_01397.t1	HCBG_01098	HC186_01049.t1	HCBG_01098	HC186_01049.t1		I7I48_08376	I7I50_03147	I7I52_00184	I7I53_05681	I7I51_03365	ACKS23_00151	ACKS0A_00151
MDV1	WD domain-containing protein	ucsf_hc.01_1.G217B.02039	ucsf_hc.01_1.G186AR.12185	ucsf_hc.01_1.G186AR.12185	ucsf_hc.01_1.H88.07916	HCAG_00288	near LTR block			near LTR block	in LTR block	HISTO_DF.Contig537.Fgenesh_histo.65.final_new	Histo217_01542.t1	HCBG_06296	HC186_09016.t1	HCBG_06296	HC186_09016.t1	HCEG_06033	I7I48_03260	I7I50_05863	I7I52_04122	I7I53_00090	I7I51_07432	ACKS23_04512	ACKS0A_03301
MEA1	MeaB protein	ucsf_hc.01_1.G217B.00732	ucsf_hc.01_1.G186AR.08629	ucsf_hc.01_1.G186AR.08629	ucsf_hc.01_1.H88.03666	HCAG_01916	near LTR block					HISTO_BI.Contig285.Fgenesh_histo.35.final_new	Histo217_00589.t1	HCBG_03752	HC186_06413.t1	HCBG_03752	HC186_06413.t1	HCEG_02715	I7I48_12127	I7I50_07470	I7I52_09458	I7I53_10095	I7I51_05072	ACKS23_11717	ACKS0A_12152
MED1	transcriptional regulator medusa	ucsf_hc.01_1.G217B.04683	ucsf_hc.01_1.G186AR.11924	ucsf_hc.01_1.G186AR.11924	ucsf_hc.01_1.H88.11542	HCAG_05954						HISTO_GL.Contig118.eannot.1004.final_new	Histo217_03534.t1	HCBG_06123	HC186_08826.t1	HCBG_06123	HC186_08826.t1	HCEG_08803	I7I48_11048	I7I50_06461	I7I52_10467	I7I53_11805	I7I51_07013	ACKS23_10637	ACKS0A_11071
MED14	mediator of RNA polymerase II transcription subunit 14	ucsf_hc.01_1.G217B.01450	ucsf_hc.01_1.G186AR.01103	ucsf_hc.01_1.G186AR.01103	ucsf_hc.01_1.H88.07344	HCAG_03627				in LTR block	near LTR block	HISTO_DA.Contig93.fgenesh_plus.117.final_new	Histo217_01132.t1	HCBG_00824	HC186_00750.t1	HCBG_00824	HC186_00750.t1	HCEG_05572	I7I48_08717	I7I50_02806	I7I52_00528	I7I53_05348	I7I51_03634	ACKS23_00491	ACKS0A_00490
MED7	mediator complex subunit	ucsf_hc.01_1.G217B.05060	ucsf_hc.01_1.G186AR.11683	ucsf_hc.01_1.G186AR.11683	ucsf_hc.01_1.H88.11305	HCAG_05800	near LTR block	near LTR block	near LTR block				Histo217_03824.t1	HCBG_05940	HC186_08637.t1	HCBG_05940	HC186_08637.t1	HCEG_08619	I7I48_10835	I7I50_06215	I7I52_10712	I7I53_12046	I7I51_07187	ACKS23_10424	ACKS0A_10858
MEF1	elongation factor G	ucsf_hc.01_1.G217B.02660	ucsf_hc.01_1.G186AR.02125	ucsf_hc.01_1.G186AR.02125	ucsf_hc.01_1.H88.00596	HCAG_06255	near LTR block					HISTO_DM.Contig933-snap.83.final_new	Histo217_01955.t1	HCBG_07038	HC186_01552.t1	HCBG_07038	HC186_01552.t1	HCEG_00485	I7I48_07899	I7I50_12076	I7I52_11612	I7I53_08086	I7I51_01630	ACKS23_09144	ACKS0A_07949
MEF2	elongation factor G	ucsf_hc.01_1.G217B.06323	ucsf_hc.01_1.G186AR.05825	ucsf_hc.01_1.G186AR.05825	ucsf_hc.01_1.H88.05361	HCAG_02916	near LTR block	near LTR block	near LTR block			HISTO_JF.Contig157.Fgenesh_Aspergillus.9.final_new	Histo217_04821.t1	HCBG_01994	HC186_04317.t1	HCBG_01994	HC186_04317.t1	HCEG_04044	I7I48_01017	I7I50_00511	I7I52_07779	I7I53_03521	I7I51_06689	ACKS23_02717	ACKS0A_02707
MEI2	meiosis protein MEI2	ucsf_hc.01_1.G217B.05355				HCAG_06912	in LTR block				near LTR block	HISTO_GX.Contig297.Fgenesh_Aspergillus.142.final_new	Histo217_04073.t1						I7I48_10100				I7I51_02232	ACKS23_03898	ACKS0A_10126
MEK1	serine/threonine-protein kinase Chk2/Mek1	ucsf_hc.01_1.G217B.11091				HCAG_02982	near LTR block					HISTO_ZU.Contig65.Fgenesh_Aspergillus.226.final_new	Histo217_08519.t1						I7I48_02801				I7I51_06762	ACKS23_12038	ACKS0A_02834
MEP3	ammonium transporter MeaA	ucsf_hc.01_1.G217B.01490	ucsf_hc.01_1.G186AR.01141	ucsf_hc.01_1.G186AR.01141	ucsf_hc.01_1.H88.07389	HCAG_03664						HISTO_DA.Contig93.eannot.2184.final_new	Histo217_01167.t1	HCBG_00859	HC186_00787.t1	HCBG_00859	HC186_00787.t1	HCEG_05606	I7I48_08678	I7I50_02844	I7I52_00491	I7I53_05393	I7I51_03601	ACKS23_00452	ACKS0A_00451
MES1	MesA protein	ucsf_hc.01_1.G217B.03972	ucsf_hc.01_1.G186AR.00876	ucsf_hc.01_1.G186AR.00876	ucsf_hc.01_1.H88.07131	HCAG_04770				near LTR block	near LTR block	HISTO_FE.Contig19-snap.104.final_new	Histo217_02942.t1	HCBG_00663	HC186_00585.t1	HCBG_00663	HC186_00585.t1	HCEG_05409	I7I48_08936	I7I50_02577	I7I52_00760	I7I53_05133	I7I51_03799	ACKS23_00710	ACKS0A_00709
MES1a	methionyl-tRNA synthetase	ucsf_hc.01_1.G217B.05802					in LTR block					HISTO_HF.Contig5.eannot.1028.final_new	Histo217_04416.t1						I7I48_03159					ACKS23_04411	ACKS0A_03200
MES1b	methionyl-tRNA synthetase	ucsf_hc.01_1.G217B.05603	ucsf_hc.01_1.G186AR.10851	ucsf_hc.01_1.G186AR.10851	ucsf_hc.01_1.H88.10458	HCAG_01988						HISTO_GY.Contig460.Fgenesh_Aspergillus.49.final_new	Histo217_04264.t1	HCBG_05338	HC186_08023.t1	HCBG_05338	HC186_08023.t1	HCEG_07993	I7I48_04981	I7I50_03954	I7I52_04862	I7I53_01899	I7I51_08744	ACKS23_06232	ACKS0A_05022
MET1	uroporphyrin methyltransferase	ucsf_hc.01_1.G217B.03403	ucsf_hc.01_1.G186AR.03437	ucsf_hc.01_1.G186AR.03437	ucsf_hc.01_1.H88.09305	HCAG_01224				near LTR block		HISTO_EA.Contig33-snap.55.final_new	Histo217_02503.t1	HCBG_07696	HC186_02541.t1	HCBG_07696	HC186_02541.t1	HCEG_07110	I7I48_04566	I7I50_04413	I7I52_05321	I7I53_01490	I7I51_08447	ACKS23_05817	ACKS0A_04607
MET10	sulfite reductase flavoprotein component	ucsf_hc.01_1.G217B.04922	ucsf_hc.01_1.G186AR.07609	ucsf_hc.01_1.G186AR.07609	ucsf_hc.01_1.H88.11205	HCAG_05734						HISTO_GL.Contig296.Fgenesh_Neurospora.6.final_new	Histo217_03722.t1	HCBG_03010	HC186_05574.t1	HCBG_03010	HC186_05574.t1	HCEG_08547	I7I48_10735	I7I50_09872	I7I52_10811	I7I53_12146	I7I51_07254	ACKS23_10325	ACKS0A_10758
MET12	methylenetetrahydrofolate reductase	ucsf_hc.01_1.G217B.07998	ucsf_hc.01_1.G186AR.12477	ucsf_hc.01_1.G186AR.12477	ucsf_hc.01_1.H88.08229	HCAG_00541				near LTR block		HISTO_LG.Contig392.Fgenesh_histo.75.final_new	Histo217_06083.t1	HCBG_06512	HC186_09222.t1	HCBG_06512	HC186_09222.t1	HCEG_06263	I7I48_03537	I7I50_05568	I7I52_03828	I7I53_00407	I7I51_07675	ACKS23_04789	ACKS0A_03578
MET13	methylenetetrahydrofolate reductase	ucsf_hc.01_1.G217B.02411	ucsf_hc.01_1.G186AR.09384	ucsf_hc.01_1.G186AR.09384	ucsf_hc.01_1.H88.01085	HCAG_07107	near LTR block					HISTO_DM.Contig93.eannot.1695.final_new	Histo217_01767.t1	HCBG_04275	HC186_06947.t1	HCBG_04275	HC186_06947.t1	HCEG_00849	I7I48_07443	I7I50_11570	I7I52_02807	I7I53_07594	I7I51_01299	ACKS23_08688	ACKS0A_07493
MET14	adenylyl-sulfate kinase	ucsf_hc.01_1.G217B.12200				HCAG_01742	near LTR block					HISTO_ZZ.Contig127c.fgenesh_plus.3.final_new	Histo217_09349.t1						I7I48_11861				I7I51_05249	ACKS23_11451	ACKS0A_11886
MET16	phosphoadenosine phosphosulfate reductase	ucsf_hc.01_1.G217B.03391	ucsf_hc.01_1.G186AR.03426	ucsf_hc.01_1.G186AR.03426	ucsf_hc.01_1.H88.09293	HCAG_01216						HISTO_EA.Contig33.eannot.1524.final_new	Histo217_02496.t1	HCBG_07687	HC186_02533.t1	HCBG_07687	HC186_02533.t1	HCEG_07101	I7I48_04554	I7I50_04425	I7I52_05333	I7I53_01478	I7I51_08439	ACKS23_05805	ACKS0A_04595
MET17	cysteine synthase	ucsf_hc.01_1.G217B.02129	ucsf_hc.01_1.G186AR.12272	ucsf_hc.01_1.G186AR.12272	ucsf_hc.01_1.H88.08026	HCAG_00386	near LTR block				near LTR block	HISTO_DF.Contig537.eannot.1326.final_new	Histo217_01609.t1	HCBG_06360	HC186_09075.t1	HCBG_06360	HC186_09075.t1	HCEG_06103	I7I48_03352	I7I50_05774	I7I52_04033	I7I53_00203	I7I51_07509	ACKS23_04604	ACKS0A_03393
MET17A	O-acetylhomoserine sulfhydrylase	ucsf_hc.01_1.G217B.05252	ucsf_hc.01_1.G186AR.04532	ucsf_hc.01_1.G186AR.04532	ucsf_hc.01_1.H88.09670	HCAG_07004				near LTR block	near LTR block	HISTO_GX.Contig297.eannot.1458.final_new	Histo217_03995.t1	HCBG_08798	HC186_03365.t1	HCBG_08798	HC186_03365.t1	HCEG_07402	I7I48_10203	I7I50_08904	I7I52_06420	I7I53_10818	I7I51_02143	ACKS23_04001	ACKS0A_10229
MET17B	cysteine synthase	ucsf_hc.01_1.G217B.04549	ucsf_hc.01_1.G186AR.05663	ucsf_hc.01_1.G186AR.05663	ucsf_hc.01_1.H88.05211	HCAG_02799	near LTR block							HCBG_01877	HC186_04201.t1	HCBG_01877	HC186_04201.t1	HCEG_03920		I7I50_00673	I7I52_07941	I7I53_03368	I7I51_06581	ACKS23_02565	ACKS0A_02556
MET18	MetR protein	ucsf_hc.01_1.G217B.09801	ucsf_hc.01_1.G186AR.06584	ucsf_hc.01_1.G186AR.06584	ucsf_hc.01_1.H88.01773	HCAG_11663					near LTR block	HISTO_ZL.Contig1161e.Fgenesh_histo.61.final_new	Histo217_07575.t1	HCBG_02259	HC186_04798.t1	HCBG_02259	HC186_04798.t1	HCEG_01386	I7I48_06775	I7I50_10896	I7I52_02134	I7I53_06903	I7I51_00841	ACKS23_08020	ACKS0A_06825
MET2	homoserine O-acetyltransferase	ucsf_hc.01_1.G217B.10054	ucsf_hc.01_1.G186AR.11455	ucsf_hc.01_1.G186AR.11455	ucsf_hc.01_1.H88.11049	HCAG_01437	in LTR block	near LTR block	near LTR block	near LTR block	in LTR block	HISTO_ZM.Contig34.eannot.1043.final_new	Histo217_07763.t1	HCBG_05787	HC186_08472.t1	HCBG_05787	HC186_08472.t1	HCEG_08436	I7I48_10576	I7I50_03349	I7I52_04256	I7I53_02493	I7I51_09189	ACKS23_04384	ACKS0A_10598
MET3	sulfate adenylyltransferase	ucsf_hc.01_1.G217B.03384	ucsf_hc.01_1.G186AR.03421	ucsf_hc.01_1.G186AR.03421	ucsf_hc.01_1.H88.09285	HCAG_01212					near LTR block	HISTO_EA.Contig33.eannot.1696.final_new	Histo217_02491.t1	HCBG_07682	HC186_02528.t1	HCBG_07682	HC186_02528.t1	HCEG_07095	I7I48_04547	I7I50_04429	I7I52_05337	I7I53_01470	I7I51_08432	ACKS23_05798	ACKS0A_04588
MET5	sulfite reductase beta subunit	ucsf_hc.01_1.G217B.01138	ucsf_hc.01_1.G186AR.10450	ucsf_hc.01_1.G186AR.10450	ucsf_hc.01_1.H88.08993	HCAG_01033					near LTR block	HISTO_BP.Contig459.Fgenesh_histo.75.final_new	Histo217_00866.t1	HCBG_05046	HC186_07708.t1	HCBG_05046	HC186_07708.t1	HCEG_06852	I7I48_04270	I7I50_04786	I7I52_05695	I7I53_01177	I7I51_08230	ACKS23_05521	ACKS0A_04310
MET6	cobalamin-independent methionine synthase MetH/D	ucsf_hc.01_1.G217B.10755	ucsf_hc.01_1.G186AR.06723	ucsf_hc.01_1.G186AR.06723	ucsf_hc.01_1.H88.01923	HCAG_05565						HISTO_ZT.Contig181-snap.43.final_new	Histo217_08305.t1	HCBG_02371	HC186_04912.t1	HCBG_02371	HC186_04912.t1	HCEG_01508	I7I48_06622	I7I50_10757	I7I52_01996	I7I53_06752	I7I51_00731	ACKS23_07867	ACKS0A_06672
MET7	folylpolyglutamate synthase	ucsf_hc.01_1.G217B.02655	ucsf_hc.01_1.G186AR.02119	ucsf_hc.01_1.G186AR.02119	ucsf_hc.01_1.H88.00592	HCAG_06260	near LTR block	near LTR block	near LTR block			HISTO_DM.Contig933.Fgenesh_Aspergillus.153.final_new	Histo217_01951.t1	HCBG_07033	HC186_01547.t1	HCBG_07033	HC186_01547.t1	HCEG_00479	I7I48_07904	I7I50_12082	I7I52_11606	I7I53_08090	I7I51_01635	ACKS23_09149	ACKS0A_07954
MET8	siroheme biosynthesis protein MET8	ucsf_hc.01_1.G217B.01876	ucsf_hc.01_1.G186AR.01555	ucsf_hc.01_1.G186AR.01555	ucsf_hc.01_1.H88.07771	HCAG_03974					near LTR block	HISTO_DA.Contig93.eannot.2159.final_new		HCBG_01171		HCBG_01171		HCEG_05921	I7I48_08287	I7I50_03261	I7I52_00070	I7I53_05778	I7I51_03287	ACKS23_00062	ACKS0A_00062
MEX67	mRNA export factor mex67	ucsf_hc.01_1.G217B.03880	ucsf_hc.01_1.G186AR.00970	ucsf_hc.01_1.G186AR.00970	ucsf_hc.01_1.H88.07219	HCAG_10621					near LTR block	HISTO_FE.Contig19.genewise.54.final_new	Histo217_02882.t1	HCBG_00733	HC186_00653.t1	HCBG_00733	HC186_00653.t1		I7I48_08844	I7I50_02671	I7I52_00663	I7I53_05221	I7I51_03711	ACKS23_00618	ACKS0A_00617
MFS1	siderochrome-iron transporter MirB	ucsf_hc.01_1.G217B.00502	ucsf_hc.01_1.G186AR.04903	ucsf_hc.01_1.G186AR.04903	ucsf_hc.01_1.H88.04493	HCAG_02222						HISTO_AZ.Contig47.Fgenesh_histo.160.final_new	Histo217_00417.t1	HCBG_01315	HC186_03652.t1	HCBG_01315	HC186_03652.t1	HCEG_03359	I7I48_00189	I7I50_01435	I7I52_12551	I7I53_02645	I7I51_05993	ACKS23_01856	ACKS0A_01847
MFS11	MFS multidrug transporter	ucsf_hc.01_1.G217B.04614	ucsf_hc.01_1.G186AR.05727	ucsf_hc.01_1.G186AR.05727	ucsf_hc.01_1.H88.05274	HCAG_02855	near LTR block				near LTR block	HISTO_GI.Contig382.Fgenesh_histo.57.final_new	Histo217_03476.t1	HCBG_01930	HC186_04254.t1	HCBG_01930	HC186_04254.t1	HCEG_03969	I7I48_00931	I7I50_00608	I7I52_07876	I7I53_03432	I7I51_06632	ACKS23_02631	ACKS0A_02622
MFS2	MFS transporter	ucsf_hc.01_1.G217B.08774	ucsf_hc.01_1.G186AR.04474	ucsf_hc.01_1.G186AR.04474	ucsf_hc.01_1.H88.10047	HCAG_08166		near LTR block	near LTR block	near LTR block		HISTO_ZL.Contig1131.eannot.2054.final_new	Histo217_06782.t1	HCBG_08754	HC186_03328.t1	HCBG_08754	HC186_03328.t1	HCEG_07681	I7I48_01918	I7I50_09301	I7I52_06822	I7I53_11196	I7I51_02418	ACKS23_03618	ACKS0A_09848
MFS4	major facilitator superfamily transporter	ucsf_hc.01_1.G217B.03727				HCAG_04144						HISTO_ER.Contig17.Fgenesh_Aspergillus.6.final_new	Histo217_02769.t1						I7I48_09764				I7I51_04454	ACKS23_01538	ACKS0A_01537
MGM101	mitochondrial genome maintenance protein MGM101	ucsf_hc.01_1.G217B.06903	ucsf_hc.01_1.G186AR.03121	ucsf_hc.01_1.G186AR.03121	ucsf_hc.01_1.H88.05931	HCAG_08682						HISTO_KF.Contig597.Fgenesh_histo.67.final_new	Histo217_05271.t1	HCBG_08057	HC186_02304.t1	HCBG_08057	HC186_02304.t1	HCEG_04483	I7I48_02567	I7I50_08316	I7I52_05832	I7I53_08833	I7I51_02770	ACKS23_10041	ACKS0A_08846
MGR2	mitochondrial genome maintenance protein Mgr2	ucsf_hc.01_1.G217B.10463	ucsf_hc.01_1.G186AR.07027	ucsf_hc.01_1.G186AR.07027	ucsf_hc.01_1.H88.02177		near LTR block	near LTR block	near LTR block			HISTO_ZT.Contig1129.eannot.1095.final_new		HCBG_02587		HCBG_02587		HCEG_01731	I7I48_06362	I7I50_10453	I7I52_01692	I7I53_06497		ACKS23_07607	ACKS0A_06412
MIA40	intermembrane space import and assembly protein	ucsf_hc.01_1.G217B.01689	ucsf_hc.01_1.G186AR.01352	ucsf_hc.01_1.G186AR.01352	ucsf_hc.01_1.H88.07578	HCAG_10361	near LTR block					HISTO_DA.Contig93.eannot.2117.final_new	Histo217_01325.t1	HCBG_01026	HC186_00960.t1	HCBG_01026	HC186_00960.t1	HCEG_05769	I7I48_08476	I7I50_03057	I7I52_00277	I7I53_05584	I7I51_03433	ACKS23_00250	ACKS0A_00249
MID1	calcium channel subunit Mid1	ucsf_hc.01_1.G217B.11171	ucsf_hc.01_1.G186AR.06039	ucsf_hc.01_1.G186AR.06039	ucsf_hc.01_1.H88.05700	HCAG_03030				near LTR block		HISTO_ZU.Contig65.fgenesh_plus.51.final_new	Histo217_08578.t1	HCBG_02138	HC186_04467.t1	HCBG_02138	HC186_04467.t1	HCEG_04307	I7I48_02881	I7I50_00297	I7I52_07565	I7I53_03860	I7I51_06818	ACKS23_12118	ACKS0A_02914
MIF1	macrophage migration inhibitory factor	ucsf_hc.01_1.G217B.05052	ucsf_hc.01_1.G186AR.11849	ucsf_hc.01_1.G186AR.11849	ucsf_hc.01_1.H88.11470	HCAG_05903	near LTR block					HISTO_GL.Contig306.Fgenesh_histo.19.final_new	Histo217_03811.t1	HCBG_06066	HC186_08764.t1	HCBG_06066	HC186_08764.t1	HCEG_08748	I7I48_10981	I7I50_06384	I7I52_10543	I7I53_11878	I7I51_07066	ACKS23_10570	ACKS0A_11004
MIS14	kinetochore protein mis14	ucsf_hc.01_1.G217B.10891			ucsf_hc.01_1.H88.02051	HCAG_05466					near LTR block	HISTO_ZT.Contig181.Fgenesh_histo.77.final_new						HCEG_01626	I7I48_06485			I7I53_06623	I7I51_00626	ACKS23_07730	ACKS0A_06535
MIS3	ribosomal RNA assembly protein mis3	ucsf_hc.01_1.G217B.02438	ucsf_hc.01_1.G186AR.09409	ucsf_hc.01_1.G186AR.09409	ucsf_hc.01_1.H88.01111	HCAG_07125						HISTO_DM.Contig93.eannot.1598.final_new		HCBG_04297	HC186_06967.t1	HCBG_04297	HC186_06967.t1	HCEG_00870	I7I48_07416	I7I50_11545	I7I52_02782	I7I53_07568	I7I51_01279	ACKS23_08661	ACKS0A_07466
MIS4	sister chromatid cohesion protein Mis4	ucsf_hc.01_1.G217B.01037	ucsf_hc.01_1.G186AR.10331	ucsf_hc.01_1.G186AR.10331	ucsf_hc.01_1.H88.08881	HCAG_00969						HISTO_BP.Contig457.Fgenesh_histo.15.final_new	Histo217_00793.t1	HCBG_04960	HC186_07624.t1	HCBG_04960	HC186_07624.t1	HCEG_06763	I7I48_04170	I7I50_04904	I7I52_03162	I7I53_01065	I7I51_08158	ACKS23_05421	ACKS0A_04210
MIT1	SHREC complex subunit Mit1	ucsf_hc.01_1.G217B.02331	ucsf_hc.01_1.G186AR.09298	ucsf_hc.01_1.G186AR.09298	ucsf_hc.01_1.H88.01007	HCAG_07058				in LTR block		HISTO_DM.Contig93-snap.90.final_new	Histo217_01731.t1	HCBG_04221	HC186_06895.t1	HCBG_04221	HC186_06895.t1	HCEG_00792	I7I48_07524	I7I50_11657	I7I52_02894	I7I53_07673	I7I51_01352	ACKS23_08769	ACKS0A_07574
MKC1	mitogen-activated protein kinase	ucsf_hc.01_1.G217B.02764	ucsf_hc.01_1.G186AR.08998	ucsf_hc.01_1.G186AR.08998	ucsf_hc.01_1.H88.00702	HCAG_06189		near LTR block	near LTR block	near LTR block		HISTO_DM.Contig933.fgenesh_plus.67.final_new	Histo217_02033.t1	HCBG_03996	HC186_06666.t1	HCBG_03996	HC186_06666.t1	HCEG_00574	I7I48_07795	I7I50_11959	I7I52_11729	I7I53_07981	I7I51_01553	ACKS23_09040	ACKS0A_07845
MKK1	MAP kinase	ucsf_hc.01_1.G217B.10378	ucsf_hc.01_1.G186AR.01985	ucsf_hc.01_1.G186AR.01985	ucsf_hc.01_1.H88.00448	HCAG_00181						HISTO_ZT.Contig1128f.Fgenesh_histo.44.final_new	Histo217_08003.t1	HCBG_06931	HC186_01441.t1	HCBG_06931	HC186_01441.t1	HCEG_00372	I7I48_05866	I7I50_12217	I7I52_11471	I7I53_08236	I7I51_01729	ACKS23_07111	ACKS0A_05916
MKT1	XPG I-region protein	ucsf_hc.01_1.G217B.07558	ucsf_hc.01_1.G186AR.05407	ucsf_hc.01_1.G186AR.05407	ucsf_hc.01_1.H88.04991	HCAG_02590					near LTR block	HISTO_LF.Contig359-snap.178.final_new	Histo217_05771.t1	HCBG_01689	HC186_04016.t1	HCBG_01689	HC186_04016.t1	HCEG_03734	I7I48_00669	I7I50_00931	I7I52_08197	I7I53_03144	I7I51_06365	ACKS23_02336	ACKS0A_02327
MLH1	DNA binding protein	ucsf_hc.01_1.G217B.07636	ucsf_hc.01_1.G186AR.05511	ucsf_hc.01_1.G186AR.05511	ucsf_hc.01_1.H88.05071			near LTR block				HISTO_LF.Contig359-snap.235.final_new	Histo217_05837.t1	HCBG_01762	HC186_04092.t1	HCBG_01762	HC186_04092.t1	HCEG_03807	I7I48_00749	I7I50_00827	I7I52_08095	I7I53_03226		ACKS23_02416	ACKS0A_02407
MLH2	DNA mismatch repair protein mutL	ucsf_hc.01_1.G217B.02635	ucsf_hc.01_1.G186AR.02102	ucsf_hc.01_1.G186AR.02102	ucsf_hc.01_1.H88.00575	HCAG_06272		near LTR block	near LTR block			HISTO_DM.Contig933.eannot.1550.final_new	Histo217_01936.t1	HCBG_07020	HC186_01535.t1	HCBG_07020	HC186_01535.t1	HCEG_00465	I7I48_07924	I7I50_12099	I7I52_11589	I7I53_08107	I7I51_01648	ACKS23_09169	ACKS0A_07974
MLH3	DNA mismatch repair protein	ucsf_hc.01_1.G217B.09811	ucsf_hc.01_1.G186AR.06596	ucsf_hc.01_1.G186AR.06596	ucsf_hc.01_1.H88.01785	HCAG_08981				near LTR block	near LTR block	HISTO_ZL.Contig1161e.Fgenesh_histo.81.final_new	Histo217_07583.t1	HCBG_02269	HC186_04808.t1	HCBG_02269	HC186_04808.t1	HCEG_01397	I7I48_06765	I7I50_10884	I7I52_02123	I7I53_06891	I7I51_00833	ACKS23_08010	ACKS0A_06815
MMM1	DUF1183 domain-containing protein	ucsf_hc.01_1.G217B.08670	ucsf_hc.01_1.G186AR.04367	ucsf_hc.01_1.G186AR.04367	ucsf_hc.01_1.H88.09935	HCAG_08246	near LTR block					HISTO_ZL.Contig1131.Fgenesh_Aspergillus.240.final_new	Histo217_06703.t1	HCBG_08674	HC186_03250.t1	HCBG_08674	HC186_03250.t1	HCEG_07596	I7I48_09926	I7I50_09194	I7I52_06715	I7I53_11084	I7I51_02340	ACKS23_03722	ACKS0A_09952
MMP37	MMP37-like protein	ucsf_hc.01_1.G217B.09061	ucsf_hc.01_1.G186AR.08783	ucsf_hc.01_1.G186AR.08783	ucsf_hc.01_1.H88.03797					in LTR block		HISTO_ZL.Contig1158.Fgenesh_Neurospora.69.final_new	Histo217_07010.t1	HCBG_03864	HC186_06514.t1	HCBG_03864	HC186_06514.t1		I7I48_01629	I7I50_07624	I7I52_09304	I7I53_10226		ACKS23_03329	ACKS0A_09559
MMS19	DNA repair/transcription protein	ucsf_hc.01_1.G217B.04570	ucsf_hc.01_1.G186AR.05687	ucsf_hc.01_1.G186AR.05687	ucsf_hc.01_1.H88.05233	HCAG_10109						HISTO_GI.Contig382.Fgenesh_histo.78.final_new	Histo217_03443.t1	HCBG_01896	HC186_04218.t1	HCBG_01896	HC186_04218.t1	HCEG_03939	I7I48_00887	I7I50_00648	I7I52_07916	I7I53_03391	I7I51_06600	ACKS23_02587	ACKS0A_02578
MMS2	ubiquitin-conjugating enzyme	ucsf_hc.01_1.G217B.11948	ucsf_hc.01_1.G186AR.08097	ucsf_hc.01_1.G186AR.08097	ucsf_hc.01_1.H88.03173	HCAG_01487						HISTO_ZZ.Contig127b.fgenesh_plus.19.final_new		HCBG_03347	HC186_05934.t1	HCBG_03347	HC186_05934.t1	HCEG_02315	I7I48_11608	I7I50_06936	I7I52_09990	I7I53_09600	I7I51_05501	ACKS23_11198	ACKS0A_11633
MND1	meiotic nuclear division protein 1	ucsf_hc.01_1.G217B.07170				HCAG_07864	near LTR block				near LTR block	HISTO_KF.Contig601.Fgenesh_Aspergillus.11.final_new	Histo217_05467.t1						I7I48_02426				I7I51_02884	ACKS23_09900	ACKS0A_08706
MNN4	mannosylphosphate transferase	ucsf_hc.01_1.G217B.00771	ucsf_hc.01_1.G186AR.10036	ucsf_hc.01_1.G186AR.10036	ucsf_hc.01_1.H88.08601							HISTO_BP.Contig457.eannot.1660.final_new	Histo217_00613.t1	HCBG_04748	HC186_07414.t1	HCBG_04748	HC186_07414.t1	HCEG_06545	I7I48_03903	I7I50_05201	I7I52_03459	I7I53_00783		ACKS23_05154	ACKS0A_03943
MNN9	alpha-1,6 mannosyltransferase	ucsf_hc.01_1.G217B.08458	ucsf_hc.01_1.G186AR.11435	ucsf_hc.01_1.G186AR.11435	ucsf_hc.01_1.H88.11030	HCAG_03327	near LTR block	near LTR block	near LTR block		near LTR block	HISTO_ZH.Contig107.fgenesh_plus.5.final_new	Histo217_06530.t1	HCBG_05776	HC186_08462.t1	HCBG_05776	HC186_08462.t1	HCEG_08426	I7I48_10546	I7I50_03369	I7I52_04276	I7I53_02474	I7I51_09178	ACKS23_04354	ACKS0A_10571
MNR2	MIT family metal ion transporter	ucsf_hc.01_1.G217B.06179	ucsf_hc.01_1.G186AR.09842	ucsf_hc.01_1.G186AR.09842	ucsf_hc.01_1.H88.01540	HCAG_07400				near LTR block	near LTR block	HISTO_HS.Contig68.eannot.2123.final_new	Histo217_04698.t1	HCBG_04621	HC186_07293.t1	HCBG_04621	HC186_07293.t1	HCEG_01215	I7I48_06995	I7I50_11106	I7I52_02345	I7I53_07137	I7I51_00974	ACKS23_08240	ACKS0A_07045
MOB1	protein kinase	ucsf_hc.01_1.G217B.01668	ucsf_hc.01_1.G186AR.01325	ucsf_hc.01_1.G186AR.01325	ucsf_hc.01_1.H88.07555	HCAG_03814						HISTO_DA.Contig93.eannot.2090.final_new		HCBG_01004	HC186_00938.t1	HCBG_01004	HC186_00938.t1	HCEG_05750	I7I48_08497	I7I50_03030	I7I52_00304	I7I53_05561	I7I51_03450	ACKS23_00271	ACKS0A_00270
MOD5	tRNA isopentenyltransferase	ucsf_hc.01_1.G217B.08571	ucsf_hc.01_1.G186AR.06386	ucsf_hc.01_1.G186AR.06386	ucsf_hc.01_1.H88.09843	HCAG_06876	near LTR block			near LTR block		HISTO_ZL.Contig1131.eannot.1993.final_new	Histo217_06645.t1	HCBG_09160	HC186_04694.t1	HCBG_09160	HC186_04694.t1	HCEG_07527	I7I48_10030	I7I50_09096	I7I52_06615	I7I53_10991	I7I51_02266	ACKS23_03825	ACKS0A_10055
MON1	vacuolar fusion protein mon1	ucsf_hc.01_1.G217B.01563	ucsf_hc.01_1.G186AR.01224	ucsf_hc.01_1.G186AR.01224	ucsf_hc.01_1.H88.07466	HCAG_03726					near LTR block	HISTO_DA.Contig93.Fgenesh_histo.311.final_new	Histo217_01226.t1	HCBG_00923	HC186_00847.t1	HCBG_00923	HC186_00847.t1	HCEG_05663	I7I48_08602	I7I50_02929	I7I52_00405	I7I53_05472	I7I51_03540	ACKS23_00376	ACKS0A_00375
MPD1	mannitol-1-phosphate dehydrogenase	ucsf_hc.01_1.G217B.06842				HCAG_08720	near LTR block				near LTR block	HISTO_KF.Contig597-snap.17.final_new	Histo217_05220.t1						I7I48_02506				I7I51_02822	ACKS23_09980	ACKS0A_08785
MPP10	U3 small nucleolar ribonucleoprotein Mpp10	ucsf_hc.01_1.G217B.09728	ucsf_hc.01_1.G186AR.06504	ucsf_hc.01_1.G186AR.06504		HCAG_07899	near LTR block	near LTR block	near LTR block		in LTR block	HISTO_ZL.Contig1161d.Fgenesh_Aspergillus.42.final_new	Histo217_07523.t1	HCBG_02201	HC186_04735.t1	HCBG_02201	HC186_04735.t1		I7I48_06848	I7I50_10976	I7I52_02214		I7I51_00902	ACKS23_08093	ACKS0A_06898
MPS1	dual specificity protein kinase	ucsf_hc.01_1.G217B.09609	ucsf_hc.01_1.G186AR.00242	ucsf_hc.01_1.G186AR.00242	ucsf_hc.01_1.H88.06481	HCAG_04266				near LTR block		HISTO_ZL.Contig1161c-snap.105.final_new		HCBG_00185	HC186_00156.t1	HCBG_00185	HC186_00156.t1	HCEG_04869	I7I48_09594	I7I50_01944	I7I52_12158	I7I53_04482	I7I51_04331	ACKS23_01368	ACKS0A_01367
MRD1	multiple RNA-binding domain-containing protein	ucsf_hc.01_1.G217B.03830	ucsf_hc.01_1.G186AR.01028	ucsf_hc.01_1.G186AR.01028	ucsf_hc.01_1.H88.07266	HCAG_10609					near LTR block	HISTO_FE.Contig19.eannot.1939.final_new	Histo217_02846.t1	HCBG_00771	HC186_00696.t1	HCBG_00771	HC186_00696.t1	HCEG_05510	I7I48_08792	I7I50_02731	I7I52_00603	I7I53_05270	I7I51_03750	ACKS23_00566	ACKS0A_00565
MRF1	peptide chain release factor 1	ucsf_hc.01_1.G217B.08175	ucsf_hc.01_1.G186AR.07803	ucsf_hc.01_1.G186AR.07803	ucsf_hc.01_1.H88.02869	HCAG_09067	in LTR block	near LTR block	near LTR block	near LTR block		HISTO_ZE.Contig149.Fgenesh_histo.19.final_new	Histo217_06308.t1	HCBG_03109	HC186_05697.t1	HCBG_03109	HC186_05697.t1	HCEG_02068	I7I48_11285	I7I50_06638	I7I52_10288	I7I53_09293	I7I51_06904	ACKS23_10876	ACKS0A_11311
MRH4	ATP-dependent RNA helicase MRH4	ucsf_hc.01_1.G217B.06123	ucsf_hc.01_1.G186AR.09774	ucsf_hc.01_1.G186AR.09774	ucsf_hc.01_1.H88.01467	HCAG_07357					near LTR block	HISTO_HS.Contig68.Fgenesh_Aspergillus.2.final_new	Histo217_04652.t1	HCBG_04572	HC186_07248.t1	HCBG_04572	HC186_07248.t1	HCEG_01155	I7I48_07051	I7I50_11174	I7I52_02412	I7I53_07210	I7I51_01024	ACKS23_08296	ACKS0A_07101
MRL1	vacuolar sorting receptor	ucsf_hc.01_1.G217B.10358	ucsf_hc.01_1.G186AR.02007	ucsf_hc.01_1.G186AR.02007	ucsf_hc.01_1.H88.00468	HCAG_00204						HISTO_ZT.Contig1128f.eannot.1113.final_new	Histo217_07988.t1	HCBG_06947	HC186_01453.t1	HCBG_06947	HC186_01453.t1	HCEG_00387	I7I48_05887	I7I50_12195	I7I52_11493	I7I53_08215	I7I51_01712	ACKS23_07132	ACKS0A_05937
MRM2	cell division cycle protein, ribosomal RNA methyltransferase MRM2	ucsf_hc.01_1.G217B.05672	ucsf_hc.01_1.G186AR.10785	ucsf_hc.01_1.G186AR.10785	ucsf_hc.01_1.H88.10396	HCAG_02031	near LTR block	near LTR block	near LTR block		near LTR block	HISTO_GY.Contig460-snap.157.final_new		HCBG_05288	HC186_07970.t1	HCBG_05288	HC186_07970.t1		I7I48_04912	I7I50_04020	I7I52_04928	I7I53_01837	I7I51_08698	ACKS23_06163	ACKS0A_04953
MRP17	37S ribosomal protein Mrp17	ucsf_hc.01_1.G217B.11717	ucsf_hc.01_1.G186AR.07879	ucsf_hc.01_1.G186AR.07879	ucsf_hc.01_1.H88.02944	HCAG_03471						HISTO_ZZ.Contig127a.eannot.1353.final_new	Histo217_08961.t1	HCBG_03168	HC186_05752.t1	HCBG_03168	HC186_05752.t1	HCEG_02124	I7I48_11373	I7I50_06714	I7I52_10212	I7I53_09367	I7I51_05684	ACKS23_10963	ACKS0A_11398
MRP2	mitochondrial 40S ribosomal protein MRP2	ucsf_hc.01_1.G217B.10458	ucsf_hc.01_1.G186AR.07023	ucsf_hc.01_1.G186AR.07023	ucsf_hc.01_1.H88.02172	HCAG_05379		near LTR block	near LTR block			HISTO_ZT.Contig1129.eannot.1099.final_new	Histo217_08060.t1	HCBG_02583	HC186_05135.t1	HCBG_02583	HC186_05135.t1	HCEG_01724	I7I48_06367	I7I50_10457	I7I52_01696	I7I53_06502	I7I51_00537	ACKS23_07612	ACKS0A_06417
MRP4	mitochondrial ribosomal protein subunit S2	ucsf_hc.01_1.G217B.10848	ucsf_hc.01_1.G186AR.06827	ucsf_hc.01_1.G186AR.06827	ucsf_hc.01_1.H88.02007	HCAG_05505	near LTR block						Histo217_08371.t1	HCBG_02440	HC186_04988.t1	HCBG_02440	HC186_04988.t1	HCEG_01585	I7I48_06529	I7I50_10653	I7I52_01891	I7I53_06668	I7I51_00664	ACKS23_07774	ACKS0A_06579
MRP49	50S ribosomal protein Mrp49	ucsf_hc.01_1.G217B.10250	ucsf_hc.01_1.G186AR.07214	ucsf_hc.01_1.G186AR.07214	ucsf_hc.01_1.H88.02352	HCAG_05228				near LTR block	near LTR block	HISTO_ZT.Contig1089.Fgenesh_histo.172.final_new	Histo217_07911.t1	HCBG_02718	HC186_05276.t1	HCBG_02718	HC186_05276.t1	HCEG_01856	I7I48_06180	I7I50_10265	I7I52_01504	I7I53_06322	I7I51_00379	ACKS23_07425	ACKS0A_06230
MRPL1	50S ribosomal protein L1	ucsf_hc.01_1.G217B.07987	ucsf_hc.01_1.G186AR.12484	ucsf_hc.01_1.G186AR.12484	ucsf_hc.01_1.H88.08238	HCAG_00549				near LTR block		HISTO_LG.Contig392.eannot.1645.final_new	Histo217_06076.t1	HCBG_06520	HC186_09230.t1	HCBG_06520	HC186_09230.t1	HCEG_06271	I7I48_03547	I7I50_05561	I7I52_03821	I7I53_00416	I7I51_07683	ACKS23_04799	ACKS0A_03588
MRPL11	mitochondrial ribosomal protein subunit L11	ucsf_hc.01_1.G217B.11967	ucsf_hc.01_1.G186AR.08114	ucsf_hc.01_1.G186AR.08114	ucsf_hc.01_1.H88.03187	HCAG_09780						HISTO_ZZ.Contig127b-snap.48.final_new	Histo217_09152.t1	HCBG_03360	HC186_05948.t1	HCBG_03360	HC186_05948.t1	HCEG_02329	I7I48_11627	I7I50_06953	I7I52_09973	I7I53_09614	I7I51_05487	ACKS23_11217	ACKS0A_11652
MRPL16	60S ribosomal protein L16	ucsf_hc.01_1.G217B.01680	ucsf_hc.01_1.G186AR.01340	ucsf_hc.01_1.G186AR.01340	ucsf_hc.01_1.H88.07568	HCAG_03826						HISTO_DA.Contig93.Fgenesh_histo.171.final_new	Histo217_01317.t1	HCBG_01018	HC186_00951.t1	HCBG_01018	HC186_00951.t1	HCEG_05762	I7I48_08485	I7I50_03045	I7I52_00289	I7I53_05574	I7I51_03440	ACKS23_00259	ACKS0A_00258
MRPL19	60S ribosomal protein L19	ucsf_hc.01_1.G217B.07617	ucsf_hc.01_1.G186AR.05480	ucsf_hc.01_1.G186AR.05480	ucsf_hc.01_1.H88.05051	HCAG_02652		near LTR block				HISTO_LF.Contig359.eannot.1984.final_new	Histo217_05824.t1	HCBG_01746	HC186_04076.t1	HCBG_01746	HC186_04076.t1	HCEG_03790	I7I48_00730	I7I50_00856	I7I52_08122	I7I53_03206	I7I51_06432	ACKS23_02397	ACKS0A_02388
MRPL20	ribosomal protein YmL20	ucsf_hc.01_1.G217B.11250	ucsf_hc.01_1.G186AR.04118	ucsf_hc.01_1.G186AR.04118	ucsf_hc.01_1.H88.05595	HCAG_03542	near LTR block	near LTR block	near LTR block			HISTO_ZU.Contig65.genewise.78.final_new	Histo217_08646.t1	HCBG_08486	HC186_03060.t1	HCBG_08486	HC186_03060.t1	HCEG_04216	I7I48_02960	I7I50_00192	I7I52_07461	I7I53_03755	I7I51_05741	ACKS23_12197	ACKS0A_02993
MRPL23	50S ribosomal protein L13	ucsf_hc.01_1.G217B.08881	ucsf_hc.01_1.G186AR.02240	ucsf_hc.01_1.G186AR.02240	ucsf_hc.01_1.H88.10154	HCAG_08072					near LTR block	HISTO_ZL.Contig1131.eannot.2120.final_new	Histo217_06862.t1	HCBG_07127	HC186_01650.t1	HCBG_07127	HC186_01650.t1	HCEG_07771	I7I48_01812	I7I50_09408	I7I52_06929	I7I53_11303	I7I51_02506	ACKS23_03512	ACKS0A_09742
MRPL24	50S ribosomal protein L24	ucsf_hc.01_1.G217B.12115	ucsf_hc.01_1.G186AR.08279	ucsf_hc.01_1.G186AR.08279	ucsf_hc.01_1.H88.03345	HCAG_01672						HISTO_ZZ.Contig127c-snap.40.final_new		HCBG_03471	HC186_06071.t1	HCBG_03471	HC186_06071.t1	HCEG_02460	I7I48_11776	I7I50_07144	I7I52_09801	I7I53_09772	I7I51_05321	ACKS23_11366	ACKS0A_11801
MRPL25	mitochondrial ribosomal protein MRPL25	ucsf_hc.01_1.G217B.02372	ucsf_hc.01_1.G186AR.09341	ucsf_hc.01_1.G186AR.09341	ucsf_hc.01_1.H88.01050	HCAG_07087						HISTO_DM.Contig93.eannot.1681.final_new	Histo217_01753.t1	HCBG_04252	HC186_06926.t1	HCBG_04252	HC186_06926.t1	HCEG_00822	I7I48_07482	I7I50_11613	I7I52_02850	I7I53_07629	I7I51_01322	ACKS23_08727	ACKS0A_07532
MRPL28	mitochondrial ribosomal protein MRPL28	ucsf_hc.01_1.G217B.06680	ucsf_hc.01_1.G186AR.01886	ucsf_hc.01_1.G186AR.01886	ucsf_hc.01_1.H88.00358	HCAG_00106						HISTO_JG.Contig207.eannot.1350.final_new	Histo217_05092.t1	HCBG_06857	HC186_01365.t1	HCBG_06857	HC186_01365.t1	HCEG_00298	I7I48_05756	I7I50_12317	I7I52_11371	I7I53_08327	I7I51_01806	ACKS23_07001	ACKS0A_05806
MRPL3	60S ribosomal protein L3	ucsf_hc.01_1.G217B.00764	ucsf_hc.01_1.G186AR.10025	ucsf_hc.01_1.G186AR.10025	ucsf_hc.01_1.H88.08592	HCAG_00774	near LTR block					HISTO_BP.Contig457-snap.9.final_new	Histo217_00607.t1	HCBG_04742	HC186_07406.t1	HCBG_04742	HC186_07406.t1	HCEG_06538	I7I48_03896	I7I50_05212	I7I52_03470	I7I53_00774	I7I51_07942	ACKS23_05147	ACKS0A_03936
MRPL31	mitochondrial 54S ribosomal protein YmL31	ucsf_hc.01_1.G217B.01757	ucsf_hc.01_1.G186AR.01408	ucsf_hc.01_1.G186AR.01408	ucsf_hc.01_1.H88.07637	HCAG_03879		near LTR block	near LTR block		near LTR block	HISTO_DA.Contig93.eannot.1954.final_new		HCBG_01074		HCBG_01074		HCEG_05821	I7I48_08407	I7I50_03114	I7I52_00220	I7I53_05644	I7I51_03387	ACKS23_00181	ACKS0A_00181
MRPL35	ribosomal protein YmL35	ucsf_hc.01_1.G217B.07452	ucsf_hc.01_1.G186AR.05301	ucsf_hc.01_1.G186AR.05301	ucsf_hc.01_1.H88.04879	HCAG_02526					near LTR block	HISTO_LF.Contig359.Fgenesh_histo.45.final_new	Histo217_05698.t1	HCBG_01613	HC186_03941.t1	HCBG_01613	HC186_03941.t1	HCEG_03652	I7I48_00562	I7I50_01038	I7I52_08304	I7I53_03031	I7I51_06302	ACKS23_02229	ACKS0A_02220
MRPL51	mitochondrial ribosomal protein subunit L51	ucsf_hc.01_1.G217B.07429	ucsf_hc.01_1.G186AR.05276	ucsf_hc.01_1.G186AR.05276	ucsf_hc.01_1.H88.04853	HCAG_02504						HISTO_LF.Contig359.Fgenesh_Aspergillus.246.final_new	Histo217_05678.t1	HCBG_01591	HC186_03919.t1	HCBG_01591	HC186_03919.t1	HCEG_03630	I7I48_00539	I7I50_01063	I7I52_09114	I7I53_03005	I7I51_06282	ACKS23_02206	ACKS0A_02197
MRPL6	ribosomal protein L6	ucsf_hc.01_1.G217B.04917	ucsf_hc.01_1.G186AR.07614	ucsf_hc.01_1.G186AR.07614	ucsf_hc.01_1.H88.11201	HCAG_05729						HISTO_GL.Contig296.eannot.1441.final_new	Histo217_03717.t1	HCBG_03015	HC186_05579.t1	HCBG_03015	HC186_05579.t1	HCEG_08542	I7I48_10730	I7I50_09867	I7I52_10816	I7I53_12150	I7I51_07259	ACKS23_10320	ACKS0A_10753
MRPL7	ribosomal protein L5	ucsf_hc.01_1.G217B.05445	ucsf_hc.01_1.G186AR.11017	ucsf_hc.01_1.G186AR.11017	ucsf_hc.01_1.H88.10612	HCAG_09048					near LTR block	HISTO_GY.Contig460.eannot.1663.final_new	Histo217_04157.t1	HCBG_05449	HC186_08138.t1	HCBG_05449	HC186_08138.t1	HCEG_08106	I7I48_05141	I7I50_03787	I7I52_04694	I7I53_02055	I7I51_09009	ACKS23_06392	ACKS0A_05182
MRPS12	ribosomal protein S12	ucsf_hc.01_1.G217B.01020	ucsf_hc.01_1.G186AR.10311	ucsf_hc.01_1.G186AR.10311	ucsf_hc.01_1.H88.08861	HCAG_00952				near LTR block		HISTO_BP.Contig457.eannot.1703.final_new	Histo217_00776.t1	HCBG_04944	HC186_07609.t1	HCBG_04944	HC186_07609.t1	HCEG_06748	I7I48_04153	I7I50_04924	I7I52_03182	I7I53_01045	I7I51_08141	ACKS23_05404	ACKS0A_04193
MRPS16	37S ribosomal protein S16	ucsf_hc.01_1.G217B.07692	ucsf_hc.01_1.G186AR.09979	ucsf_hc.01_1.G186AR.09979	ucsf_hc.01_1.H88.08552	HCAG_00736	near LTR block	near LTR block	near LTR block			HISTO_LG.Contig392.eannot.1704.final_new	Histo217_05873.t1	HCBG_04706	HC186_07371.t1	HCBG_04706	HC186_07371.t1	HCEG_06506	I7I48_03845	I7I50_05259	I7I52_03518	I7I53_00733	I7I51_07904	ACKS23_05097	ACKS0A_03886
MRPS18	mitochondrial ribosomal protein subunit S18	ucsf_hc.01_1.G217B.11878	ucsf_hc.01_1.G186AR.08027	ucsf_hc.01_1.G186AR.08027	ucsf_hc.01_1.H88.03101	HCAG_01442	near LTR block			near LTR block	in LTR block	HISTO_ZZ.Contig127a.eannot.1330.final_new		HCBG_03296		HCBG_03296			I7I48_11536	I7I50_06864	I7I52_10062	I7I53_09526	I7I51_05547	ACKS23_11126	ACKS0A_11561
MRPS5	37S ribosomal protein S5	ucsf_hc.01_1.G217B.00869	ucsf_hc.01_1.G186AR.10146	ucsf_hc.01_1.G186AR.10146	ucsf_hc.01_1.H88.08700	HCAG_00850					near LTR block	HISTO_BP.Contig457.eannot.1636.final_new	Histo217_00675.t1	HCBG_04826	HC186_07491.t1	HCBG_04826	HC186_07491.t1	HCEG_06626	I7I48_04001	I7I50_05091	I7I52_03349	I7I53_00882	I7I51_08027	ACKS23_05252	ACKS0A_04041
MRPS8	40S ribosomal protein S8	ucsf_hc.01_1.G217B.07050	ucsf_hc.01_1.G186AR.03797	ucsf_hc.01_1.G186AR.03797	ucsf_hc.01_1.H88.02734	HCAG_07782		near LTR block	near LTR block			HISTO_KF.Contig601.Fgenesh_histo.120.final_new	Histo217_05388.t1	HCBG_08240	HC186_02819.t1	HCBG_08240	HC186_02819.t1	HCEG_01959	I7I48_02301	I7I50_08571	I7I52_06086	I7I53_09156	I7I51_02974	ACKS23_09775	ACKS0A_08581
MRPS9	37S ribosomal protein S9	ucsf_hc.01_1.G217B.08688	ucsf_hc.01_1.G186AR.04383	ucsf_hc.01_1.G186AR.04383	ucsf_hc.01_1.H88.09951	HCAG_08235	near LTR block					HISTO_ZL.Contig1131.eannot.1942.final_new	Histo217_06715.t1	HCBG_08686	HC186_03261.t1	HCBG_08686	HC186_03261.t1	HCEG_07609	I7I48_02004	I7I50_09210	I7I52_06731	I7I53_11100	I7I51_02353	ACKS23_03704	ACKS0A_09934
MRS2	inner membrane magnesium transporter mrs2	ucsf_hc.01_1.G217B.11701	ucsf_hc.01_1.G186AR.11294	ucsf_hc.01_1.G186AR.11294	ucsf_hc.01_1.H88.10898	HCAG_03219	near LTR block					HISTO_ZY.Contig571f.Fgenesh_Aspergillus.44.final_new	Histo217_08946.t1	HCBG_05668	HC186_08350.t1	HCBG_05668	HC186_08350.t1	HCEG_08317	I7I48_10379	I7I50_03510	I7I52_04417	I7I53_02342	I7I51_09079	ACKS23_04187	ACKS0A_10404
MRS3	mitochondrial RNA splicing protein	ucsf_hc.01_1.G217B.10202	ucsf_hc.01_1.G186AR.07164	ucsf_hc.01_1.G186AR.07164	ucsf_hc.01_1.H88.02303	HCAG_05271						HISTO_ZT.Contig1089.eannot.1562.final_new	Histo217_07873.t1	HCBG_02676	HC186_05236.t1	HCBG_02676	HC186_05236.t1	HCEG_01818	I7I48_06229	I7I50_10316	I7I52_01555	I7I53_06372	I7I51_00426	ACKS23_07474	ACKS0A_06279
MS8	mitochondrial 37S ribosomal protein MRP4	ucsf_hc.01_1.G217B.10847	ucsf_hc.01_1.G186AR.06826	ucsf_hc.01_1.G186AR.06826	ucsf_hc.01_1.H88.02006	HCAG_05505	near LTR block						Histo217_08370.t1	HCBG_02439	HC186_04987.t1	HCBG_02439	HC186_04987.t1	HCEG_01584	I7I48_06530	I7I50_10654	I7I52_01892	I7I53_06669	I7I51_00664	ACKS23_07775	ACKS0A_06580
MS88	mold-specific protein MS88	ucsf_hc.01_1.G217B.06055	ucsf_hc.01_1.G186AR.09706	ucsf_hc.01_1.G186AR.09706	ucsf_hc.01_1.H88.01400	HCAG_07300						HISTO_HS.Contig68.eannot.2061.final_new	Histo217_04605.t1	HCBG_04518	HC186_07194.t1	HCBG_04518	HC186_07194.t1	HCEG_01098	I7I48_07119	I7I50_11242	I7I52_02480	I7I53_07276	I7I51_01081	ACKS23_08364	ACKS0A_07169
MS95	stress protein	ucsf_hc.01_1.G217B.10321	ucsf_hc.01_1.G186AR.07288	ucsf_hc.01_1.G186AR.07288	ucsf_hc.01_1.H88.11759	HCAG_05184				near LTR block		HISTO_ZT.Contig1089.Fgenesh_histo.104.final_new	Histo217_07960.t1	HCBG_02772	HC186_05326.t1	HCBG_02772	HC186_05326.t1	HCEG_08966	I7I48_06109	I7I50_10191	I7I52_01430	I7I53_06252	I7I51_00320	ACKS23_07354	ACKS0A_06159
MSB2	probable mucin family signaling protein Msb2	ucsf_hc.01_1.G217B.08956	ucsf_hc.01_1.G186AR.02309	ucsf_hc.01_1.G186AR.02309	ucsf_hc.01_1.H88.10221	HCAG_08019	in LTR block					HISTO_ZL.Contig1131-snap.217.final_new	Histo217_06927.t1	HCBG_07184	HC186_01705.t1	HCBG_07184	HC186_01705.t1	HCEG_07827	I7I48_01734	I7I50_09480	I7I52_07001	I7I53_11373	I7I51_02565	ACKS23_03434	ACKS0A_09664
MSH1	MutS2 protein	ucsf_hc.01_1.G217B.04486	ucsf_hc.01_1.G186AR.05598	ucsf_hc.01_1.G186AR.05598	ucsf_hc.01_1.H88.05147		near LTR block					HISTO_GI.Contig363.eannot.1229.final_new	Histo217_03375.t1	HCBG_01834	HC186_04163.t1	HCBG_01834	HC186_04163.t1	HCEG_03879	I7I48_00835	I7I50_00736	I7I52_08004	I7I53_03304		ACKS23_02502	ACKS0A_02493
MSH2	DNA mismatch repair protein msh-2	ucsf_hc.01_1.G217B.10903	ucsf_hc.01_1.G186AR.06904	ucsf_hc.01_1.G186AR.06904	ucsf_hc.01_1.H88.02061	HCAG_05457					near LTR block	HISTO_ZT.Contig181.fgenesh_plus.91.final_new	Histo217_08398.t1	HCBG_02493	HC186_05051.t1	HCBG_02493	HC186_05051.t1	HCEG_01634	I7I48_06473	I7I50_10575	I7I52_01814	I7I53_06613	I7I51_00619	ACKS23_07718	ACKS0A_06523
MSH4	DNA mismatch repair protein	ucsf_hc.01_1.G217B.11587	ucsf_hc.01_1.G186AR.11380	ucsf_hc.01_1.G186AR.11380	ucsf_hc.01_1.H88.10973	HCAG_03279	near LTR block			near LTR block	near LTR block	HISTO_ZY.Contig518.Fgenesh_Neurospora.11.final_new		HCBG_05730	HC186_08413.t1	HCBG_05730	HC186_08413.t1	HCEG_08379	I7I48_10481	I7I50_03424	I7I52_04331	I7I53_02417	I7I51_09134	ACKS23_04289	ACKS0A_10506
MSH5	mismatch repair protein	ucsf_hc.01_1.G217B.12227	ucsf_hc.01_1.G186AR.08417	ucsf_hc.01_1.G186AR.08417	ucsf_hc.01_1.H88.03474	HCAG_09840	near LTR block				near LTR block	HISTO_ZZ.Contig127c-snap.115.final_new	Histo217_09374.t1	HCBG_03598	HC186_06261.t1	HCBG_03598	HC186_06261.t1	HCEG_02555	I7I48_11889	I7I50_07256	I7I52_09672	I7I53_09901	I7I51_05216	ACKS23_11479	ACKS0A_11914
MSH6	DNA mismatch repair protein msh6	ucsf_hc.01_1.G217B.02688	ucsf_hc.01_1.G186AR.02148	ucsf_hc.01_1.G186AR.02148	ucsf_hc.01_1.H88.00617	HCAG_06242	near LTR block	near LTR block	near LTR block			HISTO_DM.Contig933.Fgenesh_histo.171.final_new	Histo217_01975.t1	HCBG_07057	HC186_01571.t1	HCBG_07057	HC186_01571.t1	HCEG_00503	I7I48_07871	I7I50_12053	I7I52_11635	I7I53_08065	I7I51_01615	ACKS23_09116	ACKS0A_07921
MSR1	arginyl-tRNA synthetase	ucsf_hc.01_1.G217B.01767	ucsf_hc.01_1.G186AR.01423	ucsf_hc.01_1.G186AR.01423	ucsf_hc.01_1.H88.07649	HCAG_03882		near LTR block	near LTR block		near LTR block	HISTO_DA.Contig93.Fgenesh_histo.126.final_new	Histo217_01381.t1	HCBG_01084	HC186_01029.t1	HCBG_01084	HC186_01029.t1		I7I48_08397	I7I50_03129	I7I52_00202	I7I53_05656	I7I51_03382	ACKS23_00171	ACKS0A_00171
MSS116	ATP-dependent RNA helicase MSS116	ucsf_hc.01_1.G217B.09040	ucsf_hc.01_1.G186AR.08765	ucsf_hc.01_1.G186AR.08765	ucsf_hc.01_1.H88.03776	HCAG_06741				near LTR block		HISTO_ZL.Contig1158.eannot.1359.final_new	Histo217_06998.t1	HCBG_03850	HC186_06499.t1	HCBG_03850	HC186_06499.t1	HCEG_02814	I7I48_01650	I7I50_07606	I7I52_09322	I7I53_10205	I7I51_04961	ACKS23_03350	ACKS0A_09580
MSS51	mRNA processing protein (Mss51)	ucsf_hc.01_1.G217B.09442	ucsf_hc.01_1.G186AR.00371	ucsf_hc.01_1.G186AR.00371	ucsf_hc.01_1.H88.06658	HCAG_04387				near LTR block		HISTO_ZL.Contig1161c.eannot.1466.final_new		HCBG_00293		HCBG_00293		HCEG_05020	I7I48_09427	I7I50_02073	I7I52_12287	I7I53_04658	I7I51_04193	ACKS23_01201	ACKS0A_01200
MST2	N-acetyltransferase	ucsf_hc.01_1.G217B.12065	ucsf_hc.01_1.G186AR.08223	ucsf_hc.01_1.G186AR.08223	ucsf_hc.01_1.H88.03292	HCAG_01592												HCEG_02416	I7I48_11726	I7I50_07056	I7I52_09862	I7I53_09719	I7I51_05395	ACKS23_11316	ACKS0A_11751
MTO1	mitochondrial translation optimization protein	ucsf_hc.01_1.G217B.08668	ucsf_hc.01_1.G186AR.04364	ucsf_hc.01_1.G186AR.04364	ucsf_hc.01_1.H88.09932	HCAG_08248	near LTR block					HISTO_ZL.Contig1131.eannot.1948.final_new	Histo217_06701.t1	HCBG_08671	HC186_03247.t1	HCBG_08671	HC186_03247.t1	HCEG_07593	I7I48_09928	I7I50_09191	I7I52_06712	I7I53_11081	I7I51_02338	ACKS23_03724	ACKS0A_09954
MTP1	glycerophosphoinositol permease	ucsf_hc.01_1.G217B.04832	ucsf_hc.01_1.G186AR.07699	ucsf_hc.01_1.G186AR.07699	ucsf_hc.01_1.H88.11107	HCAG_05678	near LTR block	near LTR block	near LTR block		near LTR block	HISTO_GL.Contig296.Fgenesh_Aspergillus.64.final_new	Histo217_03652.t1	HCBG_03075	HC186_05645.t1	HCBG_03075	HC186_05645.t1	HCEG_08477	I7I48_10645	I7I50_09782	I7I52_10901	I7I53_12242	I7I51_07318	ACKS23_10235	ACKS0A_10668
MTR10	karyopherin	ucsf_hc.01_1.G217B.02462	ucsf_hc.01_1.G186AR.09437	ucsf_hc.01_1.G186AR.09437	ucsf_hc.01_1.H88.01137	HCAG_07141	near LTR block				near LTR block	HISTO_DM.Contig93.Fgenesh_histo.188.final_new	Histo217_01794.t1	HCBG_04317	HC186_06985.t1	HCBG_04317	HC186_06985.t1	HCEG_00891	I7I48_07392	I7I50_11517	I7I52_02754	I7I53_07542	I7I51_01261	ACKS23_08637	ACKS0A_07442
MTW1	Mis12 domain-containing protein	ucsf_hc.01_1.G217B.00459	ucsf_hc.01_1.G186AR.04863	ucsf_hc.01_1.G186AR.04863	ucsf_hc.01_1.H88.04451	HCAG_02199				near LTR block	near LTR block	HISTO_AZ.Contig47.Fgenesh_histo.57.final_new	Histo217_00387.t1	HCBG_01283	HC186_03623.t1	HCBG_01283	HC186_03623.t1	HCEG_03327	I7I48_00145	I7I50_01476	I7I52_12592	I7I53_02602	I7I51_05961	ACKS23_01812	ACKS0A_01803
MUP1	high-affinity methionine permease	ucsf_hc.01_1.G217B.02368	ucsf_hc.01_1.G186AR.09336	ucsf_hc.01_1.G186AR.09336		HCAG_07082						HISTO_DM.Contig93.fgenesh_plus.61.final_new		HCBG_04248	HC186_06922.t1	HCBG_04248	HC186_06922.t1		I7I48_07486	I7I50_11618	I7I52_02855		I7I51_01328	ACKS23_08731	ACKS0A_07536
MUP3	high affinity methionine permease	ucsf_hc.01_1.G217B.12178	ucsf_hc.01_1.G186AR.08367	ucsf_hc.01_1.G186AR.08367	ucsf_hc.01_1.H88.03422	HCAG_01725				near LTR block		HISTO_ZZ.Contig127c.Fgenesh_Aspergillus.93.final_new	Histo217_09331.t1	HCBG_03562	HC186_06222.t1	HCBG_03562	HC186_06222.t1	HCEG_02517	I7I48_11839	I7I50_07205	I7I52_09723	I7I53_09849	I7I51_05264	ACKS23_11429	ACKS0A_11864
MUS23	double-strand break repair protein mus-23	ucsf_hc.01_1.G217B.01974	ucsf_hc.01_1.G186AR.12115	ucsf_hc.01_1.G186AR.12115	ucsf_hc.01_1.H88.07847	HCAG_08365	near LTR block	near LTR block	near LTR block	near LTR block	near LTR block	HISTO_DF.Contig537.Fgenesh_histo.17.final_new	Histo217_01498.t1	HCBG_06245	HC186_08960.t1	HCBG_06245	HC186_08960.t1	HCEG_05980	I7I48_03195	I7I50_05933	I7I52_04192	I7I53_00021	I7I51_07382	ACKS23_04447	ACKS0A_03236
MUS42	DNA damage repair protein Mus42	ucsf_hc.01_1.G217B.01584	ucsf_hc.01_1.G186AR.01246	ucsf_hc.01_1.G186AR.01246	ucsf_hc.01_1.H88.07489	HCAG_03749		near LTR block	near LTR block		near LTR block	HISTO_DA.Contig93.Fgenesh_histo.350.final_new	Histo217_01243.t1	HCBG_00943	HC186_00866.t1	HCBG_00943	HC186_00866.t1	HCEG_05683	I7I48_08581	I7I50_02951	I7I52_00383	I7I53_05495	I7I51_03519	ACKS23_00355	ACKS0A_00354
MUS7	DNA repair protein Mus7	ucsf_hc.01_1.G217B.01614	ucsf_hc.01_1.G186AR.01283	ucsf_hc.01_1.G186AR.01283	ucsf_hc.01_1.H88.07514	HCAG_03769						HISTO_DA.Contig93-snap.113.final_new	Histo217_01263.t1	HCBG_00965	HC186_00896.t1	HCBG_00965	HC186_00896.t1	HCEG_05708	I7I48_08551	I7I50_02988	I7I52_00346	I7I53_05520	I7I51_03494	ACKS23_00325	ACKS0A_00324
MUS81	crossover junction endonuclease mus81	ucsf_hc.01_1.G217B.09171				HCAG_06635	near LTR block					HISTO_ZL.Contig1160.Fgenesh_histo.5.final_new	Histo217_07100.t1						I7I48_01516				I7I51_04864	ACKS23_03216	ACKS0A_09446
MUT3	C6 transcription factor	ucsf_hc.01_1.G217B.06433	ucsf_hc.01_1.G186AR.01678	ucsf_hc.01_1.G186AR.01678	ucsf_hc.01_1.H88.00158	HCAG_08779					near LTR block	HISTO_JG.Contig206.Fgenesh_histo.93.final_new	Histo217_04896.t1	HCBG_06695	HC186_01215.t1	HCBG_06695	HC186_01215.t1	HCEG_00136	I7I48_05562	I7I50_12533	I7I52_11162	I7I53_08531	I7I51_01965	ACKS23_06807	ACKS0A_05612
MVP1	sorting nexin mvp1	ucsf_hc.01_1.G217B.07368	ucsf_hc.01_1.G186AR.05207	ucsf_hc.01_1.G186AR.05207	ucsf_hc.01_1.H88.04784	HCAG_09995			near LTR block	near LTR block		HISTO_LF.Contig359.Fgenesh_histo.269.final_new	Histo217_05631.t1	HCBG_01533	HC186_03865.t1	HCBG_01533	HC186_03865.t1	HCEG_03571	I7I48_00477	I7I50_01133	I7I52_09044	I7I53_02935	I7I51_06223	ACKS23_02144	ACKS0A_02135
MYO1	myosin	ucsf_hc.01_1.G217B.07746	ucsf_hc.01_1.G186AR.04725	ucsf_hc.01_1.G186AR.04725	ucsf_hc.01_1.H88.08484	HCAG_09536				near LTR block		HISTO_LG.Contig392-snap.39.final_new	Histo217_05912.t1	HCBG_08940	HC186_03515.t1	HCBG_08940	HC186_03515.t1	HCEG_06450	I7I48_03791	I7I50_05316	I7I52_03577	I7I53_00664	I7I51_07861	ACKS23_05043	ACKS0A_03832
MYO2	myosin	ucsf_hc.01_1.G217B.11214	ucsf_hc.01_1.G186AR.06089	ucsf_hc.01_1.G186AR.06089	ucsf_hc.01_1.H88.05656	HCAG_03105	near LTR block	near LTR block	near LTR block	near LTR block	near LTR block	HISTO_ZU.Contig65.eannot.2032.final_new	Histo217_08613.t1	HCBG_02178	HC186_04502.t1	HCBG_02178	HC186_04502.t1	HCEG_04272	I7I48_02924	I7I50_00247	I7I52_07515	I7I53_03816	I7I51_06884	ACKS23_12161	ACKS0A_02957
MZM1	mitochondrial complex I protein Fmp36	ucsf_hc.01_1.G217B.08366	ucsf_hc.01_1.G186AR.04023	ucsf_hc.01_1.G186AR.04023	ucsf_hc.01_1.H88.06153	HCAG_07566				near LTR block		HISTO_ZE.Contig158-snap.63.final_new	Histo217_06449.t1	HCBG_08415	HC186_02989.t1	HCBG_08415	HC186_02989.t1	HCEG_04630	I7I48_02075	I7I50_08798	I7I52_06312	I7I53_04154	I7I51_03175	ACKS23_09549	ACKS0A_08355
NAB2	nuclear polyadenylated RNA-binding protein NAB2	ucsf_hc.01_1.G217B.04716	ucsf_hc.01_1.G186AR.11879	ucsf_hc.01_1.G186AR.11879	ucsf_hc.01_1.H88.11497	HCAG_05924						HISTO_GL.Contig233.Fgenesh_histo.11.final_new	Histo217_03560.t1	HCBG_06092	HC186_08790.t1	HCBG_06092	HC186_08790.t1	HCEG_08774	I7I48_11008	I7I50_06415	I7I52_10512	I7I53_11850	I7I51_07042	ACKS23_10597	ACKS0A_11031
NAF1	snoRNP assembly factor Naf1	ucsf_hc.01_1.G217B.09081	ucsf_hc.01_1.G186AR.08801	ucsf_hc.01_1.G186AR.08801	ucsf_hc.01_1.H88.03822	HCAG_06712				near LTR block	near LTR block	HISTO_ZL.Contig1158-snap.36.final_new	Histo217_07026.t1	HCBG_03881	HC186_06529.t1	HCBG_03881	HC186_06529.t1	HCEG_02849	I7I48_01609	I7I50_07642	I7I52_09286	I7I53_10251	I7I51_04932	ACKS23_03309	ACKS0A_09539
NAG4	multidrug resistant protein	ucsf_hc.01_1.G217B.03250	ucsf_hc.01_1.G186AR.12362	ucsf_hc.01_1.G186AR.12362	ucsf_hc.01_1.H88.08110	HCAG_00439						HISTO_DY.Contig31.eannot.1441.final_new	Histo217_02390.t1	HCBG_06420	HC186_09140.t1	HCBG_06420	HC186_09140.t1	HCEG_06167	I7I48_03438	I7I50_05681	I7I52_03941	I7I53_00288	I7I51_07572	ACKS23_04690	ACKS0A_03479
NAM7	ATP-dependent helicase NAM7	ucsf_hc.01_1.G217B.09828	ucsf_hc.01_1.G186AR.09998	ucsf_hc.01_1.G186AR.09998	ucsf_hc.01_1.H88.08569	HCAG_00751	in LTR block				near LTR block	HISTO_ZL.Contig1161e.eannot.1300.final_new	Histo217_07591.t1	HCBG_04723	HC186_07386.t1	HCBG_04723	HC186_07386.t1	HCEG_06520	I7I48_03869	I7I50_05240	I7I52_03499	I7I53_00750	I7I51_07921	ACKS23_05120	ACKS0A_03909
NAM9	NAM9+ protein	ucsf_hc.01_1.G217B.03617	ucsf_hc.01_1.G186AR.03683	ucsf_hc.01_1.G186AR.03683	ucsf_hc.01_1.H88.09528	HCAG_01362						HISTO_EA.Contig33.Fgenesh_Neurospora.204.final_new	Histo217_02675.t1	HCBG_07877	HC186_02725.t1	HCBG_07877	HC186_02725.t1	HCEG_07296	I7I48_04781	I7I50_04167	I7I52_05075	I7I53_01712	I7I51_08605	ACKS23_06032	ACKS0A_04822
NAP1	nucleosome assembly protein	ucsf_hc.01_1.G217B.11215	ucsf_hc.01_1.G186AR.06090	ucsf_hc.01_1.G186AR.06090	ucsf_hc.01_1.H88.05655	HCAG_03106	near LTR block	near LTR block	near LTR block	near LTR block	near LTR block	HISTO_ZU.Contig65.eannot.2033.final_new	Histo217_08614.t1	HCBG_02179	HC186_04503.t1	HCBG_02179	HC186_04503.t1	HCEG_04271	I7I48_02925	I7I50_00246	I7I52_07514	I7I53_03815	I7I51_06885	ACKS23_12162	ACKS0A_02958
NAR1	nuclear prelamin A recognition factor-like protein	ucsf_hc.01_1.G217B.11962	ucsf_hc.01_1.G186AR.08110	ucsf_hc.01_1.G186AR.08110	ucsf_hc.01_1.H88.03183	HCAG_01495						HISTO_ZZ.Contig127b-snap.45.final_new	Histo217_09148.t1	HCBG_03356	HC186_05944.t1	HCBG_03356	HC186_05944.t1	HCEG_02324	I7I48_11622	I7I50_06949	I7I52_09977	I7I53_09610	I7I51_05491	ACKS23_11212	ACKS0A_11647
NAT4	GNAT family acetyltransferase Nat4	ucsf_hc.01_1.G217B.02673	ucsf_hc.01_1.G186AR.02140	ucsf_hc.01_1.G186AR.02140	ucsf_hc.01_1.H88.00607	HCAG_06250	near LTR block	near LTR block	near LTR block			HISTO_DM.Contig933.eannot.1587.final_new	Histo217_01963.t1	HCBG_07048	HC186_01562.t1	HCBG_07048	HC186_01562.t1	HCEG_00494	I7I48_07886	I7I50_12061	I7I52_11627	I7I53_08075	I7I51_01624	ACKS23_09131	ACKS0A_07936
NBP35	cytosolic Fe-S cluster assembling factor NBP35	ucsf_hc.01_1.G217B.01077	ucsf_hc.01_1.G186AR.10383	ucsf_hc.01_1.G186AR.10383	ucsf_hc.01_1.H88.08929	HCAG_00997	near LTR block	near LTR block	near LTR block			HISTO_BP.Contig459.eannot.1499.final_new	Histo217_00822.t1	HCBG_04991	HC186_07658.t1	HCBG_04991	HC186_07658.t1	HCEG_06801	I7I48_04210	I7I50_04852	I7I52_03110	I7I53_01113	I7I51_08189	ACKS23_05461	ACKS0A_04250
NCE102	non-classical export protein, conidia-enriched transcript	ucsf_hc.01_1.G217B.11370	ucsf_hc.01_1.G186AR.04235	ucsf_hc.01_1.G186AR.04235	ucsf_hc.01_1.H88.05826	HCAG_08879				near LTR block		HISTO_ZU.Contig65.fgenesh_plus.16.final_new		HCBG_08577	HC186_03156.t1	HCBG_08577	HC186_03156.t1	HCEG_04402	I7I48_03082	I7I50_00074	I7I52_07343	I7I53_03987	I7I51_05838	ACKS23_12319	ACKS0A_03115
NCL1	tRNA (cytosine-5-)-methyltransferase NCL1	ucsf_hc.01_1.G217B.09044				HCAG_06738						HISTO_ZL.Contig1158-snap.15.final_new	Histo217_07001.t1						I7I48_01646				I7I51_04958	ACKS23_03346	ACKS0A_09576
NCR1	vacuolar membrane protein, patched sphingolipid transporter (Ncr1)	ucsf_hc.01_1.G217B.05006				HCAG_05789	near LTR block					HISTO_GL.Contig296.Fgenesh_Aspergillus.54.final_new	Histo217_03779.t1						I7I48_10819				I7I51_07196	ACKS23_10409	ACKS0A_10842
NCS1	calcium sensor protein	ucsf_hc.01_1.G217B.06983	ucsf_hc.01_1.G186AR.03039	ucsf_hc.01_1.G186AR.03039	ucsf_hc.01_1.H88.02514	HCAG_08632		near LTR block				HISTO_KF.Contig597.Fgenesh_Aspergillus.79.final_new	Histo217_05323.t1	HCBG_07993	HC186_02242.t1	HCBG_07993	HC186_02242.t1	HCEG_09391	I7I48_02649	I7I50_08233	I7I52_05750	I7I53_08726	I7I51_02711	ACKS23_10123	ACKS0A_08928
NDC1	nuclear envelope protein	ucsf_hc.01_1.G217B.10717	ucsf_hc.01_1.G186AR.06684	ucsf_hc.01_1.G186AR.06684	ucsf_hc.01_1.H88.01884	HCAG_05599				near LTR block		HISTO_ZT.Contig181.eannot.1678.final_new	Histo217_08269.t1	HCBG_02338	HC186_04879.t1	HCBG_02338	HC186_04879.t1	HCEG_01472	I7I48_06660	I7I50_10796	I7I52_02035	I7I53_06791	I7I51_00767	ACKS23_07905	ACKS0A_06710
NDC80	HEC/Ndc80p family protein	ucsf_hc.01_1.G217B.06702	ucsf_hc.01_1.G186AR.01861	ucsf_hc.01_1.G186AR.01861	ucsf_hc.01_1.H88.00332	HCAG_00089				near LTR block		HISTO_JG.Contig207.eannot.1427.final_new	Histo217_05102.t1	HCBG_06838	HC186_01349.t1	HCBG_06838	HC186_01349.t1	HCEG_00279	I7I48_05734	I7I50_12342	I7I52_11346	I7I53_08353	I7I51_01826	ACKS23_06979	ACKS0A_05784
NDH1	external NADH-ubiquinone oxidoreductase	ucsf_hc.01_1.G217B.00586	ucsf_hc.01_1.G186AR.04996	ucsf_hc.01_1.G186AR.04996	ucsf_hc.01_1.H88.04578	HCAG_02304					near LTR block	HISTO_AZ.Contig47.eannot.1654.final_new	Histo217_00483.t1	HCBG_01381	HC186_03711.t1	HCBG_01381	HC186_03711.t1	HCEG_03422	I7I48_00273	I7I50_01342	I7I52_12458	I7I53_02730	I7I51_06067	ACKS23_01940	ACKS0A_01931
NDT80	NDT80 / PhoG like DNA-binding family protein	ucsf_hc.01_1.G217B.08748	ucsf_hc.01_1.G186AR.04446	ucsf_hc.01_1.G186AR.04446	ucsf_hc.01_1.H88.10009	HCAG_08181				near LTR block	near LTR block	HISTO_ZL.Contig1131.Fgenesh_Aspergillus.295.final_new	Histo217_06762.t1	HCBG_08736	HC186_03311.t1	HCBG_08736	HC186_03311.t1	HCEG_07660	I7I48_01944	I7I50_09273	I7I52_06794	I7I53_11158	I7I51_02402	ACKS23_03644	ACKS0A_09874
NGG1	ada histone acetyltransferase complex component	ucsf_hc.01_1.G217B.03796	ucsf_hc.01_1.G186AR.01065	ucsf_hc.01_1.G186AR.01065	ucsf_hc.01_1.H88.07306	HCAG_03602	near LTR block					HISTO_FE.Contig19.eannot.1807.final_new	Histo217_02819.t1	HCBG_00799	HC186_00722.t1	HCBG_00799	HC186_00722.t1	HCEG_05540	I7I48_08758	I7I50_02768	I7I52_00566	I7I53_05310	I7I51_03664	ACKS23_00532	ACKS0A_00531
NHA1	Na+/H+ antiporter Nha1	ucsf_hc.01_1.G217B.07366	ucsf_hc.01_1.G186AR.05205	ucsf_hc.01_1.G186AR.05205	ucsf_hc.01_1.H88.04782	HCAG_02454			near LTR block	near LTR block		HISTO_LF.Contig359.Fgenesh_Aspergillus.207.final_new	Histo217_05630.t1	HCBG_01532	HC186_03864.t1	HCBG_01532	HC186_03864.t1	HCEG_03570	I7I48_00475	I7I50_01135	I7I52_09042	I7I53_02933	I7I51_06221	ACKS23_02142	ACKS0A_02133
NHP2	non-histone protein	ucsf_hc.01_1.G217B.02522	ucsf_hc.01_1.G186AR.07545	ucsf_hc.01_1.G186AR.07545	ucsf_hc.01_1.H88.11996	HCAG_05011	near LTR block			near LTR block	near LTR block	HISTO_DM.Contig933.Fgenesh_histo.174.final_new		HCBG_02966	HC186_05531.t1	HCBG_02966	HC186_05531.t1	HCEG_09162	I7I48_08038	I7I50_09936	I7I52_01174	I7I53_06015	I7I51_00132	ACKS23_09283	ACKS0A_08088
NIF1	cell cycle inhibitor Nif1	ucsf_hc.01_1.G217B.04006	ucsf_hc.01_1.G186AR.00835	ucsf_hc.01_1.G186AR.00835	ucsf_hc.01_1.H88.07090	HCAG_04714					near LTR block	HISTO_FE.Contig19-snap.123.final_new	Histo217_02971.t1	HCBG_00630	HC186_00553.t1	HCBG_00630	HC186_00553.t1	HCEG_05375	I7I48_08970	I7I50_02536	I7I52_00801	I7I53_05092	I7I51_03842	ACKS23_00744	ACKS0A_00743
NIF3	NGG1 interacting factor Nif3	ucsf_hc.01_1.G217B.10193	ucsf_hc.01_1.G186AR.07153	ucsf_hc.01_1.G186AR.07153	ucsf_hc.01_1.H88.02292	HCAG_05278						HISTO_ZT.Contig1089.fgenesh_plus.8.final_new	Histo217_07864.t1	HCBG_02668	HC186_05230.t1	HCBG_02668	HC186_05230.t1	HCEG_01810	I7I48_06238	I7I50_10327	I7I52_01566	I7I53_06383	I7I51_00434	ACKS23_07483	ACKS0A_06288
NIM1	G2-specific protein kinase nimA	ucsf_hc.01_1.G217B.02598	ucsf_hc.01_1.G186AR.07467	ucsf_hc.01_1.G186AR.07467	ucsf_hc.01_1.H88.11922	HCAG_05056						HISTO_DM.Contig933.fgenesh_plus.106.final_new	Histo217_01902.t1	HCBG_02911	HC186_05463.t1	HCBG_02911	HC186_05463.t1	HCEG_09106	I7I48_07962	I7I50_10014	I7I52_01252	I7I53_06089	I7I51_00185	ACKS23_09207	ACKS0A_08012
NIP7	60S ribosome subunit biogenesis protein Nip7	ucsf_hc.01_1.G217B.10011	ucsf_hc.01_1.G186AR.02675	ucsf_hc.01_1.G186AR.02675	ucsf_hc.01_1.H88.04027	HCAG_06555					near LTR block	HISTO_ZL.Contig658.eannot.1248.final_new	Histo217_07733.t1	HCBG_07415	HC186_01972.t1	HCBG_07415	HC186_01972.t1	HCEG_02999	I7I48_01403	I7I50_07854	I7I52_08370	I7I53_10457	I7I51_04781	ACKS23_03103	ACKS0A_09333
NIR1	nitrite reductase	ucsf_hc.01_1.G217B.06504	ucsf_hc.01_1.G186AR.06201	ucsf_hc.01_1.G186AR.06201	ucsf_hc.01_1.H88.00093			near LTR block	near LTR block			HISTO_JG.Contig206.eannot.1524.final_new	Histo217_04953.t1	HCBG_09049	HC186_04582.t1	HCBG_09049	HC186_04582.t1	HCEG_00082	I7I48_05489	I7I50_12613	I7I52_11082	I7I53_08599		ACKS23_06734	ACKS0A_05539
NIT1	ferric-chelate reductase	ucsf_hc.01_1.G217B.11753	ucsf_hc.01_1.G186AR.07916	ucsf_hc.01_1.G186AR.07916	ucsf_hc.01_1.H88.02985	HCAG_03430						HISTO_ZZ.Contig127a.Fgenesh_histo.4.final_new	Histo217_08993.t1	HCBG_03201	HC186_05783.t1	HCBG_03201	HC186_05783.t1	HCEG_02161	I7I48_11410	I7I50_06752	I7I52_10174	I7I53_09409	I7I51_05642	ACKS23_11000	ACKS0A_11435
NIT10	SNARE Ykt6	ucsf_hc.01_1.G217B.08373	ucsf_hc.01_1.G186AR.04052	ucsf_hc.01_1.G186AR.04052	ucsf_hc.01_1.H88.06121	HCAG_07503	near LTR block					HISTO_ZE.Contig158.Fgenesh_Aspergillus.56.final_new	Histo217_06457.t1	HCBG_08440	HC186_03014.t1	HCBG_08440	HC186_03014.t1	HCEG_04603	I7I48_02068	I7I50_08827	I7I52_06341	I7I53_04122	I7I51_03229	ACKS23_09542	ACKS0A_08348
NIT11	golgi transport complex component Cog5	ucsf_hc.01_1.G217B.10915	ucsf_hc.01_1.G186AR.06918	ucsf_hc.01_1.G186AR.06918	ucsf_hc.01_1.H88.02075	HCAG_05447						HISTO_ZT.Contig181.Fgenesh_Aspergillus.54.final_new	Histo217_08401.t1	HCBG_02504	HC186_05060.t1	HCBG_02504	HC186_05060.t1	HCEG_01645	I7I48_06461	I7I50_10561	I7I52_01800	I7I53_06599	I7I51_00608	ACKS23_07706	ACKS0A_06511
NIT12	DUF2638 superfamily domain-containing protein, nitrosative stress-induced transcript	ucsf_hc.01_1.G217B.10778	ucsf_hc.01_1.G186AR.06750	ucsf_hc.01_1.G186AR.06750	ucsf_hc.01_1.H88.01943	HCAG_05552						HISTO_ZT.Contig181.eannot.1584.final_new		HCBG_02387		HCBG_02387		HCEG_01525	I7I48_06599	I7I50_10730	I7I52_01968	I7I53_06732	I7I51_00715	ACKS23_07844	ACKS0A_06649
NIT13	alcohol dehydrogenase	ucsf_hc.01_1.G217B.10595	ucsf_hc.01_1.G186AR.07424	ucsf_hc.01_1.G186AR.07424	ucsf_hc.01_1.H88.11881	HCAG_05083	near LTR block					HISTO_ZT.Contig174.eannot.1411.final_new	Histo217_08167.t1	HCBG_02876	HC186_05429.t1	HCBG_02876	HC186_05429.t1	HCEG_09072	I7I48_05984	I7I50_10057	I7I52_01295	I7I53_06130	I7I51_00217	ACKS23_07229	ACKS0A_06034
NIT14	alcohol dehydrogenase; nitrosative stress induced transcript	ucsf_hc.01_1.G217B.07946				HCAG_00576						HISTO_LG.Contig392.fgenesh_plus.74.final_new	Histo217_06050.t1						I7I48_03589				I7I51_07714	ACKS23_04841	ACKS0A_03630
NIT15	type I inositol-1,4,5-trisphosphate 5-phosphatase	ucsf_hc.01_1.G217B.02108	ucsf_hc.01_1.G186AR.12247	ucsf_hc.01_1.G186AR.12247	ucsf_hc.01_1.H88.08004	HCAG_00344				near LTR block	near LTR block	HISTO_DF.Contig537.Fgenesh_Neurospora.124.final_new	Histo217_01590.t1	HCBG_06342	HC186_09057.t1	HCBG_06342	HC186_09057.t1	HCEG_06086	I7I48_03331	I7I50_05799	I7I52_04058	I7I53_00181	I7I51_07479	ACKS23_04583	ACKS0A_03372
NIT16	MFS transporter	ucsf_hc.01_1.G217B.09323	ucsf_hc.01_1.G186AR.00483	ucsf_hc.01_1.G186AR.00483	ucsf_hc.01_1.H88.06764	HCAG_04460	near LTR block					HISTO_ZL.Contig1161b-snap.36.final_new	Histo217_07211.t1	HCBG_00383	HC186_00314.t1	HCBG_00383	HC186_00314.t1	HCEG_05110	I7I48_09308	I7I50_02184	I7I52_12398	I7I53_04764	I7I51_04106	ACKS23_01082	ACKS0A_01081
NIT17	yippee family protein	ucsf_hc.01_1.G217B.10627	ucsf_hc.01_1.G186AR.02074	ucsf_hc.01_1.G186AR.02074	ucsf_hc.01_1.H88.00538	HCAG_06293						HISTO_ZT.Contig174.fgenesh_plus.49.final_new	Histo217_08193.t1					HCEG_00440	I7I48_05951	I7I50_12128	I7I52_11560	I7I53_08145	I7I51_01668	ACKS23_07196	ACKS0A_06001
NIT18	DUF907 domain-containing protein	ucsf_hc.01_1.G217B.02323	ucsf_hc.01_1.G186AR.09286	ucsf_hc.01_1.G186AR.09286	ucsf_hc.01_1.H88.00994	HCAG_07050				near LTR block		HISTO_DM.Contig93.eannot.1641.final_new		HCBG_04211	HC186_06887.t1	HCBG_04211	HC186_06887.t1	HCEG_00784	I7I48_07533	I7I50_11670	I7I52_02907	I7I53_07686	I7I51_01362	ACKS23_08778	ACKS0A_07583
NIT19	SamB protein	ucsf_hc.01_1.G217B.07560	ucsf_hc.01_1.G186AR.05409	ucsf_hc.01_1.G186AR.05409	ucsf_hc.01_1.H88.04994	HCAG_02588					near LTR block	HISTO_LF.Contig359.Fgenesh_Aspergillus.277.final_new	Histo217_05773.t1	HCBG_01691	HC186_04018.t1	HCBG_01691	HC186_04018.t1	HCEG_03736	I7I48_00671	I7I50_00929	I7I52_08195	I7I53_03147	I7I51_06363	ACKS23_02338	ACKS0A_02329
NIT2	ubiquitin/metalloprotease fusion protein, nitrosative stress-induced transcript	ucsf_hc.01_1.G217B.00772										HISTO_BP.Contig457.Fgenesh_Aspergillus.152.final_new	Histo217_00614.t1						I7I48_03904					ACKS23_05155	ACKS0A_03944
NIT21	O-methyltransferase	ucsf_hc.01_1.G217B.07947	ucsf_hc.01_1.G186AR.12529	ucsf_hc.01_1.G186AR.12529	ucsf_hc.01_1.H88.08285	HCAG_00575				near LTR block		HISTO_LG.Contig392-snap.148.final_new	Histo217_06051.t1	HCBG_06551	HC186_09263.t1	HCBG_06551	HC186_09263.t1	HCEG_06301	I7I48_03588	I7I50_05516	I7I52_03777	I7I53_00462	I7I51_07713	ACKS23_04840	ACKS0A_03629
NIT22	peroxisomal dehydratase	ucsf_hc.01_1.G217B.06517	ucsf_hc.01_1.G186AR.06182	ucsf_hc.01_1.G186AR.06182	ucsf_hc.01_1.H88.00085	HCAG_08319					near LTR block	HISTO_JG.Contig206.Fgenesh_histo.185.final_new	Histo217_04964.t1	HCBG_09038	HC186_04571.t1	HCBG_09038	HC186_04571.t1	HCEG_00072	I7I48_05476	I7I50_12632	I7I52_11063	I7I53_08607	I7I51_02066	ACKS23_06721	ACKS0A_05526
NIT23	nipsnap family protein	ucsf_hc.01_1.G217B.03412	ucsf_hc.01_1.G186AR.03450	ucsf_hc.01_1.G186AR.03450	ucsf_hc.01_1.H88.09314	HCAG_01231				near LTR block		HISTO_EA.Contig33.Fgenesh_histo.131.final_new	Histo217_02511.t1	HCBG_07705	HC186_02549.t1	HCBG_07705	HC186_02549.t1	HCEG_07120	I7I48_04575	I7I50_04400	I7I52_05308	I7I53_01499	I7I51_08458	ACKS23_05826	ACKS0A_04616
NIT24	clock-controlled protein 8	ucsf_hc.01_1.G217B.07878	ucsf_hc.01_1.G186AR.12599	ucsf_hc.01_1.G186AR.12599	ucsf_hc.01_1.H88.08356	HCAG_00625				near LTR block		HISTO_LG.Contig392.eannot.1745.final_new	Histo217_06000.t1	HCBG_06607	HC186_09318.t1	HCBG_06607	HC186_09318.t1	HCEG_06357	I7I48_03658	I7I50_05445	I7I52_03706	I7I53_00534	I7I51_07772	ACKS23_04910	ACKS0A_03699
NIT25	CobW domain-containing protein	ucsf_hc.01_1.G217B.02638	ucsf_hc.01_1.G186AR.02104	ucsf_hc.01_1.G186AR.02104	ucsf_hc.01_1.H88.00579	HCAG_06270		near LTR block	near LTR block			HISTO_DM.Contig933-snap.69.final_new	Histo217_01938.t1	HCBG_07022	HC186_01537.t1	HCBG_07022	HC186_01537.t1	HCEG_00467	I7I48_07921	I7I50_12097	I7I52_11591	I7I53_08103	I7I51_01646	ACKS23_09166	ACKS0A_07971
NIT26	cytochrome P450 monooxygenase, nitrosative stress-induced transcript	ucsf_hc.01_1.G217B.06046	ucsf_hc.01_1.G186AR.09696	ucsf_hc.01_1.G186AR.09696	ucsf_hc.01_1.H88.01388	HCAG_11252				near LTR block		HISTO_HS.Contig68.Fgenesh_histo.94.final_new	Histo217_04598.t1	HCBG_04507	HC186_07186.t1	HCBG_04507	HC186_07186.t1	HCEG_01089	I7I48_07128	I7I50_11252	I7I52_02490	I7I53_07289	I7I51_01088	ACKS23_08373	ACKS0A_07178
NIT27	PSP1 domain-containing protein	ucsf_hc.01_1.G217B.01951	ucsf_hc.01_1.G186AR.01088	ucsf_hc.01_1.G186AR.01088	ucsf_hc.01_1.H88.07324	HCAG_03613	near LTR block			near LTR block	near LTR block	HISTO_DA.Contig94.eannot.1032.final_new	Histo217_01471.t1	HCBG_00809	HC186_00733.t1	HCBG_00809	HC186_00733.t1	HCEG_05553	I7I48_08735	I7I50_02791	I7I52_00543	I7I53_05328	I7I51_03652	ACKS23_00509	ACKS0A_00508
NIT28/RPN4	C2H2 transcription factor	ucsf_hc.01_1.G217B.09083	ucsf_hc.01_1.G186AR.08803	ucsf_hc.01_1.G186AR.08803	ucsf_hc.01_1.H88.03825	HCAG_06710				near LTR block	near LTR block	HISTO_ZL.Contig1158.Fgenesh_histo.18.final_new	Histo217_07029.t1	HCBG_03883	HC186_06531.t1	HCBG_03883	HC186_06531.t1	HCEG_02852	I7I48_01607	I7I50_07644	I7I52_09284	I7I53_10254	I7I51_04929	ACKS23_03307	ACKS0A_09537
NIT3	bZIP transcription factor HapX	ucsf_hc.01_1.G217B.07948	ucsf_hc.01_1.G186AR.12527	ucsf_hc.01_1.G186AR.12527	ucsf_hc.01_1.H88.08282	HCAG_00574				near LTR block		HISTO_LG.Contig392.Fgenesh_Aspergillus.84.final_new	Histo217_06052.t1	HCBG_06549	HC186_09262.t1	HCBG_06549	HC186_09262.t1	HCEG_06299	I7I48_03587	I7I50_05518	I7I52_03779	I7I53_00459	I7I51_07711	ACKS23_04839	ACKS0A_03628
NIT36	HHE domain-containing protein	ucsf_hc.01_1.G217B.08866	ucsf_hc.01_1.G186AR.02225	ucsf_hc.01_1.G186AR.02225	ucsf_hc.01_1.H88.10138	HCAG_08082					near LTR block	HISTO_ZL.Contig1131.Fgenesh_histo.33.final_new	Histo217_06851.t1	HCBG_07116	HC186_01636.t1	HCBG_07116	HC186_01636.t1	HCEG_07757	I7I48_01827	I7I50_09394	I7I52_06915	I7I53_11287	I7I51_02492	ACKS23_03527	ACKS0A_09757
NIT37	nitrositive-stress induced transcript	ucsf_hc.01_1.G217B.12083	ucsf_hc.01_1.G186AR.08241	ucsf_hc.01_1.G186AR.08241	ucsf_hc.01_1.H88.03307	HCAG_01608						HISTO_ZZ.Contig127c.eannot.1613.final_new	Histo217_09244.t1	HCBG_03453	HC186_06046.t1	HCBG_03453	HC186_06046.t1	HCEG_02431	I7I48_11744	I7I50_07113	I7I52_09842	I7I53_09734	I7I51_05381	ACKS23_11334	ACKS0A_11769
NIT39	PH domain-containing protein	ucsf_hc.01_1.G217B.10142	ucsf_hc.01_1.G186AR.07100	ucsf_hc.01_1.G186AR.07100	ucsf_hc.01_1.H88.02240	HCAG_05308						HISTO_ZT.Contig1089.eannot.1674.final_new	Histo217_07827.t1	HCBG_02634	HC186_05188.t1	HCBG_02634	HC186_05188.t1	HCEG_01778	I7I48_06289	I7I50_10380	I7I52_01619	I7I53_06435	I7I51_00463	ACKS23_07534	ACKS0A_06339
NIT4	serine/threonine-protein kinase ksp1	ucsf_hc.01_1.G217B.05457	ucsf_hc.01_1.G186AR.11007	ucsf_hc.01_1.G186AR.11007	ucsf_hc.01_1.H88.10596							HISTO_GY.Contig460.eannot.1779.final_new	Histo217_04163.t1	HCBG_05443	HC186_08133.t1	HCBG_05443	HC186_08133.t1	HCEG_08096	I7I48_05129	I7I50_03797	I7I52_04704	I7I53_02039		ACKS23_06380	ACKS0A_05170
NIT41	CP2 transcription factor	ucsf_hc.01_1.G217B.09987	ucsf_hc.01_1.G186AR.02650	ucsf_hc.01_1.G186AR.02650	ucsf_hc.01_1.H88.04004	HCAG_06574						HISTO_ZL.Contig658-snap.37.final_new	Histo217_07711.t1	HCBG_07395	HC186_01952.t1	HCBG_07395	HC186_01952.t1	HCEG_02977	I7I48_01427	I7I50_07829	I7I52_08345	I7I53_10434	I7I51_04802	ACKS23_03127	ACKS0A_09357
NIT42	nitrositive-stress induced transcript	ucsf_hc.01_1.G217B.11980	ucsf_hc.01_1.G186AR.08127	ucsf_hc.01_1.G186AR.08127	ucsf_hc.01_1.H88.03201	HCAG_01520						HISTO_ZZ.Contig127b.Fgenesh_histo.37.final_new	Histo217_09164.t1	HCBG_03373	HC186_05959.t1	HCBG_03373	HC186_05959.t1	HCEG_02342	I7I48_11640	I7I50_06966	I7I52_09960	I7I53_09628	I7I51_05466	ACKS23_11230	ACKS0A_11665
NIT44	glycogenin	ucsf_hc.01_1.G217B.10667	ucsf_hc.01_1.G186AR.02026	ucsf_hc.01_1.G186AR.02026	ucsf_hc.01_1.H88.00489	HCAG_00217					near LTR block	HISTO_ZT.Contig174.Fgenesh_histo.113.final_new	Histo217_08231.t1	HCBG_06965	HC186_01476.t1	HCBG_06965	HC186_01476.t1	HCEG_00405	I7I48_05911	I7I50_12176	I7I52_11512	I7I53_08194	I7I51_01696	ACKS23_07156	ACKS0A_05961
NIT45	FHA domain-containing protein, nitrositive stress-induced transcript	ucsf_hc.01_1.G217B.11401	ucsf_hc.01_1.G186AR.04267	ucsf_hc.01_1.G186AR.04267	ucsf_hc.01_1.H88.05859	HCAG_08903	near LTR block	near LTR block	near LTR block	near LTR block	near LTR block	HISTO_ZU.Contig65.Fgenesh_Neurospora.149.final_new	Histo217_08731.t1	HCBG_08605	HC186_03182.t1	HCBG_08605	HC186_03182.t1	HCEG_04431	I7I48_03113	I7I50_00042	I7I52_07311	I7I53_04020	I7I51_05865	ACKS23_12350	ACKS0A_03146
NIT47	ZZ type zinc finger domain-containing protein	ucsf_hc.01_1.G217B.12290	ucsf_hc.01_1.G186AR.07851	ucsf_hc.01_1.G186AR.07851	ucsf_hc.01_1.H88.02919	HCAG_03477						HISTO_ZZ.Contig2f-snap.16.final_new	Histo217_09431.t1	HCBG_03146	HC186_05730.t1	HCBG_03146	HC186_05730.t1	HCEG_02104	I7I48_11349	I7I50_06686	I7I52_10240	I7I53_09343	I7I51_05691	ACKS23_10939	ACKS0A_11374
NIT48	SAM dependent methyltransferase, UMTA, nitrosative stress-induced transcript	ucsf_hc.01_1.G217B.10607	ucsf_hc.01_1.G186AR.07434	ucsf_hc.01_1.G186AR.07434	ucsf_hc.01_1.H88.11891	HCAG_05075						HISTO_ZT.Contig174-snap.70.final_new	Histo217_08175.t1	HCBG_02886	HC186_05436.t1	HCBG_02886	HC186_05436.t1	HCEG_09080	I7I48_05971	I7I50_10047	I7I52_01285	I7I53_06120	I7I51_00209	ACKS23_07216	ACKS0A_06021
NIT49	lipase/esterase	ucsf_hc.01_1.G217B.04995	ucsf_hc.01_1.G186AR.11650	ucsf_hc.01_1.G186AR.11650	ucsf_hc.01_1.H88.11279	HCAG_05781	near LTR block	near LTR block	near LTR block			HISTO_GL.Contig296.genewise.47.final_new	Histo217_03771.t1	HCBG_05918	HC186_08614.t1	HCBG_05918	HC186_08614.t1	HCEG_08596	I7I48_10808	I7I50_06178	I7I52_10744	I7I53_12072	I7I51_07205	ACKS23_10398	ACKS0A_10831
NIT5	Ran1-like serine/threonine protein kinase, negative regulator of sexual conjugation and meiosis, nitrosative stress-induced transcript	ucsf_hc.01_1.G217B.06665	ucsf_hc.01_1.G186AR.01900	ucsf_hc.01_1.G186AR.01900	ucsf_hc.01_1.H88.00372	HCAG_00119						HISTO_JG.Contig207.eannot.1399.final_new	Histo217_05082.t1	HCBG_06870	HC186_01378.t1	HCBG_06870	HC186_01378.t1	HCEG_00311	I7I48_05770	I7I50_12303	I7I52_11385	I7I53_08313	I7I51_01792	ACKS23_07015	ACKS0A_05820
NIT50	SWIRM domain-containing protein	ucsf_hc.01_1.G217B.05680	ucsf_hc.01_1.G186AR.07792	ucsf_hc.01_1.G186AR.07792	ucsf_hc.01_1.H88.10387	HCAG_02038	near LTR block	in LTR block	in LTR block		near LTR block	HISTO_GY.Contig460.Fgenesh_Aspergillus.198.final_new	Histo217_04318.t1	HCBG_09198	HC186_05689.t1	HCBG_09198	HC186_05689.t1	HCEG_07942	I7I48_04904	I7I50_04034	I7I52_04941	I7I53_01828	I7I51_08690	ACKS23_06155	ACKS0A_04945
NIT51	F1F0-ATP synthase regulatory factor Stf2, nitrosative stress-induced transcript	ucsf_hc.01_1.G217B.05663	ucsf_hc.01_1.G186AR.10794	ucsf_hc.01_1.G186AR.10794	ucsf_hc.01_1.H88.10404	HCAG_02022		near LTR block	near LTR block			HISTO_GY.Contig460.eannot.1724.final_new	Histo217_04306.t1	HCBG_05296	HC186_07976.t1	HCBG_05296	HC186_07976.t1	HCEG_07956	I7I48_04921	I7I50_04011	I7I52_04919	I7I53_01845	I7I51_08707	ACKS23_06172	ACKS0A_04962
NIT53	HLH transcription factor	ucsf_hc.01_1.G217B.05926	ucsf_hc.01_1.G186AR.09570	ucsf_hc.01_1.G186AR.09570	ucsf_hc.01_1.H88.01258	HCAG_11225				near LTR block		HISTO_HS.Contig68.Fgenesh_Aspergillus.243.final_new	Histo217_04505.t1	HCBG_04402	HC186_07089.t1	HCBG_04402	HC186_07089.t1	HCEG_00984	I7I48_07249	I7I50_11380	I7I52_02618	I7I53_07420	I7I51_01183	ACKS23_08494	ACKS0A_07299
NIT54	nitrositive-stress induced transcript	ucsf_hc.01_1.G217B.06716				HCAG_00079						HISTO_JG.Contig207.Fgenesh_histo.6.final_new	Histo217_05117.t1						I7I48_05719				I7I51_01841	ACKS23_06964	ACKS0A_05769
NIT55	mitochondrial iron uptake protein	ucsf_hc.01_1.G217B.02172	ucsf_hc.01_1.G186AR.09111	ucsf_hc.01_1.G186AR.09111	ucsf_hc.01_1.H88.00799	HCAG_06107		near LTR block	near LTR block	near LTR block	near LTR block	HISTO_DM.Contig93.eannot.1715.final_new	Histo217_01659.t1	HCBG_04088	HC186_06750.t1	HCBG_04088	HC186_06750.t1	HCEG_00656	I7I48_07685	I7I50_11846	I7I52_03084	I7I53_07883	I7I51_01477	ACKS23_08930	ACKS0A_07735
NIT56	nitrositive-stress induced transcript	ucsf_hc.01_1.G217B.02173				HCAG_06106					near LTR block	HISTO_DM.Contig93.Fgenesh_histo.35.final_new							I7I48_07684				I7I51_01476	ACKS23_08929	ACKS0A_07734
NIT57	cell wall biogenesis protein Mhp1	ucsf_hc.01_1.G217B.05730	ucsf_hc.01_1.G186AR.11146	ucsf_hc.01_1.G186AR.11146	ucsf_hc.01_1.H88.10753	HCAG_08445						HISTO_GY.Contig471.Fgenesh_histo.76.final_new	Histo217_04358.t1	HCBG_05565	HC186_08249.t1	HCBG_05565	HC186_08249.t1	HCEG_08216	I7I48_05280	I7I50_03657	I7I52_04564	I7I53_02197	I7I51_08923	ACKS23_06531	ACKS0A_05321
NIT6	transcription factor RfeD	ucsf_hc.01_1.G217B.01547	ucsf_hc.01_1.G186AR.01208	ucsf_hc.01_1.G186AR.01208	ucsf_hc.01_1.H88.07447	HCAG_03714					near LTR block	HISTO_DA.Contig93.fgenesh_plus.13.final_new	Histo217_01211.t1	HCBG_00908	HC186_00831.t1	HCBG_00908	HC186_00831.t1	HCEG_05648	I7I48_08618	I7I50_02913	I7I52_00422	I7I53_05453	I7I51_03553	ACKS23_00392	ACKS0A_00391
NIT60	NEFA-interacting nuclear protein NIP30, nitrosative stress-induced transcript	ucsf_hc.01_1.G217B.11873	ucsf_hc.01_1.G186AR.08023	ucsf_hc.01_1.G186AR.08023	ucsf_hc.01_1.H88.03097	HCAG_03344	near LTR block			near LTR block	near LTR block	HISTO_ZZ.Contig127a.eannot.1372.final_new	Histo217_09082.t1	HCBG_03292	HC186_05873.t1	HCBG_03292	HC186_05873.t1	HCEG_02255	I7I48_11531	I7I50_06860	I7I52_10066	I7I53_09522	I7I51_05552	ACKS23_11121	ACKS0A_11556
NIT61	peptidase inhibitor I78 family protein, nitrosative stress-induced transcript	ucsf_hc.01_1.G217B.11874	ucsf_hc.01_1.G186AR.08024	ucsf_hc.01_1.G186AR.08024	ucsf_hc.01_1.H88.03098	HCAG_03343	near LTR block			near LTR block	near LTR block	HISTO_ZZ.Contig127a.eannot.1328.final_new	Histo217_09083.t1	HCBG_03293	HC186_05874.t1	HCBG_03293	HC186_05874.t1	HCEG_02256	I7I48_11532	I7I50_06861	I7I52_10065	I7I53_09523	I7I51_05551	ACKS23_11122	ACKS0A_11557
NIT62	nitrositive-stress induced transcript	ucsf_hc.01_1.G217B.00587	ucsf_hc.01_1.G186AR.04998	ucsf_hc.01_1.G186AR.04998	ucsf_hc.01_1.H88.04580	HCAG_02305					near LTR block	HISTO_AZ.Contig47.Fgenesh_histo.41.final_new	Histo217_00482.t1	HCBG_01382		HCBG_01382		HCEG_03423	I7I48_00274	I7I50_01340	I7I52_12456	I7I53_02732	I7I51_06068	ACKS23_01941	ACKS0A_01932
NIT63	nitrositive-stress induced transcript	ucsf_hc.01_1.G217B.02299	ucsf_hc.01_1.G186AR.09260	ucsf_hc.01_1.G186AR.09260	ucsf_hc.01_1.H88.00969	HCAG_07034				near LTR block	near LTR block	HISTO_DM.Contig93.Fgenesh_Aspergillus.153.final_new	Histo217_01718.t1	HCBG_04190	HC186_06862.t1	HCBG_04190	HC186_06862.t1	HCEG_00764	I7I48_07557	I7I50_11696	I7I52_02933	I7I53_07711	I7I51_01378	ACKS23_08802	ACKS0A_07607
NIT64	INO80 complex subunit Ies4 domain-containing protein, nitrosative stress-induced transcript	ucsf_hc.01_1.G217B.09388	ucsf_hc.01_1.G186AR.00429	ucsf_hc.01_1.G186AR.00429	ucsf_hc.01_1.H88.06714							HISTO_ZL.Contig1161b.genewise.61.final_new	Histo217_07253.t1	HCBG_00340	HC186_00280.t1	HCBG_00340	HC186_00280.t1	HCEG_05066	I7I48_09373	I7I50_02131	I7I52_12345	I7I53_04714		ACKS23_01147	ACKS0A_01146
NIT65	nitrositive-stress induced transcript	ucsf_hc.01_1.G217B.08421	ucsf_hc.01_1.G186AR.04072	ucsf_hc.01_1.G186AR.04072	ucsf_hc.01_1.H88.06104	HCAG_07533	near LTR block	near LTR block	near LTR block	near LTR block	near LTR block	HISTO_ZE.Contig158.eannot.1438.final_new	Histo217_06495.t1	HCBG_08454	HC186_03028.t1	HCBG_08454	HC186_03028.t1	HCEG_04586	I7I48_02019	I7I50_08848	I7I52_06362	I7I53_04104	I7I51_03202	ACKS23_09493	ACKS0A_08299
NIT66	nitrositive-stress induced transcript	ucsf_hc.01_1.G217B.07307				HCAG_02414						HISTO_LF.Contig359.Fgenesh_histo.200.final_new	Histo217_05592.t1						I7I48_00416				I7I51_06175	ACKS23_02083	ACKS0A_02074
NIT67	SH3 domain-containing protein	ucsf_hc.01_1.G217B.09512	ucsf_hc.01_1.G186AR.00297	ucsf_hc.01_1.G186AR.00297	ucsf_hc.01_1.H88.06593	HCAG_04338								HCBG_00235	HC186_00191.t1	HCBG_00235	HC186_00191.t1	HCEG_04962	I7I48_09497	I7I50_01999	I7I52_12213	I7I53_04593	I7I51_04248	ACKS23_01271	ACKS0A_01270
NIT7	mitochondrial metal transporter 2	ucsf_hc.01_1.G217B.04047	ucsf_hc.01_1.G186AR.00783	ucsf_hc.01_1.G186AR.00783	ucsf_hc.01_1.H88.07038	HCAG_04678		near LTR block	near LTR block			HISTO_FE.Contig19-snap.152.final_new	Histo217_03004.t1	HCBG_00595	HC186_00518.t1	HCBG_00595	HC186_00518.t1	HCEG_05332	I7I48_09011	I7I50_02484	I7I52_00852	I7I53_05040	I7I51_03883	ACKS23_00785	ACKS0A_00784
NIT73	no significant blast hit, nitrosative stress-induced transcript	ucsf_hc.01_1.G217B.03611	ucsf_hc.01_1.G186AR.03676	ucsf_hc.01_1.G186AR.03676	ucsf_hc.01_1.H88.09522	HCAG_09747						HISTO_EA.Contig33-snap.168.final_new	Histo217_02671.t1	HCBG_07870	HC186_02720.t1	HCBG_07870	HC186_02720.t1	HCEG_07291	I7I48_04775	I7I50_04174	I7I52_05082	I7I53_01706	I7I51_08601	ACKS23_06026	ACKS0A_04816
NIT76	RING finger protein, nitrosative stress-induced transcript	ucsf_hc.01_1.G217B.06914	ucsf_hc.01_1.G186AR.03107	ucsf_hc.01_1.G186AR.03107	ucsf_hc.01_1.H88.05917	HCAG_11588						HISTO_KF.Contig597.Fgenesh_histo.87.final_new	Histo217_05281.t1	HCBG_08045	HC186_02294.t1	HCBG_08045	HC186_02294.t1	HCEG_04471	I7I48_02579	I7I50_08301	I7I52_05817	I7I53_08818	I7I51_02759	ACKS23_10053	ACKS0A_08858
NIT81	ER membrane protein	ucsf_hc.01_1.G217B.07817	ucsf_hc.01_1.G186AR.12661	ucsf_hc.01_1.G186AR.12661	ucsf_hc.01_1.H88.08419	HCAG_00665		near LTR block	near LTR block			HISTO_LG.Contig392-snap.70.final_new	Histo217_05959.t1	HCBG_06645	HC186_09356.t1	HCBG_06645	HC186_09356.t1	HCEG_06397	I7I48_03720	I7I50_05381	I7I52_03642	I7I53_00599	I7I51_07819	ACKS23_04972	ACKS0A_03761
NIT88	PT repeat family protein, ribonuclease E domains, nitrosative stress-induced transcript	ucsf_hc.01_1.G217B.10015	ucsf_hc.01_1.G186AR.02677	ucsf_hc.01_1.G186AR.02677	ucsf_hc.01_1.H88.04029	HCAG_06552					near LTR block	HISTO_ZL.Contig658.Fgenesh_Aspergillus.66.final_new	Histo217_07736.t1	HCBG_07418	HC186_01976.t1	HCBG_07418	HC186_01976.t1	HCEG_03002	I7I48_01399	I7I50_07856	I7I52_08372	I7I53_10459	I7I51_04778	ACKS23_03099	ACKS0A_09329
NIT9	C2 domain-containing protein, nitrosative stress-induced transcript, conidia-enriched transcript	ucsf_hc.01_1.G217B.12085	ucsf_hc.01_1.G186AR.08243	ucsf_hc.01_1.G186AR.08243	ucsf_hc.01_1.H88.03309	HCAG_01609						HISTO_ZZ.Contig127c.Fgenesh_histo.128.final_new	Histo217_09245.t1			HCBG_03454	HC186_06047.t1		I7I48_11746	I7I50_07115	I7I52_09840	I7I53_09736	I7I51_05380	ACKS23_11336	ACKS0A_11771
NIT92	nitrositive-stress induced transcript	ucsf_hc.01_1.G217B.11876	ucsf_hc.01_1.G186AR.08025	ucsf_hc.01_1.G186AR.08025	ucsf_hc.01_1.H88.03099	HCAG_09765	near LTR block			near LTR block	in LTR block	HISTO_ZZ.Contig127a-snap.102.final_new	Histo217_09085.t1	HCBG_03294	HC186_05875.t1	HCBG_03294	HC186_05875.t1	HCEG_02257	I7I48_11534	I7I50_06862	I7I52_10064	I7I53_09524	I7I51_05549	ACKS23_11124	ACKS0A_11559
NIT96	protein kinase	ucsf_hc.01_1.G217B.12091			ucsf_hc.01_1.H88.03314							HISTO_ZZ.Contig127c.eannot.1615.final_new						HCEG_02435	I7I48_11752			I7I53_09741		ACKS23_11342	ACKS0A_11777
NMD3	nonsense-mediated mRNA decay protein	ucsf_hc.01_1.G217B.00059	ucsf_hc.01_1.G186AR.02739	ucsf_hc.01_1.G186AR.02739	ucsf_hc.01_1.H88.04082	HCAG_06514	near LTR block				near LTR block	HISTO_AL.Contig317-snap.13.final_new	Histo217_00051.t1	HCBG_07455	HC186_02012.t1	HCBG_07455	HC186_02012.t1	HCEG_03036	I7I48_01347	I7I50_07918	I7I52_08434	I7I53_10512	I7I51_04745	ACKS23_03047	ACKS0A_09277
NMR1	nitrogen metabolite repression regulator NmrA	ucsf_hc.01_1.G217B.03239				HCAG_00448					near LTR block	HISTO_DY.Contig31.eannot.1427.final_new	Histo217_02381.t1						I7I48_03449				I7I51_07580	ACKS23_04701	ACKS0A_03490
NMT1	glycylpeptide N-tetradecanoyltransferase	ucsf_hc.01_1.G217B.02656				HCAG_06259	near LTR block					HISTO_DM.Contig933.eannot.1564.final_new							I7I48_07903				I7I51_01634	ACKS23_09148	ACKS0A_07953
NNT1	nicotinamide N-methyltransferase Nnt1	ucsf_hc.01_1.G217B.01308										HISTO_BP.Contig459.eannot.1546.final_new	Histo217_00992.t1						I7I48_04441					ACKS23_05692	ACKS0A_04481
NOC1	Noc1p protein	ucsf_hc.01_1.G217B.04482	ucsf_hc.01_1.G186AR.05592	ucsf_hc.01_1.G186AR.05592	ucsf_hc.01_1.H88.05144	HCAG_02752	near LTR block				near LTR block	HISTO_GI.Contig363.Fgenesh_histo.10.final_new	Histo217_03371.t1	HCBG_01831	HC186_04159.t1	HCBG_01831	HC186_04159.t1	HCEG_03876	I7I48_00831	I7I50_00743	I7I52_08011	I7I53_03301	I7I51_06530	ACKS23_02498	ACKS0A_02489
NOC3	nuclear export protein Noc3	ucsf_hc.01_1.G217B.10012	ucsf_hc.01_1.G186AR.02676	ucsf_hc.01_1.G186AR.02676	ucsf_hc.01_1.H88.04028	HCAG_06554					near LTR block	HISTO_ZL.Contig658-snap.54.final_new	Histo217_07734.t1	HCBG_07416	HC186_01973.t1	HCBG_07416	HC186_01973.t1	HCEG_03000	I7I48_01402	I7I50_07855	I7I52_08371	I7I53_10458	I7I51_04780	ACKS23_03102	ACKS0A_09332
NOC4	CBF/Mak21 family	ucsf_hc.01_1.G217B.04588	ucsf_hc.01_1.G186AR.05700	ucsf_hc.01_1.G186AR.05700	ucsf_hc.01_1.H88.05251	HCAG_02827						HISTO_GI.Contig382.eannot.1329.final_new	Histo217_03453.t1	HCBG_01907	HC186_04229.t1	HCBG_01907	HC186_04229.t1	HCEG_03949	I7I48_00905	I7I50_00634	I7I52_07902	I7I53_03409	I7I51_06609	ACKS23_02605	ACKS0A_02596
NOG2	nucleolar GTP-binding protein	ucsf_hc.01_1.G217B.02357	ucsf_hc.01_1.G186AR.09324	ucsf_hc.01_1.G186AR.09324	ucsf_hc.01_1.H88.01038	HCAG_07076				near LTR block		HISTO_DM.Contig93.eannot.1734.final_new	Histo217_01745.t1	HCBG_04241	HC186_06915.t1	HCBG_04241	HC186_06915.t1	HCEG_00810	I7I48_07498	I7I50_11631	I7I52_02868	I7I53_07642	I7I51_01334	ACKS23_08743	ACKS0A_07548
NOP1	fibrillarin	ucsf_hc.01_1.G217B.00647	ucsf_hc.01_1.G186AR.05054	ucsf_hc.01_1.G186AR.05054	ucsf_hc.01_1.H88.04633	HCAG_02340						HISTO_AZ.Contig47.eannot.1628.final_new	Histo217_00524.t1	HCBG_01425	HC186_03749.t1	HCBG_01425	HC186_03749.t1		I7I48_00334	I7I50_01284	I7I52_08889	I7I53_02785	I7I51_06109	ACKS23_02001	ACKS0A_01992
NOP10	Nop10 family nucleolar RNA-binding protein	ucsf_hc.01_1.G217B.07906	ucsf_hc.01_1.G186AR.12571	ucsf_hc.01_1.G186AR.12571	ucsf_hc.01_1.H88.08326	HCAG_00605				near LTR block		HISTO_LG.Contig392.eannot.1721.final_new	Histo217_06022.t1	HCBG_06584		HCBG_06584		HCEG_06335	I7I48_03629	I7I50_05474	I7I52_03735	I7I53_00503	I7I51_07748	ACKS23_04881	ACKS0A_03670
NOP12	nucleolar protein 12, RNA binding protein	ucsf_hc.01_1.G217B.04441				HCAG_02717						HISTO_GI.Contig363.Fgenesh_Aspergillus.17.final_new	Histo217_03334.t1						I7I48_00789				I7I51_06495	ACKS23_02456	ACKS0A_02447
NOP13	nucleolar protein 13	ucsf_hc.01_1.G217B.12294	ucsf_hc.01_1.G186AR.07855	ucsf_hc.01_1.G186AR.07855	ucsf_hc.01_1.H88.02923	HCAG_03474						HISTO_ZZ.Contig2f-snap.19.final_new	Histo217_09435.t1	HCBG_03151	HC186_05735.t1	HCBG_03151	HC186_05735.t1	HCEG_02108	I7I48_11353	I7I50_06690	I7I52_10236	I7I53_09347	I7I51_05687	ACKS23_10943	ACKS0A_11378
NOP14	nucleolar complex protein	ucsf_hc.01_1.G217B.00842	ucsf_hc.01_1.G186AR.10121	ucsf_hc.01_1.G186AR.10121	ucsf_hc.01_1.H88.08678	HCAG_00829					near LTR block	HISTO_BP.Contig457.eannot.1617.final_new	Histo217_00669.t1	HCBG_04809	HC186_07471.t1	HCBG_04809	HC186_07471.t1	HCEG_06606	I7I48_03974	I7I50_05116	I7I52_03374	I7I53_00860	I7I51_08005	ACKS23_05225	ACKS0A_04014
NOP16	nucleolar protein 16	ucsf_hc.01_1.G217B.05956	ucsf_hc.01_1.G186AR.09587	ucsf_hc.01_1.G186AR.09587	ucsf_hc.01_1.H88.01283	HCAG_07231				near LTR block		HISTO_HS.Contig68.eannot.1961.final_new	Histo217_04525.t1	HCBG_04416	HC186_07103.t1	HCBG_04416	HC186_07103.t1	HCEG_00998	I7I48_07219	I7I50_11362	I7I52_02600	I7I53_07394	I7I51_01170	ACKS23_08464	ACKS0A_07269
NOP2	nucleolar protein NOP2	ucsf_hc.01_1.G217B.08536	ucsf_hc.01_1.G186AR.10768	ucsf_hc.01_1.G186AR.10768	ucsf_hc.01_1.H88.12160	HCAG_04880	in LTR block	in LTR block	in LTR block	in LTR block	in LTR block	HISTO_ZL.Contig1117.Fgenesh_histo.22.final_new	Histo217_06600.t1	HCBG_09222	HC186_07961.t1	HCBG_09222	HC186_07961.t1	HCEG_09281	I7I48_08218	I7I50_05992	I7I52_08731	I7I53_05849	I7I51_00001	ACKS23_09463	ACKS0A_08269
NOP53	p60 domain-containing protein	ucsf_hc.01_1.G217B.01050	ucsf_hc.01_1.G186AR.10343	ucsf_hc.01_1.G186AR.10343	ucsf_hc.01_1.H88.08893	HCAG_00977						HISTO_BP.Contig457.fgenesh_plus.98.final_new	Histo217_00799.t1	HCBG_04968	HC186_07632.t1	HCBG_04968	HC186_07632.t1	HCEG_06773	I7I48_04183	I7I50_04892	I7I52_03150	I7I53_01077	I7I51_08166	ACKS23_05434	ACKS0A_04223
NOP56	nucleolar protein NOP56	ucsf_hc.01_1.G217B.10951	ucsf_hc.01_1.G186AR.06957	ucsf_hc.01_1.G186AR.06957	ucsf_hc.01_1.H88.02117							HISTO_ZT.Contig181.eannot.1694.final_new	Histo217_08419.t1	HCBG_02532	HC186_05088.t1	HCBG_02532	HC186_05088.t1	HCEG_01676	I7I48_06425	I7I50_10522	I7I52_01761	I7I53_06557		ACKS23_07670	ACKS0A_06475
NOP58	nucleolar protein NOP58	ucsf_hc.01_1.G217B.07340	ucsf_hc.01_1.G186AR.05175	ucsf_hc.01_1.G186AR.05175	ucsf_hc.01_1.H88.04749	HCAG_02435			near LTR block	near LTR block		HISTO_LF.Contig359.eannot.2180.final_new	Histo217_05612.t1	HCBG_01512	HC186_03845.t1	HCBG_01512	HC186_03845.t1	HCEG_03551	I7I48_00449	I7I50_01165	I7I52_09008	I7I53_02901	I7I51_06201	ACKS23_02116	ACKS0A_02107
NOP9	rRNA processing protein	ucsf_hc.01_1.G217B.09963	ucsf_hc.01_1.G186AR.02629	ucsf_hc.01_1.G186AR.02629	ucsf_hc.01_1.H88.03982	HCAG_06586				near LTR block		HISTO_ZL.Contig658.Fgenesh_histo.6.final_new	Histo217_07697.t1	HCBG_07380	HC186_01935.t1	HCBG_07380	HC186_01935.t1	HCEG_02961	I7I48_01451	I7I50_07808	I7I52_08324	I7I53_10412	I7I51_04816	ACKS23_03151	ACKS0A_09381
NOR1	cytochrome P450	ucsf_hc.01_1.G217B.07497	ucsf_hc.01_1.G186AR.05351	ucsf_hc.01_1.G186AR.05351	ucsf_hc.01_1.H88.04930	HCAG_02570					near LTR block	HISTO_LF.Contig359.Fgenesh_Aspergillus.76.final_new	Histo217_05734.t1	HCBG_01652	HC186_03978.t1	HCBG_01652	HC186_03978.t1	HCEG_03692	I7I48_00608	I7I50_00987	I7I52_08253	I7I53_03083	I7I51_06348	ACKS23_02275	ACKS0A_02266
NOS1	C6 sexual development transcription factor NosA/Pro1, repressor of sexual development	ucsf_hc.01_1.G217B.07173				HCAG_07887	near LTR block				in LTR block	HISTO_KF.Contig601.genewise.59.final_new	Histo217_05470.t1						I7I48_02429				I7I51_02860	ACKS23_09903	ACKS0A_08709
NOT4	CCR4-NOT core complex subunit Not4	ucsf_hc.01_1.G217B.04972	ucsf_hc.01_1.G186AR.11625	ucsf_hc.01_1.G186AR.11625	ucsf_hc.01_1.H88.11256	HCAG_05763	near LTR block					HISTO_GL.Contig296.Fgenesh_Aspergillus.88.final_new		HCBG_05899		HCBG_05899		HCEG_08576	I7I48_10785	I7I50_06153	I7I52_10769	I7I53_12095	I7I51_07222	ACKS23_10375	ACKS0A_10808
NOX1	NADPH oxidase	ucsf_hc.01_1.G217B.10323	ucsf_hc.01_1.G186AR.07290	ucsf_hc.01_1.G186AR.07290	ucsf_hc.01_1.H88.11757	HCAG_05182				near LTR block		HISTO_ZT.Contig1089.eannot.1617.final_new	Histo217_07961.t1	HCBG_02773	HC186_05328.t1	HCBG_02773	HC186_05328.t1	HCEG_08965	I7I48_06106	I7I50_10189	I7I52_01428	I7I53_06254	I7I51_00318	ACKS23_07351	ACKS0A_06156
NPA3	XPA-binding protein	ucsf_hc.01_1.G217B.11978	ucsf_hc.01_1.G186AR.08126	ucsf_hc.01_1.G186AR.08126	ucsf_hc.01_1.H88.03199	HCAG_01519						HISTO_ZZ.Contig127b.eannot.1499.final_new	Histo217_09163.t1	HCBG_03372	HC186_05958.t1	HCBG_03372	HC186_05958.t1	HCEG_02341	I7I48_11638	I7I50_06965	I7I52_09961	I7I53_09626	I7I51_05467	ACKS23_11228	ACKS0A_11663
NPK1	protein kinase	ucsf_hc.01_1.G217B.06912	ucsf_hc.01_1.G186AR.03109	ucsf_hc.01_1.G186AR.03109	ucsf_hc.01_1.H88.05918	HCAG_08672						HISTO_KF.Contig597.eannot.1496.final_new	Histo217_05280.t1	HCBG_08046	HC186_02295.t1	HCBG_08046	HC186_02295.t1	HCEG_04472	I7I48_02576	I7I50_08304	I7I52_05820	I7I53_08820	I7I51_02761	ACKS23_10050	ACKS0A_08855
NPL4	endoplasmic reticulum and nuclear membrane protein	ucsf_hc.01_1.G217B.04000	ucsf_hc.01_1.G186AR.00843	ucsf_hc.01_1.G186AR.00843	ucsf_hc.01_1.H88.07098	HCAG_04746							Histo217_02966.t1	HCBG_00637	HC186_00561.t1	HCBG_00637	HC186_00561.t1	HCEG_05382	I7I48_08964	I7I50_02544	I7I52_00793	I7I53_05100	I7I51_03824	ACKS23_00738	ACKS0A_00737
NPL6	nuclear localization protein	ucsf_hc.01_1.G217B.06726	ucsf_hc.01_1.G186AR.01835	ucsf_hc.01_1.G186AR.01835	ucsf_hc.01_1.H88.00305	HCAG_00073		near LTR block				HISTO_JG.Contig207.fgenesh_plus.54.final_new	Histo217_05125.t1	HCBG_06814	HC186_01327.t1	HCBG_06814	HC186_01327.t1	HCEG_00257	I7I48_05709	I7I50_12369	I7I52_11319	I7I53_08381	I7I51_01849	ACKS23_06954	ACKS0A_05759
NPP1	nuclear pore complex subunit Nup133	ucsf_hc.01_1.G217B.05665	ucsf_hc.01_1.G186AR.10792	ucsf_hc.01_1.G186AR.10792	ucsf_hc.01_1.H88.10403	HCAG_09900		near LTR block	near LTR block			HISTO_GY.Contig460.Fgenesh_histo.206.final_new	Histo217_04307.t1	HCBG_05295	HC186_07975.t1	HCBG_05295	HC186_07975.t1	HCEG_07955	I7I48_04919	I7I50_04013	I7I52_04921	I7I53_01844	I7I51_08705	ACKS23_06170	ACKS0A_04960
NPR2	nitrogen permease regulator family	ucsf_hc.01_1.G217B.03797	ucsf_hc.01_1.G186AR.01064	ucsf_hc.01_1.G186AR.01064	ucsf_hc.01_1.H88.07305	HCAG_03601	near LTR block					HISTO_FE.Contig19.Fgenesh_histo.48.final_new	Histo217_02820.t1	HCBG_00798	HC186_00721.t1	HCBG_00798	HC186_00721.t1	HCEG_05539	I7I48_08759	I7I50_02767	I7I52_00567	I7I53_05309	I7I51_03665	ACKS23_00533	ACKS0A_00532
NPS1	nonribosomal peptide synthetase	ucsf_hc.01_1.G217B.06520	ucsf_hc.01_1.G186AR.06176	ucsf_hc.01_1.G186AR.06176	ucsf_hc.01_1.H88.00081	HCAG_11498					near LTR block	HISTO_JG.Contig206.eannot.1533.final_new	Histo217_04967.t1	HCBG_09033	HC186_04567.t1	HCBG_09033	HC186_04567.t1	HCEG_00068	I7I48_05472	I7I50_12638	I7I52_11057	I7I53_08611	I7I51_02069	ACKS23_06717	ACKS0A_05522
NRC2	serine/threonine-protein kinase nrc-2	ucsf_hc.01_1.G217B.00871	ucsf_hc.01_1.G186AR.10148	ucsf_hc.01_1.G186AR.10148	ucsf_hc.01_1.H88.08702	HCAG_00852					near LTR block	HISTO_BP.Contig457.Fgenesh_histo.189.final_new	Histo217_00676.t1	HCBG_04829	HC186_07493.t1	HCBG_04829	HC186_07493.t1	HCEG_06628	I7I48_04003	I7I50_05089	I7I52_03347	I7I53_00884	I7I51_08030	ACKS23_05254	ACKS0A_04043
NRD1	RNA binding protein Nrd1	ucsf_hc.01_1.G217B.05266	ucsf_hc.01_1.G186AR.04545	ucsf_hc.01_1.G186AR.04545	ucsf_hc.01_1.H88.09692	HCAG_11161				near LTR block	near LTR block	HISTO_GX.Contig297.genewise.69.final_new	Histo217_04010.t1	HCBG_08810	HC186_03376.t1	HCBG_08810	HC186_03376.t1	HCEG_07417	I7I48_10189	I7I50_08917	I7I52_06433	I7I53_10840	I7I51_02159	ACKS23_03987	ACKS0A_10215
NRG1	C2H2 transcription factor	ucsf_hc.01_1.G217B.11850	ucsf_hc.01_1.G186AR.08000	ucsf_hc.01_1.G186AR.08000	ucsf_hc.01_1.H88.03073	HCAG_03362				near LTR block		HISTO_ZZ.Contig127a.Fgenesh_Aspergillus.96.final_new	Histo217_09063.t1	HCBG_03270	HC186_05853.t1	HCBG_03270	HC186_05853.t1	HCEG_02233	I7I48_11508	I7I50_06837	I7I52_10089	I7I53_09498	I7I51_05572	ACKS23_11098	ACKS0A_11533
NSA2	ribosomal large subunit	ucsf_hc.01_1.G217B.09611	ucsf_hc.01_1.G186AR.00244	ucsf_hc.01_1.G186AR.00244	ucsf_hc.01_1.H88.06479	HCAG_04264				near LTR block		HISTO_ZL.Contig1161c.Fgenesh_histo.127.final_new	Histo217_07431.t1	HCBG_00187	HC186_00158.t1	HCBG_00187	HC186_00158.t1	HCEG_04867	I7I48_09596	I7I50_01946	I7I52_12160	I7I53_04480	I7I51_04333	ACKS23_01370	ACKS0A_01369
NSD3	C2H2 zinc finger domain-containing protein	ucsf_hc.01_1.G217B.00240	ucsf_hc.01_1.G186AR.02914	ucsf_hc.01_1.G186AR.02914	ucsf_hc.01_1.H88.04260	HCAG_06401		near LTR block	near LTR block			HISTO_AL.Contig317.Fgenesh_histo.10.final_new	Histo217_00184.t1	HCBG_07583	HC186_02147.t1	HCBG_07583	HC186_02147.t1	HCEG_03169	I7I48_01166	I7I50_08093	I7I52_08609	I7I53_10689	I7I51_04619	ACKS23_02866	ACKS0A_09096
NSD4	GATA-type sexual development transcription factor NsdD	ucsf_hc.01_1.G217B.01276	ucsf_hc.01_1.G186AR.10666	ucsf_hc.01_1.G186AR.10666	ucsf_hc.01_1.H88.09150	HCAG_01124		near LTR block	near LTR block			HISTO_BP.Contig459.Fgenesh_histo.89.final_new	Histo217_00963.t1	HCBG_05204	HC186_07875.t1	HCBG_05204	HC186_07875.t1	HCEG_06979	I7I48_04409	I7I50_04569	I7I52_05478	I7I53_01335	I7I51_08329	ACKS23_05660	ACKS0A_04449
NSE1	DNA repair protein Nse1	ucsf_hc.01_1.G217B.08343	ucsf_hc.01_1.G186AR.04002	ucsf_hc.01_1.G186AR.04002	ucsf_hc.01_1.H88.06184	HCAG_11320	near LTR block			near LTR block		HISTO_ZE.Contig158.eannot.1435.final_new		HCBG_08397		HCBG_08397		HCEG_04655	I7I48_02098	I7I50_08777	I7I52_06291	I7I53_04185	I7I51_03155	ACKS23_09572	ACKS0A_08378
NSP1	nucleoporin nsp1	ucsf_hc.01_1.G217B.09191	ucsf_hc.01_1.G186AR.00580	ucsf_hc.01_1.G186AR.00580	ucsf_hc.01_1.H88.06861	HCAG_04525	near LTR block					HISTO_ZL.Contig1161a.eannot.1138.final_new	Histo217_07126.t1	HCBG_00455	HC186_00386.t1	HCBG_00455	HC186_00386.t1	HCEG_05183	I7I48_09176	I7I50_02281	I7I52_01055	I7I53_04861	I7I51_04037	ACKS23_00950	ACKS0A_00949
NTA1	hydrolase, N-terminal amidase	ucsf_hc.01_1.G217B.11104					near LTR block					HISTO_ZU.Contig65.genewise.141.final_new	Histo217_08529.t1						I7I48_02814					ACKS23_12051	ACKS0A_02847
NTF2	nuclear transport factor 2	ucsf_hc.01_1.G217B.06634				HCAG_00131	near LTR block				near LTR block	HISTO_JG.Contig207.eannot.1420.final_new	Histo217_05060.t1						I7I48_05802				I7I51_01778	ACKS23_07047	ACKS0A_05852
NTG1	DNA base excision repair N-glycosylase 1, mitochondrial precursor	ucsf_hc.01_1.G217B.05871	ucsf_hc.01_1.G186AR.09517	ucsf_hc.01_1.G186AR.09517	ucsf_hc.01_1.H88.01210	HCAG_07194	near LTR block				near LTR block	HISTO_HS.Contig68.eannot.2166.final_new	Histo217_04472.t1	HCBG_04367	HC186_07052.t1	HCBG_04367	HC186_07052.t1	HCEG_00948	I7I48_07305	I7I50_11434	I7I52_02672	I7I53_07469	I7I51_01208	ACKS23_08550	ACKS0A_07355
NTH1	alpha,alpha-trehalase TreB/Nth1	ucsf_hc.01_1.G217B.02772	ucsf_hc.01_1.G186AR.09005	ucsf_hc.01_1.G186AR.09005	ucsf_hc.01_1.H88.00709	HCAG_10955	near LTR block	near LTR block		near LTR block			Histo217_02040.t1	HCBG_04002	HC186_06673.t1	HCBG_04002	HC186_06673.t1	HCEG_00580	I7I48_07787	I7I50_11952	I7I52_11736	I7I53_07974	I7I51_01545	ACKS23_09032	ACKS0A_07837
NUC1	DNA/RNA non-specific nuclease	ucsf_hc.01_1.G217B.06093	ucsf_hc.01_1.G186AR.09742	ucsf_hc.01_1.G186AR.09742								HISTO_HS.Contig68-snap.152.final_new	Histo217_04630.t1	HCBG_04547	HC186_07222.t1	HCBG_04547	HC186_07222.t1		I7I48_07081	I7I50_11207	I7I52_02445			ACKS23_08326	ACKS0A_07131
NUF2	kinetochore protein nuf2	ucsf_hc.01_1.G217B.00896	ucsf_hc.01_1.G186AR.10177	ucsf_hc.01_1.G186AR.10177	ucsf_hc.01_1.H88.08733	HCAG_00871						HISTO_BP.Contig457.Fgenesh_histo.156.final_new	Histo217_00688.t1	HCBG_04846	HC186_07511.t1	HCBG_04846	HC186_07511.t1	HCEG_06650	I7I48_04029	I7I50_05059	I7I52_03317	I7I53_00916	I7I51_08053	ACKS23_05280	ACKS0A_04069
NUG1	GTP-binding protein	ucsf_hc.01_1.G217B.11773	ucsf_hc.01_1.G186AR.07933	ucsf_hc.01_1.G186AR.07933	ucsf_hc.01_1.H88.03008	HCAG_03419	near LTR block					HISTO_ZZ.Contig127a.eannot.1412.final_new	Histo217_09007.t1	HCBG_03216	HC186_05803.t1	HCBG_03216	HC186_05803.t1	HCEG_02179	I7I48_11430	I7I50_06769	I7I52_10157	I7I53_09432	I7I51_05627	ACKS23_11020	ACKS0A_11455
NUP107	nuclear pore complex protein Nup107	ucsf_hc.01_1.G217B.12208	ucsf_hc.01_1.G186AR.08401	ucsf_hc.01_1.G186AR.08401	ucsf_hc.01_1.H88.03461	HCAG_09836	near LTR block					HISTO_ZZ.Contig127c.Fgenesh_histo.122.final_new	Histo217_09356.t1	HCBG_03586	HC186_06250.t1	HCBG_03586	HC186_06250.t1	HCEG_02544	I7I48_11870	I7I50_07240	I7I52_09688	I7I53_09889	I7I51_05228	ACKS23_11460	ACKS0A_11895
NUP120	nucleoporin Nup120	ucsf_hc.01_1.G217B.11792	ucsf_hc.01_1.G186AR.07951	ucsf_hc.01_1.G186AR.07951	ucsf_hc.01_1.H88.03026	HCAG_03404	near LTR block				near LTR block	HISTO_ZZ.Contig127a.Fgenesh_histo.38.final_new	Histo217_09022.t1	HCBG_03232	HC186_05818.t1	HCBG_03232	HC186_05818.t1	HCEG_02195	I7I48_11450	I7I50_06788	I7I52_10138	I7I53_09451	I7I51_05613	ACKS23_11040	ACKS0A_11475
NUP159	nuclear pore complex subunit Nup159	ucsf_hc.01_1.G217B.01575	ucsf_hc.01_1.G186AR.01235	ucsf_hc.01_1.G186AR.01235	ucsf_hc.01_1.H88.07477	HCAG_03736		near LTR block	near LTR block		near LTR block	HISTO_DA.Contig93.Fgenesh_histo.331.final_new	Histo217_01235.t1	HCBG_00933	HC186_00857.t1	HCBG_00933	HC186_00857.t1	HCEG_05673	I7I48_08590	I7I50_02940	I7I52_00394	I7I53_05483	I7I51_03530	ACKS23_00364	ACKS0A_00363
NUP170	nucleoporin Nup157/170	ucsf_hc.01_1.G217B.02457	ucsf_hc.01_1.G186AR.09432	ucsf_hc.01_1.G186AR.09432	ucsf_hc.01_1.H88.01132	HCAG_07137	near LTR block				near LTR block	HISTO_DM.Contig93.eannot.1607.final_new	Histo217_01789.t1	HCBG_04312	HC186_06980.t1	HCBG_04312	HC186_06980.t1	HCEG_00886	I7I48_07397	I7I50_11522	I7I52_02759	I7I53_07547	I7I51_01266	ACKS23_08642	ACKS0A_07447
NUP184	nucleoporin	ucsf_hc.01_1.G217B.07677	ucsf_hc.01_1.G186AR.09994	ucsf_hc.01_1.G186AR.09994	ucsf_hc.01_1.H88.08565	HCAG_00747	near LTR block				near LTR block	HISTO_LG.Contig392.eannot.1699.final_new		HCBG_04719	HC186_07382.t1	HCBG_04719	HC186_07382.t1	HCEG_06516	I7I48_03860	I7I50_05244	I7I52_03503	I7I53_00746	I7I51_07917	ACKS23_05112	ACKS0A_03901
NUP192	cullin, nuclear pore complex subunit Nup192	ucsf_hc.01_1.G217B.07478	ucsf_hc.01_1.G186AR.05330	ucsf_hc.01_1.G186AR.05330	ucsf_hc.01_1.H88.04913	HCAG_02556						HISTO_LF.Contig359-snap.135.final_new	Histo217_05721.t1		HC186_03963.t1		HC186_03963.t1		I7I48_00589	I7I50_01008	I7I52_08274	I7I53_03066	I7I51_06332	ACKS23_02256	ACKS0A_02247
NUP42	CCCH zinc finger domain-containing protein	ucsf_hc.01_1.G217B.11282	ucsf_hc.01_1.G186AR.04148	ucsf_hc.01_1.G186AR.04148	ucsf_hc.01_1.H88.05563	HCAG_08820						HISTO_ZU.Contig65.Fgenesh_histo.84.final_new		HCBG_08511	HC186_03088.t1	HCBG_08511	HC186_03088.t1	HCEG_04188	I7I48_02992	I7I50_00162	I7I52_07431	I7I53_03723	I7I51_05767	ACKS23_12229	ACKS0A_03025
NUP44	nucleoporin nup44	ucsf_hc.01_1.G217B.11743	ucsf_hc.01_1.G186AR.07909	ucsf_hc.01_1.G186AR.07909	ucsf_hc.01_1.H88.02974	HCAG_03435						HISTO_ZZ.Contig127a.Fgenesh_histo.124.final_new	Histo217_08987.t1	HCBG_03195	HC186_05777.t1	HCBG_03195	HC186_05777.t1	HCEG_02153	I7I48_11399	I7I50_06744	I7I52_10182	I7I53_09397	I7I51_05647	ACKS23_10989	ACKS0A_11424
NUP49	nucleoporin NUP49/NSP49	ucsf_hc.01_1.G217B.02936	ucsf_hc.01_1.G186AR.11562	ucsf_hc.01_1.G186AR.11562	ucsf_hc.01_1.H88.12069	HCAG_04952				near LTR block	near LTR block	HISTO_DM.Contig940.Fgenesh_Neurospora.43.final_new	Histo217_02172.t1	HCBG_05854	HC186_08547.t1	HCBG_05854	HC186_08547.t1	HCEG_09219	I7I48_08113	I7I50_06089	I7I52_08827	I7I53_05941	I7I51_00073	ACKS23_09358	ACKS0A_08163
NUP82	nuclear pore complex protein An-Nup82	ucsf_hc.01_1.G217B.06115	ucsf_hc.01_1.G186AR.09764	ucsf_hc.01_1.G186AR.09764	ucsf_hc.01_1.H88.01460	HCAG_07342						HISTO_HS.Contig68.Fgenesh_histo.29.final_new	Histo217_04646.t1	HCBG_04564	HC186_07240.t1	HCBG_04564	HC186_07240.t1	HCEG_01147	I7I48_07059	I7I50_11184	I7I52_02422	I7I53_07217	I7I51_01041	ACKS23_08304	ACKS0A_07109
NUP85	nuclear pore complex subunit Nup85	ucsf_hc.01_1.G217B.09375	ucsf_hc.01_1.G186AR.00440	ucsf_hc.01_1.G186AR.00440	ucsf_hc.01_1.H88.06722	HCAG_04437						HISTO_ZL.Contig1161b.Fgenesh_histo.66.final_new	Histo217_07245.t1	HCBG_00349	HC186_00287.t1	HCBG_00349	HC186_00287.t1	HCEG_05075	I7I48_09360	I7I50_02142	I7I52_12356	I7I53_04722	I7I51_04138	ACKS23_01134	ACKS0A_01133
NUT1	RNA polymerase II mediator complex subunit Nut1	ucsf_hc.01_1.G217B.09823	ucsf_hc.01_1.G186AR.06604	ucsf_hc.01_1.G186AR.06604	ucsf_hc.01_1.H88.01800	HCAG_05653		near LTR block	near LTR block	near LTR block	in LTR block	HISTO_ZL.Contig1161e-snap.27.final_new	Histo217_07588.t1	HCBG_02276	HC186_04814.t1	HCBG_02276	HC186_04814.t1	HCEG_01408	I7I48_06753	I7I50_10876	I7I52_02115	I7I53_06876	I7I51_00827	ACKS23_07998	ACKS0A_06803
NUT2	RNA polymerase II mediator complex protein Nut2	ucsf_hc.01_1.G217B.10401	ucsf_hc.01_1.G186AR.01952	ucsf_hc.01_1.G186AR.01952	ucsf_hc.01_1.H88.00424	HCAG_00169	near LTR block					HISTO_ZT.Contig1128f.eannot.1125.final_new	Histo217_08021.t1	HCBG_06911	HC186_01424.t1	HCBG_06911	HC186_01424.t1	HCEG_00355	I7I48_05843	I7I50_12250	I7I52_11438	I7I53_08260	I7I51_01746	ACKS23_07088	ACKS0A_05893
NUV101	Hus1-family cell cycle checkpoint protein NUV101	ucsf_hc.01_1.G217B.10542	ucsf_hc.01_1.G186AR.07370	ucsf_hc.01_1.G186AR.07370	ucsf_hc.01_1.H88.11833	HCAG_05118				near LTR block		HISTO_ZT.Contig174.fgenesh_plus.90.final_new	Histo217_08126.t1	HCBG_02832	HC186_05384.t1	HCBG_02832	HC186_05384.t1		I7I48_06036	I7I50_10110	I7I52_01348	I7I53_06178	I7I51_00260	ACKS23_07281	ACKS0A_06086
OAC1	mitochondrial carrier protein	ucsf_hc.01_1.G217B.07530	ucsf_hc.01_1.G186AR.05375	ucsf_hc.01_1.G186AR.05375	ucsf_hc.01_1.H88.04962	HCAG_02585					in LTR block	HISTO_LF.Contig359.fgenesh_plus.167.final_new	Histo217_05754.t1	HCBG_01670	HC186_03996.t1	HCBG_01670	HC186_03996.t1		I7I48_00641	I7I50_00963	I7I52_08229	I7I53_03115	I7I51_06361	ACKS23_02308	ACKS0A_02299
OCH1	alpha 1,6 mannosyltransferase	ucsf_hc.01_1.G217B.07733	ucsf_hc.01_1.G186AR.04739	ucsf_hc.01_1.G186AR.04739	ucsf_hc.01_1.H88.08507					near LTR block		HISTO_LG.Contig392.Fgenesh_histo.28.final_new	Histo217_05901.t1	HCBG_08953	HC186_03525.t1	HCBG_08953	HC186_03525.t1	HCEG_06474	I7I48_03804	I7I50_05302	I7I52_03561	I7I53_00688		ACKS23_05056	ACKS0A_03845
OLE1	delta-9 fatty acid desaturase	ucsf_hc.01_1.G217B.02478	ucsf_hc.01_1.G186AR.09452	ucsf_hc.01_1.G186AR.09452	ucsf_hc.01_1.H88.01149		near LTR block					HISTO_DM.Contig93.eannot.1624.final_new	Histo217_01806.t1	HCBG_04325	HC186_06996.t1	HCBG_04325	HC186_06996.t1	HCEG_00902	I7I48_07376	I7I50_11502	I7I52_02739	I7I53_07531		ACKS23_08621	ACKS0A_07426
OMS1	oxa1 multicopy suppressor	ucsf_hc.01_1.G217B.06710	ucsf_hc.01_1.G186AR.01847	ucsf_hc.01_1.G186AR.01847		HCAG_00080		near LTR block				HISTO_JG.Contig207.Fgenesh_histo.110.final_new	Histo217_05113.t1	HCBG_06826	HC186_01337.t1	HCBG_06826	HC186_01337.t1		I7I48_05725	I7I50_12357	I7I52_11331		I7I51_01839	ACKS23_06970	ACKS0A_05775
OPR1	5-oxoprolinase	ucsf_hc.01_1.G217B.10085	ucsf_hc.01_1.G186AR.07043	ucsf_hc.01_1.G186AR.07043	ucsf_hc.01_1.H88.02189	HCAG_05363	near LTR block					HISTO_ZT.Contig1089.Fgenesh_histo.31.final_new	Histo217_07791.t1	HCBG_02598	HC186_05153.t1	HCBG_02598	HC186_05153.t1	HCEG_01741	I7I48_06346	I7I50_10437	I7I52_01676	I7I53_06485	I7I51_00521	ACKS23_07591	ACKS0A_06396
OPS1	opsin	ucsf_hc.01_1.G217B.04272	ucsf_hc.01_1.G186AR.02517	ucsf_hc.01_1.G186AR.02517	ucsf_hc.01_1.H88.10311	HCAG_07963		near LTR block	near LTR block			HISTO_FX.Contig167.eannot.1335.final_new	Histo217_03182.t1	HCBG_07307	HC186_01848.t1	HCBG_07307	HC186_01848.t1	HCEG_07892	I7I48_12287	I7I50_09693	I7I52_07223	I7I53_11463	I7I51_02644	ACKS23_11877	ACKS0A_12314
OPY2	Opy2 superfamily domain-containing protein	ucsf_hc.01_1.G217B.11411	ucsf_hc.01_1.G186AR.04280	ucsf_hc.01_1.G186AR.04280	ucsf_hc.01_1.H88.05871	HCAG_08908	in LTR block	near LTR block	near LTR block	in LTR block	near LTR block	HISTO_ZU.Contig65.Fgenesh_histo.135.final_new	Histo217_08736.t1	HCBG_08613	HC186_03189.t1	HCBG_08613	HC186_03189.t1	HCEG_04438	I7I48_03123	I7I50_00029	I7I52_07298	I7I53_04032	I7I51_05871	ACKS23_12360	ACKS0A_03156
ORC1	origin recognition complex subunit	ucsf_hc.01_1.G217B.11742	ucsf_hc.01_1.G186AR.07908	ucsf_hc.01_1.G186AR.07908	ucsf_hc.01_1.H88.02972	HCAG_03436						HISTO_ZZ.Contig127a-snap.28.final_new	Histo217_08985.t1	HCBG_03194	HC186_05775.t1	HCBG_03194	HC186_05775.t1	HCEG_02152	I7I48_11398	I7I50_06743	I7I52_10183	I7I53_09395	I7I51_05648	ACKS23_10988	ACKS0A_11423
ORC2	origin recognition complex subunit	ucsf_hc.01_1.G217B.11114			ucsf_hc.01_1.H88.05507	HCAG_02996	near LTR block			near LTR block		HISTO_ZU.Contig65-snap.30.final_new	Histo217_08535.t1					HCEG_04139	I7I48_02824			I7I53_03666	I7I51_06779	ACKS23_12061	ACKS0A_02857
ORC4	origin recognition complex subunit	ucsf_hc.01_1.G217B.07120	ucsf_hc.01_1.G186AR.03297	ucsf_hc.01_1.G186AR.03297	ucsf_hc.01_1.H88.02656	HCAG_07836				near LTR block		HISTO_KF.Contig601-snap.60.final_new	Histo217_05443.t1	HCBG_08179	HC186_02433.t1	HCBG_08179	HC186_02433.t1		I7I48_02376	I7I50_08492	I7I52_06007	I7I53_09079	I7I51_02916	ACKS23_09850	ACKS0A_08656
ORC5	origin recognition complex subunit	ucsf_hc.01_1.G217B.05287	ucsf_hc.01_1.G186AR.04573	ucsf_hc.01_1.G186AR.04573	ucsf_hc.01_1.H88.09720	HCAG_06965	near LTR block				near LTR block	HISTO_GX.Contig297.Fgenesh_histo.4.final_new	Histo217_04022.t1	HCBG_08826	HC186_03395.t1	HCBG_08826	HC186_03395.t1	HCEG_07434	I7I48_10168	I7I50_08945	I7I52_06461	I7I53_10868	I7I51_02179	ACKS23_03966	ACKS0A_10194
ORC6	origin recognition complex subunit 6 (ORC6)	ucsf_hc.01_1.G217B.02908	ucsf_hc.01_1.G186AR.11531	ucsf_hc.01_1.G186AR.11531	ucsf_hc.01_1.H88.12094	HCAG_10636				near LTR block	near LTR block	HISTO_DM.Contig940-snap.21.final_new	Histo217_02150.t1	HCBG_05834	HC186_08528.t1	HCBG_05834	HC186_08528.t1	HCEG_09238	I7I48_08141	I7I50_06058	I7I52_08796	I7I53_05916	I7I51_00049	ACKS23_09386	ACKS0A_08191
ORM1	ORMDL family protein	ucsf_hc.01_1.G217B.02316	ucsf_hc.01_1.G186AR.09277	ucsf_hc.01_1.G186AR.09277	ucsf_hc.01_1.H88.00988	HCAG_07045				near LTR block		HISTO_DM.Contig93.eannot.1637.final_new	Histo217_01725.t1	HCBG_04205	HC186_06881.t1	HCBG_04205	HC186_06881.t1	HCEG_00779	I7I48_07540	I7I50_11679	I7I52_02916	I7I53_07692	I7I51_01366	ACKS23_08785	ACKS0A_07590
ORP1	ORP1, hypothetical pathogenicity factor	ucsf_hc.01_1.G217B.11356	ucsf_hc.01_1.G186AR.04220	ucsf_hc.01_1.G186AR.04220		HCAG_08869						HISTO_ZU.Contig65.Fgenesh_histo.42.final_new	Histo217_08691.t1	HCBG_08566	HC186_03144.t1	HCBG_08566	HC186_03144.t1		I7I48_03067	I7I50_00090	I7I52_07359		I7I51_05827	ACKS23_12304	ACKS0A_03100
ORT1	amino acid transporter arg-13	ucsf_hc.01_1.G217B.03102	ucsf_hc.01_1.G186AR.08584	ucsf_hc.01_1.G186AR.08584	ucsf_hc.01_1.H88.03631	HCAG_01892						HISTO_DU.Contig190.Fgenesh_histo.72.final_new	Histo217_02278.t1	HCBG_03725	HC186_06385.t1	HCBG_03725	HC186_06385.t1	HCEG_02686	I7I48_12085	I7I50_07425	I7I52_09503	I7I53_10060	I7I51_05095	ACKS23_11675	ACKS0A_12110
OSH1	oxysterol-binding protein	ucsf_hc.01_1.G217B.09443	ucsf_hc.01_1.G186AR.00370	ucsf_hc.01_1.G186AR.00370	ucsf_hc.01_1.H88.06657	HCAG_04386				near LTR block		HISTO_ZL.Contig1161c.fgenesh_plus.20.final_new	Histo217_07301.t1	HCBG_00292	HC186_00241.t1	HCBG_00292	HC186_00241.t1	HCEG_05019	I7I48_09428	I7I50_02072	I7I52_12286	I7I53_04657	I7I51_04194	ACKS23_01202	ACKS0A_01201
OSM1	fumarate reductase flavoprotein subunit	ucsf_hc.01_1.G217B.08463	ucsf_hc.01_1.G186AR.11430	ucsf_hc.01_1.G186AR.11430	ucsf_hc.01_1.H88.11026	HCAG_03323	near LTR block	near LTR block	near LTR block		near LTR block	HISTO_ZH.Contig107.eannot.1171.final_new	Histo217_06537.t1	HCBG_05770	HC186_08457.t1	HCBG_05770	HC186_08457.t1	HCEG_08422	I7I48_10541	I7I50_03374	I7I52_04281	I7I53_02470	I7I51_09174	ACKS23_04349	ACKS0A_10566
OST2	oligosaccharyl transferase subunit	ucsf_hc.01_1.G217B.04127	ucsf_hc.01_1.G186AR.00690	ucsf_hc.01_1.G186AR.00690	ucsf_hc.01_1.H88.06959	HCAG_04601						HISTO_FE.Contig19.eannot.1726.final_new	Histo217_03061.t1	HCBG_00534	HC186_00459.t1	HCBG_00534	HC186_00459.t1	HCEG_05267	I7I48_09091	I7I50_02391	I7I52_00945	I7I53_04959	I7I51_03960	ACKS23_00865	ACKS0A_00864
OTU1	zinc finger protein	ucsf_hc.01_1.G217B.01371	ucsf_hc.01_1.G186AR.07809	ucsf_hc.01_1.G186AR.07809	ucsf_hc.01_1.H88.02877	HCAG_03521	in LTR block	near LTR block	near LTR block	near LTR block	transposon	HISTO_BS.Contig36.Fgenesh_Aspergillus.10.final_new	Histo217_01045.t1	HCBG_03115	HC186_05702.t1	HCBG_03115	HC186_05702.t1	HCEG_02074	I7I48_11310	I7I50_06644	I7I52_10282	I7I53_09301	I7I51_05722	ACKS23_10900	ACKS0A_11335
OTU2	OTU domain-containing protein 6B	ucsf_hc.01_1.G217B.02774	ucsf_hc.01_1.G186AR.09007	ucsf_hc.01_1.G186AR.09007	ucsf_hc.01_1.H88.00711	HCAG_06181	near LTR block	near LTR block		near LTR block		HISTO_DM.Contig933-snap.159.final_new	Histo217_02042.t1	HCBG_04004	HC186_06675.t1	HCBG_04004	HC186_06675.t1	HCEG_00582	I7I48_07785	I7I50_11949	I7I52_11738	I7I53_07972	I7I51_01544	ACKS23_09030	ACKS0A_07835
OXA1	mitochondrial import protein	ucsf_hc.01_1.G217B.07984	ucsf_hc.01_1.G186AR.12489	ucsf_hc.01_1.G186AR.12489	ucsf_hc.01_1.H88.08242	HCAG_00554				near LTR block			Histo217_06073.t1	HCBG_06526	HC186_09235.t1	HCBG_06526	HC186_09235.t1	HCEG_06276	I7I48_03551	I7I50_05556	I7I52_03816	I7I53_00420	I7I51_07688	ACKS23_04803	ACKS0A_03592
OXA2	mitochondrial export translocase Oxa2	ucsf_hc.01_1.G217B.10805	ucsf_hc.01_1.G186AR.06779	ucsf_hc.01_1.G186AR.06779	ucsf_hc.01_1.H88.01965	HCAG_10790					near LTR block	HISTO_ZT.Contig181.Fgenesh_histo.172.final_new	Histo217_08341.t1	HCBG_02404	HC186_04956.t1	HCBG_02404	HC186_04956.t1	HCEG_01546	I7I48_06572	I7I50_10701	I7I52_01939	I7I53_06710	I7I51_00697	ACKS23_07817	ACKS0A_06622
OXR1	oxidoreductase, iron-regulated transcript, yeast-enriched transcript	ucsf_hc.01_1.G217B.06523	ucsf_hc.01_1.G186AR.06171	ucsf_hc.01_1.G186AR.06171	ucsf_hc.01_1.H88.00079	HCAG_08313					near LTR block	HISTO_JG.Contig206.eannot.1534.final_new	Histo217_04969.t1	HCBG_09031	HC186_04565.t1	HCBG_09031	HC186_04565.t1	HCEG_00066	I7I48_05470	I7I50_12643	I7I52_11052	I7I53_08613	I7I51_02071	ACKS23_06715	ACKS0A_05520
PAA1	acetyltransferase	ucsf_hc.01_1.G217B.02418	ucsf_hc.01_1.G186AR.09390	ucsf_hc.01_1.G186AR.09390	ucsf_hc.01_1.H88.01092	HCAG_07113	near LTR block					HISTO_DM.Contig93.eannot.1766.final_new	Histo217_01771.t1	HCBG_04281	HC186_06952.t1	HCBG_04281	HC186_06952.t1	HCEG_00855	I7I48_07436	I7I50_11564	I7I52_02801	I7I53_07587	I7I51_01295	ACKS23_08681	ACKS0A_07486
PAC1	WD domain-containing protein	ucsf_hc.01_1.G217B.05744	ucsf_hc.01_1.G186AR.11135	ucsf_hc.01_1.G186AR.11135	ucsf_hc.01_1.H88.10739	HCAG_08453					near LTR block	HISTO_GY.Contig471.fgenesh_plus.1.final_new	Histo217_04367.t1	HCBG_05556	HC186_08238.t1	HCBG_05556	HC186_08238.t1	HCEG_08207	I7I48_05266	I7I50_03668	I7I52_04575	I7I53_02183	I7I51_08914	ACKS23_06517	ACKS0A_05307
PAC2	camp independent regulatory protein	ucsf_hc.01_1.G217B.10944	ucsf_hc.01_1.G186AR.06948	ucsf_hc.01_1.G186AR.06948	ucsf_hc.01_1.H88.02107	HCAG_05432						HISTO_ZT.Contig181-snap.149.final_new	Histo217_08413.t1	HCBG_02527	HC186_05081.t1	HCBG_02527	HC186_05081.t1	HCEG_01670	I7I48_06432	I7I50_10531	I7I52_01770	I7I53_06567	I7I51_00590	ACKS23_07677	ACKS0A_06482
PAD1	RNA splicing factor Pad-1	ucsf_hc.01_1.G217B.00535				HCAG_02257					near LTR block	HISTO_AZ.Contig47.Fgenesh_histo.134.final_new	Histo217_00441.t1						I7I48_00222				I7I51_06019	ACKS23_01889	ACKS0A_01880
[truncated: 23,943 more rows]
