# Supplementary material for: Genome dynamics and chromosome structural variations in Histoplasma ohiense, a fungal pathogen of humans
Source: G3 (Bethesda). 2026 May 4;16(7):jkag118. doi: 10.1093/g3journal/jkag118 (PMC13334192; doi:10.1093/g3journal/jkag118)
Supplement: jkag118_Supplementary_Data [file jkag118_supplementary_data.zip › Table_S3_G3-2026-406651.txt]

Assembly	Total length	Number of scaffolds	Scaffold N50	Number of contigs	Contigs N50	BUSCO Complete percentage eurotiomycetes_odb12	BUSCO Complete percentage ajellomycetaceae_odb12
UCSF1	39447273	12	6680169	12	6680169	98.1	99.3
UCSF2	39487987	8	6711819	8	6711819	98.3	99.6
UCSF3	39481474	8	6496532	8	6496532	98.3	99.6
