# Supplementary material for: Genome dynamics and chromosome structural variations in Histoplasma ohiense, a fungal pathogen of humans
Source: G3 (Bethesda). 2026 May 4;16(7):jkag118. doi: 10.1093/g3journal/jkag118 (PMC13334192; doi:10.1093/g3journal/jkag118)
Supplement: jkag118_Supplementary_Data [file jkag118_supplementary_data.zip › Table_S4_G3-2026-406651.unk]

##gff-version 3
CM119789	BLAST	MAGGY	1660836	1664486	.	-	.	Name=Feature00000
CM119789	BLAST	MAGGY	237787	241443	.	-	.	Name=Feature00001
CM119789	BLAST	MAGGY	871255	874848	.	-	.	Name=Feature00002
CM119789	BLAST	MAGGY	931887	935543	.	+	.	Name=Feature00003
CM119789	BLAST	MAGGY	18586	22242	.	-	.	Name=Feature00004
CM119789	BLAST	MAGGY	418232	421888	.	-	.	Name=Feature00005
CM119789	BLAST	MAGGY	314854	318510	.	-	.	Name=Feature00006
CM119789	BLAST	MAGGY	922809	926462	.	-	.	Name=Feature00007
CM119789	BLAST	MAGGY	836376	840029	.	-	.	Name=Feature00008
CM119789	BLAST	MAGGY	129564	133217	.	+	.	Name=Feature00009
CM119789	BLAST	MAGGY	232037	235690	.	-	.	Name=Feature00010
CM119789	BLAST	MAGGY	344576	348226	.	+	.	Name=Feature00011
CM119789	BLAST	MAGGY	87902	91555	.	-	.	Name=Feature00012
CM119789	BLAST	MAGGY	355516	359172	.	+	.	Name=Feature00013
CM119789	BLAST	MAGGY	392921	396730	.	+	.	Name=Feature00014
CM119789	BLAST	MAGGY	828118	831768	.	+	.	Name=Feature00015
CM119789	BLAST	MAGGY	34134	37784	.	+	.	Name=Feature00016
CM119789	BLAST	MAGGY	1438641	1442297	.	+	.	Name=Feature00017
CM119789	BLAST	MAGGY	268878	272534	.	+	.	Name=Feature00018
CM119789	BLAST	MAGGY	379366	383022	.	-	.	Name=Feature00019
CM119789	BLAST	MAGGY	373207	376476	.	-	.	Name=Feature00020
CM119789	BLAST	MAGGY	1445370	1449026	.	+	.	Name=Feature00021
CM119789	BLAST	MAGGY	435239	438895	.	-	.	Name=Feature00022
CM119789	BLAST	MAGGY	919115	922219	.	-	.	Name=Feature00023
CM119789	BLAST	MAGGY	51102	54062	.	+	.	Name=Feature00024
CM119789	BLAST	MAGGY	46106	49114	.	-	.	Name=Feature00025
CM119789	BLAST	MAGGY	1640386	1643187	.	+	.	Name=Feature00026
CM119789	BLAST	MAGGY	1374676	1377417	.	+	.	Name=Feature00027
CM119789	BLAST	MAGGY	1460308	1462761	.	+	.	Name=Feature00028
CM119789	BLAST	MAGGY	423886	426402	.	-	.	Name=Feature00029
CM119789	BLAST	MAGGY	1472625	1474952	.	-	.	Name=Feature00030
CM119789	BLAST	MAGGY	1636477	1638750	.	-	.	Name=Feature00031
CM119789	BLAST	MAGGY	111573	113729	.	+	.	Name=Feature00032
CM119789	BLAST	MAGGY	4253	6709	.	-	.	Name=Feature00033
CM119789	BLAST	MAGGY	909117	911231	.	-	.	Name=Feature00034
CM119789	BLAST	MAGGY	106857	108968	.	-	.	Name=Feature00035
CM119789	BLAST	MAGGY	273061	275115	.	-	.	Name=Feature00036
CM119789	BLAST	MAGGY	1690644	1692593	.	+	.	Name=Feature00037
CM119789	BLAST	MAGGY	911756	913489	.	-	.	Name=Feature00038
CM119789	BLAST	MAGGY	282952	285156	.	-	.	Name=Feature00039
CM119789	BLAST	MAGGY	7758	9431	.	+	.	Name=Feature00040
CM119789	BLAST	MAGGY	1664384	1665496	.	-	.	Name=Feature00041
CM119789	BLAST	MAGGY	1381813	1383447	.	+	.	Name=Feature00042
CM119789	BLAST	MAGGY	1645375	1647276	.	+	.	Name=Feature00043
CM119789	BLAST	MAGGY	98124	99710	.	-	.	Name=Feature00044
CM119789	BLAST	MAGGY	948062	949705	.	+	.	Name=Feature00045
CM119789	BLAST	MAGGY	145440	147110	.	+	.	Name=Feature00046
CM119789	BLAST	MAGGY	1383423	1385006	.	+	.	Name=Feature00047
CM119789	BLAST	MAGGY	1698385	1700091	.	+	.	Name=Feature00048
CM119789	BLAST	MAGGY	147547	149046	.	+	.	Name=Feature00049
CM119789	BLAST	MAGGY	291070	292521	.	-	.	Name=Feature00050
CM119789	BLAST	MAGGY	1453303	1454514	.	+	.	Name=Feature00051
CM119789	BLAST	MAGGY	1452299	1453324	.	+	.	Name=Feature00052
CM119789	BLAST	MAGGY	55961	56980	.	-	.	Name=Feature00053
CM119789	BLAST	MAGGY	1647270	1648394	.	+	.	Name=Feature00054
CM119789	BLAST	MAGGY	1380809	1381834	.	+	.	Name=Feature00055
CM119789	BLAST	MAGGY	275094	276113	.	-	.	Name=Feature00056
CM119789	BLAST	MAGGY	110869	111594	.	+	.	Name=Feature00057
CM119789	BLAST	MAGGY	1449548	1450378	.	+	.	Name=Feature00058
CM119789	BLAST	MAGGY	55383	55982	.	-	.	Name=Feature00059
CM119789	BLAST	MAGGY	1450357	1450971	.	+	.	Name=Feature00060
CM119789	BLAST	MAGGY	292500	293456	.	-	.	Name=Feature00061
CM119789	BLAST	MAGGY	1450983	1451414	.	+	.	Name=Feature00062
CM119789	BLAST	MAGGY	937008	938240	.	-	.	Name=Feature00063
CM119789	BLAST	MAGGY	115536	116762	.	+	.	Name=Feature00064
CM119789	BLAST	MAGGY	1463284	1464600	.	+	.	Name=Feature00065
CM119789	BLAST	MAGGY	1471025	1472341	.	-	.	Name=Feature00066
CM119789	BLAST	MAGGY	1582702	1586091	.	-	.	Name=Feature00067
CM119789	BLAST	MAGGY	241344	242447	.	-	.	Name=Feature00068
CM119789	BLAST	MAGGY	839939	841033	.	-	.	Name=Feature00069
CM119789	BLAST	MAGGY	874884	875909	.	-	.	Name=Feature00070
CM119789	BLAST	MAGGY	22143	23246	.	-	.	Name=Feature00071
CM119789	BLAST	MAGGY	33136	34233	.	+	.	Name=Feature00072
CM119789	BLAST	MAGGY	926375	927466	.	-	.	Name=Feature00073
CM119789	BLAST	MAGGY	1437643	1438662	.	+	.	Name=Feature00074
CM119789	BLAST	MAGGY	421798	422892	.	-	.	Name=Feature00075
CM119789	BLAST	MAGGY	50098	51189	.	+	.	Name=Feature00076
CM119789	BLAST	MAGGY	1464862	1466160	.	+	.	Name=Feature00077
CM119789	BLAST	MAGGY	899316	900227	.	+	.	Name=Feature00078
CM119789	BLAST	MAGGY	900224	900376	.	+	.	Name=Feature00079
CM119789	BLAST	MAGGY	318423	319514	.	-	.	Name=Feature00080
CM119789	BLAST	MAGGY	898300	899412	.	+	.	Name=Feature00081
CM119789	BLAST	MAGGY	938141	939238	.	-	.	Name=Feature00082
CM119789	BLAST	MAGGY	354518	355537	.	+	.	Name=Feature00083
CM119789	BLAST	MAGGY	16893	18011	.	+	.	Name=Feature00084
CM119789	BLAST	MAGGY	128566	129585	.	+	.	Name=Feature00085
CM119789	BLAST	MAGGY	930883	931908	.	+	.	Name=Feature00086
CM119789	BLAST	MAGGY	311355	312416	.	+	.	Name=Feature00087
CM119789	BLAST	MAGGY	438829	439899	.	-	.	Name=Feature00088
CM119789	BLAST	MAGGY	235591	236685	.	-	.	Name=Feature00089
CM119789	BLAST	MAGGY	392079	393173	.	+	.	Name=Feature00090
CM119789	BLAST	MAGGY	1444375	1445391	.	+	.	Name=Feature00091
CM119789	BLAST	MAGGY	827114	828211	.	+	.	Name=Feature00092
CM119789	BLAST	MAGGY	946112	946888	.	-	.	Name=Feature00093
CM119789	BLAST	MAGGY	946890	947216	.	-	.	Name=Feature00094
CM119789	BLAST	MAGGY	928910	929965	.	-	.	Name=Feature00095
CM119789	BLAST	MAGGY	91534	92550	.	-	.	Name=Feature00096
CM119789	BLAST	MAGGY	343581	344675	.	+	.	Name=Feature00097
CM119789	BLAST	MAGGY	108869	109966	.	-	.	Name=Feature00098
CM119789	BLAST	MAGGY	940798	941895	.	-	.	Name=Feature00099
CM119789	BLAST	MAGGY	1373672	1374775	.	+	.	Name=Feature00100
CM119789	BLAST	MAGGY	118915	121941	.	-	.	Name=Feature00101
CM119789	BLAST	MAGGY	943455	944552	.	-	.	Name=Feature00102
CM119789	BLAST	MAGGY	382935	384020	.	-	.	Name=Feature00103
CM119789	BLAST	MAGGY	403939	404949	.	-	.	Name=Feature00104
CM119789	BLAST	MAGGY	267883	268965	.	+	.	Name=Feature00105
CM119789	BLAST	MAGGY	114532	115635	.	+	.	Name=Feature00106
CM119789	BLAST	MAGGY	1689646	1690743	.	+	.	Name=Feature00107
CM119789	BLAST	MAGGY	426381	427313	.	-	.	Name=Feature00108
CM119789	BLAST	MAGGY	1630174	1633026	.	+	.	Name=Feature00109
CM119789	BLAST	MAGGY	71007	72020	.	-	.	Name=Feature00110
CM119789	BLAST	MAGGY	1377679	1378608	.	+	.	Name=Feature00111
CM119789	BLAST	MAGGY	1546066	1549341	.	+	.	Name=Feature00112
CM119789	BLAST	MAGGY	124190	124993	.	+	.	Name=Feature00113
CM119789	BLAST	MAGGY	901591	902388	.	-	.	Name=Feature00114
CM119789	BLAST	MAGGY	917879	918586	.	-	.	Name=Feature00115
CM119789	BLAST	MAGGY	900367	901122	.	+	.	Name=Feature00116
CM119789	BLAST	MAGGY	945441	946451	.	-	.	Name=Feature00117
CM119789	BLAST	MAGGY	942784	943554	.	-	.	Name=Feature00118
CM119789	BLAST	MAGGY	940127	941122	.	-	.	Name=Feature00119
CM119789	BLAST	MAGGY	1579937	1580428	.	+	.	Name=Feature00120
CM119789	BLAST	MAGGY	1578957	1579958	.	+	.	Name=Feature00121
CM119789	BLAST	MAGGY	265654	266511	.	-	.	Name=Feature00122
CM119789	BLAST	MAGGY	1425915	1429022	.	-	.	Name=Feature00123
CM119789	BLAST	MAGGY	11647	13023	.	+	.	Name=Feature00124
CM119789	BLAST	MAGGY	299091	300809	.	-	.	Name=Feature00125
CM119789	BLAST	MAGGY	120586	122025	.	-	.	Name=Feature00126
CM119789	BLAST	MAGGY	543797	545242	.	+	.	Name=Feature00127
CM119789	BLAST	MAGGY	965584	967149	.	-	.	Name=Feature00128
CM119789	BLAST	MAGGY	139322	140683	.	+	.	Name=Feature00129
CM119789	BLAST	MAGGY	928398	929000	.	-	.	Name=Feature00130
CM119789	BLAST	MAGGY	54049	54756	.	+	.	Name=Feature00131
CM119789	BLAST	MAGGY	1491835	1493193	.	+	.	Name=Feature00132
CM119789	BLAST	MAGGY	1499025	1500365	.	-	.	Name=Feature00133
CM119789	BLAST	MAGGY	957938	959293	.	+	.	Name=Feature00134
CM119789	BLAST	MAGGY	1506394	1507893	.	+	.	Name=Feature00135
CM119789	BLAST	MAGGY	1559827	1561206	.	-	.	Name=Feature00136
CM119789	BLAST	MAGGY	973120	974499	.	-	.	Name=Feature00137
CM119789	BLAST	MAGGY	854003	855568	.	+	.	Name=Feature00138
CM119789	BLAST	MAGGY	369910	371388	.	-	.	Name=Feature00139
CM119789	BLAST	MAGGY	103591	104934	.	-	.	Name=Feature00140
CM119789	BLAST	MAGGY	398542	399918	.	-	.	Name=Feature00141
CM119789	BLAST	MAGGY	305422	307044	.	-	.	Name=Feature00142
CM119789	BLAST	MAGGY	1644780	1645370	.	+	.	Name=Feature00143
CM119789	BLAST	MAGGY	878036	879601	.	-	.	Name=Feature00144
CM119789	BLAST	MAGGY	431037	432413	.	-	.	Name=Feature00145
CM119789	BLAST	MAGGY	229015	230373	.	-	.	Name=Feature00146
CM119789	BLAST	MAGGY	258549	259928	.	+	.	Name=Feature00147
CM119789	BLAST	MAGGY	1467996	1468709	.	+	.	Name=Feature00148
CM119789	BLAST	MAGGY	1572495	1573493	.	+	.	Name=Feature00149
CM119789	BLAST	MAGGY	1572139	1572492	.	+	.	Name=Feature00150
CM119789	BLAST	MAGGY	1639406	1640407	.	+	.	Name=Feature00151
CM119789	BLAST	MAGGY	340013	341506	.	-	.	Name=Feature00152
CM119789	BLAST	MAGGY	323613	324980	.	+	.	Name=Feature00153
CM119789	BLAST	MAGGY	376455	377456	.	-	.	Name=Feature00154
CM119789	BLAST	MAGGY	368149	369447	.	-	.	Name=Feature00155
CM119789	BLAST	MAGGY	141149	142393	.	+	.	Name=Feature00156
CM119789	BLAST	MAGGY	6702	7205	.	+	.	Name=Feature00157
CM119789	BLAST	MAGGY	1566040	1567548	.	-	.	Name=Feature00158
CM119789	BLAST	MAGGY	26887	27594	.	+	.	Name=Feature00159
CM119789	BLAST	MAGGY	963814	965115	.	-	.	Name=Feature00160
CM119789	BLAST	MAGGY	365677	366063	.	-	.	Name=Feature00161
CM119789	BLAST	MAGGY	360509	361576	.	-	.	Name=Feature00162
CM119789	BLAST	MAGGY	13462	14784	.	+	.	Name=Feature00163
CM119789	BLAST	MAGGY	126913	127590	.	+	.	Name=Feature00164
CM119789	BLAST	MAGGY	74089	74802	.	+	.	Name=Feature00165
CM119789	BLAST	MAGGY	101824	103107	.	-	.	Name=Feature00166
CM119789	BLAST	MAGGY	297351	298673	.	-	.	Name=Feature00167
CM119789	BLAST	MAGGY	545702	546982	.	+	.	Name=Feature00168
CM119789	BLAST	MAGGY	1514304	1514933	.	+	.	Name=Feature00169
CM119789	BLAST	MAGGY	1573917	1575239	.	+	.	Name=Feature00170
CM119789	BLAST	MAGGY	97297	97593	.	+	.	Name=Feature00171
CM119789	BLAST	MAGGY	135010	136269	.	+	.	Name=Feature00172
CM119789	BLAST	MAGGY	303733	304932	.	-	.	Name=Feature00173
CM119789	BLAST	MAGGY	1558159	1559403	.	-	.	Name=Feature00174
CM119789	BLAST	MAGGY	1497294	1498496	.	-	.	Name=Feature00175
CM119789	BLAST	MAGGY	227305	228546	.	-	.	Name=Feature00176
CM119789	BLAST	MAGGY	313587	313880	.	+	.	Name=Feature00177
CM119789	BLAST	MAGGY	1523463	1524662	.	+	.	Name=Feature00178
CM119789	BLAST	MAGGY	1508227	1509633	.	+	.	Name=Feature00179
CM119789	BLAST	MAGGY	1493614	1494729	.	+	.	Name=Feature00180
CM119789	BLAST	MAGGY	429345	430544	.	-	.	Name=Feature00181
CM119789	BLAST	MAGGY	1538989	1539303	.	-	.	Name=Feature00182
CM119789	BLAST	MAGGY	971452	972696	.	-	.	Name=Feature00183
CM119789	BLAST	MAGGY	260418	261617	.	+	.	Name=Feature00184
CM119789	BLAST	MAGGY	133810	134511	.	+	.	Name=Feature00185
CM119789	BLAST	MAGGY	876887	877525	.	-	.	Name=Feature00186
CM119789	BLAST	MAGGY	397405	398049	.	-	.	Name=Feature00187
CM119789	BLAST	MAGGY	94387	95460	.	+	.	Name=Feature00188
CM119789	BLAST	MAGGY	959717	960964	.	+	.	Name=Feature00189
CM119789	BLAST	MAGGY	1522245	1522934	.	+	.	Name=Feature00190
CM119789	BLAST	MAGGY	863152	863994	.	+	.	Name=Feature00191
CM119789	BLAST	MAGGY	1474931	1475116	.	-	.	Name=Feature00192
CM119789	BLAST	MAGGY	1443275	1443460	.	+	.	Name=Feature00193
CM119789	BLAST	MAGGY	266764	266973	.	-	.	Name=Feature00194
CM119789	BLAST	MAGGY	325913	326683	.	+	.	Name=Feature00195
CM119789	BLAST	MAGGY	67398	67724	.	-	.	Name=Feature00196
CM119789	BLAST	MAGGY	856079	856432	.	+	.	Name=Feature00197
CM119788	BLAST	MAGGY	85571	89221	.	-	.	Name=Feature00198
CM119788	BLAST	MAGGY	2291532	2295182	.	+	.	Name=Feature00199
CM119788	BLAST	MAGGY	1996028	1999678	.	+	.	Name=Feature00200
CM119788	BLAST	MAGGY	2250149	2253799	.	+	.	Name=Feature00201
CM119788	BLAST	MAGGY	2046580	2050230	.	-	.	Name=Feature00202
CM119788	BLAST	MAGGY	268072	271716	.	+	.	Name=Feature00203
CM119788	BLAST	MAGGY	429410	433066	.	-	.	Name=Feature00204
CM119788	BLAST	MAGGY	444018	447674	.	+	.	Name=Feature00205
CM119788	BLAST	MAGGY	793580	797233	.	-	.	Name=Feature00206
CM119788	BLAST	MAGGY	99199	102855	.	-	.	Name=Feature00207
CM119788	BLAST	MAGGY	2057365	2061012	.	-	.	Name=Feature00208
CM119788	BLAST	MAGGY	107127	110777	.	+	.	Name=Feature00209
CM119788	BLAST	MAGGY	2175866	2179519	.	+	.	Name=Feature00210
CM119788	BLAST	MAGGY	920838	924494	.	+	.	Name=Feature00211
CM119788	BLAST	MAGGY	2140333	2143983	.	-	.	Name=Feature00212
CM119788	BLAST	MAGGY	927677	931330	.	-	.	Name=Feature00213
CM119788	BLAST	MAGGY	869119	872772	.	+	.	Name=Feature00214
CM119788	BLAST	MAGGY	60490	64140	.	-	.	Name=Feature00215
CM119788	BLAST	MAGGY	1496538	1500188	.	+	.	Name=Feature00216
CM119788	BLAST	MAGGY	2303656	2307309	.	-	.	Name=Feature00217
CM119788	BLAST	MAGGY	1956815	1960465	.	-	.	Name=Feature00218
CM119788	BLAST	MAGGY	1938618	1942268	.	-	.	Name=Feature00219
CM119788	BLAST	MAGGY	825924	829577	.	+	.	Name=Feature00220
CM119788	BLAST	MAGGY	1360811	1364461	.	+	.	Name=Feature00221
CM119788	BLAST	MAGGY	857541	861191	.	+	.	Name=Feature00222
CM119788	BLAST	MAGGY	802330	805986	.	-	.	Name=Feature00223
CM119788	BLAST	MAGGY	1340525	1344178	.	-	.	Name=Feature00224
CM119788	BLAST	MAGGY	1380171	1383824	.	-	.	Name=Feature00225
CM119788	BLAST	MAGGY	844100	847756	.	-	.	Name=Feature00226
CM119788	BLAST	MAGGY	55420	59076	.	-	.	Name=Feature00227
CM119788	BLAST	MAGGY	2081650	2085306	.	-	.	Name=Feature00228
CM119788	BLAST	MAGGY	2025445	2029098	.	-	.	Name=Feature00229
CM119788	BLAST	MAGGY	1319302	1322958	.	-	.	Name=Feature00230
CM119788	BLAST	MAGGY	2001452	2005108	.	-	.	Name=Feature00231
CM119788	BLAST	MAGGY	2136311	2139871	.	-	.	Name=Feature00232
CM119788	BLAST	MAGGY	936566	940219	.	-	.	Name=Feature00233
CM119788	BLAST	MAGGY	2200365	2204021	.	+	.	Name=Feature00234
CM119788	BLAST	MAGGY	1413029	1416667	.	+	.	Name=Feature00235
CM119788	BLAST	MAGGY	1946480	1950133	.	+	.	Name=Feature00236
CM119788	BLAST	MAGGY	3996	7646	.	-	.	Name=Feature00237
CM119788	BLAST	MAGGY	807888	811193	.	-	.	Name=Feature00238
CM119788	BLAST	MAGGY	875614	878613	.	-	.	Name=Feature00239
CM119788	BLAST	MAGGY	2245516	2248317	.	+	.	Name=Feature00240
CM119788	BLAST	MAGGY	2107865	2110513	.	-	.	Name=Feature00241
CM119788	BLAST	MAGGY	1337376	1339997	.	-	.	Name=Feature00242
CM119788	BLAST	MAGGY	1983218	1985947	.	+	.	Name=Feature00243
CM119788	BLAST	MAGGY	895943	898651	.	+	.	Name=Feature00244
CM119788	BLAST	MAGGY	48727	51489	.	-	.	Name=Feature00245
CM119788	BLAST	MAGGY	1334089	1336788	.	+	.	Name=Feature00246
CM119788	BLAST	MAGGY	115290	117794	.	-	.	Name=Feature00247
CM119788	BLAST	MAGGY	1503763	1506198	.	-	.	Name=Feature00248
CM119788	BLAST	MAGGY	765880	768321	.	+	.	Name=Feature00249
CM119788	BLAST	MAGGY	2193036	2195399	.	-	.	Name=Feature00250
CM119788	BLAST	MAGGY	121510	123660	.	+	.	Name=Feature00251
CM119788	BLAST	MAGGY	851174	853306	.	-	.	Name=Feature00252
CM119788	BLAST	MAGGY	1487502	1489838	.	-	.	Name=Feature00253
CM119788	BLAST	MAGGY	417159	419300	.	+	.	Name=Feature00254
CM119788	BLAST	MAGGY	830100	831956	.	-	.	Name=Feature00255
CM119788	BLAST	MAGGY	769051	770976	.	+	.	Name=Feature00256
CM119788	BLAST	MAGGY	891910	893523	.	-	.	Name=Feature00257
CM119788	BLAST	MAGGY	89119	90231	.	-	.	Name=Feature00258
CM119788	BLAST	MAGGY	2290522	2291634	.	+	.	Name=Feature00259
CM119788	BLAST	MAGGY	1995018	1996124	.	+	.	Name=Feature00260
CM119788	BLAST	MAGGY	2234197	2235927	.	+	.	Name=Feature00261
CM119788	BLAST	MAGGY	853323	854831	.	-	.	Name=Feature00262
CM119788	BLAST	MAGGY	2050128	2051240	.	-	.	Name=Feature00263
CM119788	BLAST	MAGGY	2019543	2021105	.	-	.	Name=Feature00264
CM119788	BLAST	MAGGY	2249139	2250242	.	+	.	Name=Feature00265
CM119788	BLAST	MAGGY	267062	268165	.	+	.	Name=Feature00266
CM119788	BLAST	MAGGY	752905	754458	.	+	.	Name=Feature00267
CM119788	BLAST	MAGGY	2195378	2196403	.	-	.	Name=Feature00268
CM119788	BLAST	MAGGY	2111175	2112191	.	-	.	Name=Feature00269
CM119788	BLAST	MAGGY	2110510	2111196	.	-	.	Name=Feature00270
CM119788	BLAST	MAGGY	893525	894052	.	-	.	Name=Feature00271
CM119788	BLAST	MAGGY	768849	769031	.	+	.	Name=Feature00272
CM119788	BLAST	MAGGY	433045	434070	.	-	.	Name=Feature00273
CM119788	BLAST	MAGGY	443023	444039	.	+	.	Name=Feature00274
CM119788	BLAST	MAGGY	2263496	2265058	.	+	.	Name=Feature00275
CM119788	BLAST	MAGGY	1506198	1507418	.	-	.	Name=Feature00276
CM119788	BLAST	MAGGY	2191747	2193057	.	-	.	Name=Feature00277
CM119788	BLAST	MAGGY	764669	765913	.	+	.	Name=Feature00278
CM119788	BLAST	MAGGY	1507322	1508422	.	-	.	Name=Feature00279
CM119788	BLAST	MAGGY	2060997	2062022	.	-	.	Name=Feature00280
CM119788	BLAST	MAGGY	919843	920859	.	+	.	Name=Feature00281
CM119788	BLAST	MAGGY	931309	932334	.	-	.	Name=Feature00282
CM119788	BLAST	MAGGY	1495534	1496637	.	+	.	Name=Feature00283
CM119788	BLAST	MAGGY	106132	107226	.	+	.	Name=Feature00284
CM119788	BLAST	MAGGY	868115	869137	.	+	.	Name=Feature00285
CM119788	BLAST	MAGGY	1344091	1345176	.	-	.	Name=Feature00286
CM119788	BLAST	MAGGY	822955	824028	.	-	.	Name=Feature00287
CM119788	BLAST	MAGGY	102834	103850	.	-	.	Name=Feature00288
CM119788	BLAST	MAGGY	64119	65138	.	-	.	Name=Feature00289
CM119788	BLAST	MAGGY	136932	138122	.	+	.	Name=Feature00290
CM119788	BLAST	MAGGY	2307288	2308307	.	-	.	Name=Feature00291
CM119788	BLAST	MAGGY	805965	806990	.	-	.	Name=Feature00292
CM119788	BLAST	MAGGY	2143884	2144987	.	-	.	Name=Feature00293
CM119788	BLAST	MAGGY	1355005	1356099	.	-	.	Name=Feature00294
CM119788	BLAST	MAGGY	824926	826014	.	+	.	Name=Feature00295
CM119788	BLAST	MAGGY	894948	895964	.	+	.	Name=Feature00296
CM119788	BLAST	MAGGY	118694	119797	.	+	.	Name=Feature00297
CM119788	BLAST	MAGGY	797134	798231	.	-	.	Name=Feature00298
CM119788	BLAST	MAGGY	840046	841128	.	-	.	Name=Feature00299
CM119788	BLAST	MAGGY	2069664	2070749	.	-	.	Name=Feature00300
CM119788	BLAST	MAGGY	1982220	1983239	.	+	.	Name=Feature00301
CM119788	BLAST	MAGGY	1942169	1943272	.	-	.	Name=Feature00302
CM119788	BLAST	MAGGY	2199367	2200452	.	+	.	Name=Feature00303
CM119788	BLAST	MAGGY	1359813	1360898	.	+	.	Name=Feature00304
CM119788	BLAST	MAGGY	856546	857562	.	+	.	Name=Feature00305
CM119788	BLAST	MAGGY	1960366	1961463	.	-	.	Name=Feature00306
CM119788	BLAST	MAGGY	847735	848754	.	-	.	Name=Feature00307
CM119788	BLAST	MAGGY	911571	912665	.	-	.	Name=Feature00308
CM119788	BLAST	MAGGY	1322859	1323953	.	-	.	Name=Feature00309
CM119788	BLAST	MAGGY	2145833	2146918	.	-	.	Name=Feature00310
CM119788	BLAST	MAGGY	1515027	1516229	.	+	.	Name=Feature00311
CM119788	BLAST	MAGGY	2070662	2071747	.	-	.	Name=Feature00312
CM119788	BLAST	MAGGY	1383740	1384825	.	-	.	Name=Feature00313
CM119788	BLAST	MAGGY	1333094	1334110	.	+	.	Name=Feature00314
CM119788	BLAST	MAGGY	2005087	2006103	.	-	.	Name=Feature00315
CM119788	BLAST	MAGGY	2174871	2175965	.	+	.	Name=Feature00316
CM119788	BLAST	MAGGY	7547	8641	.	-	.	Name=Feature00317
CM119788	BLAST	MAGGY	1491190	1492239	.	-	.	Name=Feature00318
CM119788	BLAST	MAGGY	940129	941217	.	-	.	Name=Feature00319
CM119788	BLAST	MAGGY	910678	911613	.	-	.	Name=Feature00320
CM119788	BLAST	MAGGY	1412019	1413035	.	+	.	Name=Feature00321
CM119788	BLAST	MAGGY	416155	417258	.	+	.	Name=Feature00322
CM119788	BLAST	MAGGY	59010	59960	.	-	.	Name=Feature00323
CM119788	BLAST	MAGGY	2215820	2216908	.	+	.	Name=Feature00324
CM119788	BLAST	MAGGY	1357093	1358055	.	+	.	Name=Feature00325
CM119788	BLAST	MAGGY	878523	879413	.	-	.	Name=Feature00326
CM119788	BLAST	MAGGY	749443	750357	.	+	.	Name=Feature00327
CM119788	BLAST	MAGGY	839393	840133	.	-	.	Name=Feature00328
CM119788	BLAST	MAGGY	756535	757296	.	+	.	Name=Feature00329
CM119788	BLAST	MAGGY	1480171	1483242	.	-	.	Name=Feature00330
CM119788	BLAST	MAGGY	148577	149443	.	-	.	Name=Feature00331
CM119788	BLAST	MAGGY	854732	855649	.	-	.	Name=Feature00332
CM119788	BLAST	MAGGY	754757	755638	.	+	.	Name=Feature00333
CM119788	BLAST	MAGGY	773367	776438	.	-	.	Name=Feature00334
CM119788	BLAST	MAGGY	426471	427283	.	+	.	Name=Feature00335
CM119788	BLAST	MAGGY	1419767	1422799	.	-	.	Name=Feature00336
CM119788	BLAST	MAGGY	1317300	1318193	.	+	.	Name=Feature00337
CM119788	BLAST	MAGGY	833854	835572	.	+	.	Name=Feature00338
CM119788	BLAST	MAGGY	2322094	2323458	.	+	.	Name=Feature00339
CM119788	BLAST	MAGGY	1346101	1346832	.	-	.	Name=Feature00340
CM119788	BLAST	MAGGY	130066	131760	.	+	.	Name=Feature00341
CM119788	BLAST	MAGGY	148050	148667	.	-	.	Name=Feature00342
CM119788	BLAST	MAGGY	2113303	2115015	.	-	.	Name=Feature00343
CM119788	BLAST	MAGGY	2125832	2127274	.	+	.	Name=Feature00344
CM119788	BLAST	MAGGY	1398271	1399611	.	-	.	Name=Feature00345
CM119788	BLAST	MAGGY	2209583	2210944	.	+	.	Name=Feature00346
CM119788	BLAST	MAGGY	2121869	2123209	.	-	.	Name=Feature00347
CM119788	BLAST	MAGGY	1434666	1436027	.	+	.	Name=Feature00348
CM119788	BLAST	MAGGY	2242209	2243777	.	-	.	Name=Feature00349
CM119788	BLAST	MAGGY	2254262	2254906	.	+	.	Name=Feature00350
CM119788	BLAST	MAGGY	2300966	2302393	.	+	.	Name=Feature00351
CM119788	BLAST	MAGGY	2000143	2000850	.	+	.	Name=Feature00352
CM119788	BLAST	MAGGY	2220103	2221443	.	+	.	Name=Feature00353
CM119788	BLAST	MAGGY	153216	154655	.	-	.	Name=Feature00354
CM119788	BLAST	MAGGY	914725	915300	.	-	.	Name=Feature00355
CM119788	BLAST	MAGGY	842022	842684	.	-	.	Name=Feature00356
CM119788	BLAST	MAGGY	440355	441062	.	+	.	Name=Feature00357
CM119788	BLAST	MAGGY	759236	760594	.	+	.	Name=Feature00358
CM119788	BLAST	MAGGY	2089092	2090789	.	+	.	Name=Feature00359
CM119788	BLAST	MAGGY	881356	882714	.	+	.	Name=Feature00360
CM119788	BLAST	MAGGY	909525	910151	.	+	.	Name=Feature00361
CM119788	BLAST	MAGGY	141148	142506	.	+	.	Name=Feature00362
CM119788	BLAST	MAGGY	437039	438397	.	-	.	Name=Feature00363
CM119788	BLAST	MAGGY	2315666	2317006	.	+	.	Name=Feature00364
CM119788	BLAST	MAGGY	423158	424723	.	-	.	Name=Feature00365
CM119788	BLAST	MAGGY	1391702	1393042	.	+	.	Name=Feature00366
CM119788	BLAST	MAGGY	2095537	2097120	.	-	.	Name=Feature00367
CM119788	BLAST	MAGGY	1511934	1512935	.	-	.	Name=Feature00368
CM119788	BLAST	MAGGY	1511671	1511949	.	-	.	Name=Feature00369
CM119788	BLAST	MAGGY	2148193	2149572	.	-	.	Name=Feature00370
CM119788	BLAST	MAGGY	265135	266238	.	-	.	Name=Feature00371
CM119788	BLAST	MAGGY	2169818	2171194	.	-	.	Name=Feature00372
CM119788	BLAST	MAGGY	2156323	2157699	.	-	.	Name=Feature00373
CM119788	BLAST	MAGGY	2041000	2042547	.	+	.	Name=Feature00374
CM119788	BLAST	MAGGY	1954206	1955510	.	-	.	Name=Feature00375
CM119788	BLAST	MAGGY	51482	51940	.	-	.	Name=Feature00376
CM119788	BLAST	MAGGY	891108	891671	.	-	.	Name=Feature00377
CM119788	BLAST	MAGGY	811175	812173	.	-	.	Name=Feature00378
CM119788	BLAST	MAGGY	1988505	1989809	.	+	.	Name=Feature00379
CM119788	BLAST	MAGGY	1350865	1352316	.	-	.	Name=Feature00380
CM119788	BLAST	MAGGY	138649	139194	.	-	.	Name=Feature00381
CM119788	BLAST	MAGGY	1329069	1330535	.	-	.	Name=Feature00382
CM119788	BLAST	MAGGY	905630	906946	.	-	.	Name=Feature00383
CM119788	BLAST	MAGGY	2257671	2258771	.	-	.	Name=Feature00384
CM119788	BLAST	MAGGY	2085285	2086286	.	-	.	Name=Feature00385
CM119788	BLAST	MAGGY	2120138	2121382	.	-	.	Name=Feature00386
CM119788	BLAST	MAGGY	1945503	1946501	.	+	.	Name=Feature00387
CM119788	BLAST	MAGGY	864071	865399	.	+	.	Name=Feature00388
CM119788	BLAST	MAGGY	421445	422647	.	-	.	Name=Feature00389
CM119788	BLAST	MAGGY	2216803	2217234	.	+	.	Name=Feature00390
CM119788	BLAST	MAGGY	901195	901542	.	+	.	Name=Feature00391
CM119788	BLAST	MAGGY	2230270	2231616	.	-	.	Name=Feature00392
CM119788	BLAST	MAGGY	119698	120027	.	+	.	Name=Feature00393
CM119788	BLAST	MAGGY	132202	133524	.	+	.	Name=Feature00394
CM119788	BLAST	MAGGY	835990	837312	.	+	.	Name=Feature00395
CM119788	BLAST	MAGGY	1500711	1501625	.	+	.	Name=Feature00396
CM119788	BLAST	MAGGY	143017	144216	.	+	.	Name=Feature00397
CM119788	BLAST	MAGGY	1396543	1397811	.	-	.	Name=Feature00398
CM119788	BLAST	MAGGY	2127611	2128954	.	+	.	Name=Feature00399
CM119788	BLAST	MAGGY	2105672	2107072	.	-	.	Name=Feature00400
CM119788	BLAST	MAGGY	2211362	2212609	.	+	.	Name=Feature00401
CM119788	BLAST	MAGGY	435329	436570	.	-	.	Name=Feature00402
CM119788	BLAST	MAGGY	1354793	1355104	.	-	.	Name=Feature00403
CM119788	BLAST	MAGGY	263470	264714	.	-	.	Name=Feature00404
CM119788	BLAST	MAGGY	781287	781634	.	-	.	Name=Feature00405
CM119788	BLAST	MAGGY	112724	113104	.	-	.	Name=Feature00406
CM119788	BLAST	MAGGY	1952553	1953689	.	-	.	Name=Feature00407
CM119788	BLAST	MAGGY	1993923	1994189	.	+	.	Name=Feature00408
CM119788	BLAST	MAGGY	761063	762307	.	+	.	Name=Feature00409
CM119788	BLAST	MAGGY	2168126	2169325	.	-	.	Name=Feature00410
CM119788	BLAST	MAGGY	2240502	2241701	.	-	.	Name=Feature00411
CM119788	BLAST	MAGGY	883971	885104	.	+	.	Name=Feature00412
CM119788	BLAST	MAGGY	2180096	2181151	.	+	.	Name=Feature00413
CM119788	BLAST	MAGGY	2030640	2031347	.	-	.	Name=Feature00414
CM119788	BLAST	MAGGY	2093845	2095044	.	-	.	Name=Feature00415
CM119788	BLAST	MAGGY	1974796	1975644	.	+	.	Name=Feature00416
CM119788	BLAST	MAGGY	84225	84983	.	-	.	Name=Feature00417
CM119788	BLAST	MAGGY	2317493	2318734	.	+	.	Name=Feature00418
CM119788	BLAST	MAGGY	1502154	1503167	.	+	.	Name=Feature00419
CM119788	BLAST	MAGGY	2221972	2223171	.	+	.	Name=Feature00420
CM119788	BLAST	MAGGY	2043076	2043738	.	+	.	Name=Feature00421
CM119788	BLAST	MAGGY	74193	75392	.	-	.	Name=Feature00422
CM119788	BLAST	MAGGY	2331138	2332460	.	+	.	Name=Feature00423
CM119788	BLAST	MAGGY	764421	764756	.	+	.	Name=Feature00424
CM119788	BLAST	MAGGY	1972644	1973369	.	+	.	Name=Feature00425
CM119788	BLAST	MAGGY	2134335	2135045	.	-	.	Name=Feature00426
CM119788	BLAST	MAGGY	2135081	2135533	.	-	.	Name=Feature00427
CM119788	BLAST	MAGGY	1393571	1394191	.	+	.	Name=Feature00428
CM119788	BLAST	MAGGY	156827	157069	.	-	.	Name=Feature00429
CM119788	BLAST	MAGGY	75879	76583	.	-	.	Name=Feature00430
CM119788	BLAST	MAGGY	1493995	1494639	.	+	.	Name=Feature00431
CM119788	BLAST	MAGGY	887219	887422	.	-	.	Name=Feature00432
CM119788	BLAST	MAGGY	1436445	1437689	.	+	.	Name=Feature00433
CM119788	BLAST	MAGGY	151539	152960	.	-	.	Name=Feature00434
CM119788	BLAST	MAGGY	2155177	2155830	.	-	.	Name=Feature00435
CM119788	BLAST	MAGGY	861722	861907	.	-	.	Name=Feature00436
CM119788	BLAST	MAGGY	1976691	1977764	.	+	.	Name=Feature00437
CM119788	BLAST	MAGGY	95549	95872	.	-	.	Name=Feature00438
CM119788	BLAST	MAGGY	65979	66161	.	-	.	Name=Feature00439
CM119788	BLAST	MAGGY	2309323	2310213	.	+	.	Name=Feature00440
CM119788	BLAST	MAGGY	2018678	2018953	.	-	.	Name=Feature00441
CM119788	BLAST	MAGGY	913644	913808	.	-	.	Name=Feature00442
CM119788	BLAST	MAGGY	1358576	1358827	.	+	.	Name=Feature00443
CM119788	BLAST	MAGGY	926763	926921	.	-	.	Name=Feature00444
CM119788	BLAST	MAGGY	752804	752992	.	+	.	Name=Feature00445
CM119788	BLAST	MAGGY	2098884	2099492	.	+	.	Name=Feature00446
CM119786	BLAST	MAGGY	533360	537010	.	+	.	Name=Feature00447
CM119786	BLAST	MAGGY	2030587	2034237	.	-	.	Name=Feature00448
CM119786	BLAST	MAGGY	218881	222537	.	-	.	Name=Feature00449
CM119786	BLAST	MAGGY	86850	90503	.	-	.	Name=Feature00450
CM119786	BLAST	MAGGY	4690630	4694274	.	+	.	Name=Feature00451
CM119786	BLAST	MAGGY	4378558	4382208	.	+	.	Name=Feature00452
CM119786	BLAST	MAGGY	2023991	2027647	.	-	.	Name=Feature00453
CM119786	BLAST	MAGGY	6223299	6226955	.	-	.	Name=Feature00454
CM119786	BLAST	MAGGY	2108735	2112391	.	+	.	Name=Feature00455
CM119786	BLAST	MAGGY	3509862	3513518	.	+	.	Name=Feature00456
CM119786	BLAST	MAGGY	180562	184215	.	+	.	Name=Feature00457
CM119786	BLAST	MAGGY	58345	62001	.	-	.	Name=Feature00458
CM119786	BLAST	MAGGY	4950487	4954140	.	+	.	Name=Feature00459
CM119786	BLAST	MAGGY	2635545	2639201	.	+	.	Name=Feature00460
CM119786	BLAST	MAGGY	5698655	5702311	.	-	.	Name=Feature00461
CM119786	BLAST	MAGGY	6093877	6097527	.	-	.	Name=Feature00462
CM119786	BLAST	MAGGY	6281653	6285303	.	+	.	Name=Feature00463
CM119786	BLAST	MAGGY	831709	835362	.	-	.	Name=Feature00464
CM119786	BLAST	MAGGY	575819	579472	.	-	.	Name=Feature00465
CM119786	BLAST	MAGGY	6192661	6196317	.	-	.	Name=Feature00466
CM119786	BLAST	MAGGY	6258805	6262455	.	+	.	Name=Feature00467
CM119786	BLAST	MAGGY	143023	146673	.	+	.	Name=Feature00468
CM119786	BLAST	MAGGY	186913	190569	.	-	.	Name=Feature00469
CM119786	BLAST	MAGGY	4680362	4684018	.	-	.	Name=Feature00470
CM119786	BLAST	MAGGY	811831	815487	.	+	.	Name=Feature00471
CM119786	BLAST	MAGGY	4352602	4356255	.	+	.	Name=Feature00472
CM119786	BLAST	MAGGY	6413175	6416825	.	-	.	Name=Feature00473
CM119786	BLAST	MAGGY	6330072	6333740	.	+	.	Name=Feature00474
CM119786	BLAST	MAGGY	135565	139221	.	-	.	Name=Feature00475
CM119786	BLAST	MAGGY	4938111	4941761	.	+	.	Name=Feature00476
CM119786	BLAST	MAGGY	3482847	3486503	.	-	.	Name=Feature00477
CM119786	BLAST	MAGGY	546735	550388	.	+	.	Name=Feature00478
CM119786	BLAST	MAGGY	6040523	6044176	.	+	.	Name=Feature00479
CM119786	BLAST	MAGGY	6318185	6321841	.	-	.	Name=Feature00480
CM119786	BLAST	MAGGY	5631382	5635032	.	-	.	Name=Feature00481
CM119786	BLAST	MAGGY	6147084	6150740	.	-	.	Name=Feature00482
CM119786	BLAST	MAGGY	556363	560016	.	-	.	Name=Feature00483
CM119786	BLAST	MAGGY	4963856	4967509	.	+	.	Name=Feature00484
CM119786	BLAST	MAGGY	478007	481660	.	+	.	Name=Feature00485
CM119786	BLAST	MAGGY	4647780	4651211	.	+	.	Name=Feature00486
CM119786	BLAST	MAGGY	4820385	4824035	.	+	.	Name=Feature00487
CM119786	BLAST	MAGGY	4685246	4688644	.	-	.	Name=Feature00488
CM119786	BLAST	MAGGY	5689288	5692944	.	+	.	Name=Feature00489
CM119786	BLAST	MAGGY	6065698	6069297	.	-	.	Name=Feature00490
CM119786	BLAST	MAGGY	1961583	1965239	.	-	.	Name=Feature00491
CM119786	BLAST	MAGGY	2086702	2090355	.	-	.	Name=Feature00492
CM119786	BLAST	MAGGY	6104724	6108380	.	+	.	Name=Feature00493
CM119786	BLAST	MAGGY	817485	821135	.	+	.	Name=Feature00494
CM119786	BLAST	MAGGY	64614	68264	.	+	.	Name=Feature00495
CM119786	BLAST	MAGGY	6031093	6034743	.	+	.	Name=Feature00496
CM119786	BLAST	MAGGY	6051749	6055414	.	+	.	Name=Feature00497
CM119786	BLAST	MAGGY	6460850	6464506	.	-	.	Name=Feature00498
CM119786	BLAST	MAGGY	206646	210296	.	+	.	Name=Feature00499
CM119786	BLAST	MAGGY	2092974	2096627	.	-	.	Name=Feature00500
CM119786	BLAST	MAGGY	119817	123470	.	+	.	Name=Feature00501
CM119786	BLAST	MAGGY	4943948	4947604	.	-	.	Name=Feature00502
CM119786	BLAST	MAGGY	2126217	2129789	.	+	.	Name=Feature00503
CM119786	BLAST	MAGGY	4450083	4453733	.	+	.	Name=Feature00504
CM119786	BLAST	MAGGY	2067530	2070961	.	+	.	Name=Feature00505
CM119786	BLAST	MAGGY	6384288	6387941	.	+	.	Name=Feature00506
CM119786	BLAST	MAGGY	281558	285208	.	+	.	Name=Feature00507
CM119786	BLAST	MAGGY	2078402	2081920	.	-	.	Name=Feature00508
CM119786	BLAST	MAGGY	32050	35190	.	+	.	Name=Feature00509
CM119786	BLAST	MAGGY	4034937	4037822	.	+	.	Name=Feature00510
CM119786	BLAST	MAGGY	528473	531403	.	-	.	Name=Feature00511
CM119786	BLAST	MAGGY	169366	172542	.	-	.	Name=Feature00512
CM119786	BLAST	MAGGY	6447099	6450179	.	+	.	Name=Feature00513
CM119786	BLAST	MAGGY	4805046	4807913	.	-	.	Name=Feature00514
CM119786	BLAST	MAGGY	550852	553866	.	-	.	Name=Feature00515
CM119786	BLAST	MAGGY	2062471	2065653	.	+	.	Name=Feature00516
CM119786	BLAST	MAGGY	5992520	5995486	.	+	.	Name=Feature00517
CM119786	BLAST	MAGGY	2122784	2125687	.	+	.	Name=Feature00518
CM119786	BLAST	MAGGY	4618597	4621389	.	+	.	Name=Feature00519
CM119786	BLAST	MAGGY	584449	587526	.	+	.	Name=Feature00520
CM119786	BLAST	MAGGY	4440673	4443447	.	+	.	Name=Feature00521
CM119786	BLAST	MAGGY	2042053	2045154	.	+	.	Name=Feature00522
CM119786	BLAST	MAGGY	5722357	5725077	.	+	.	Name=Feature00523
CM119786	BLAST	MAGGY	4038409	4041105	.	+	.	Name=Feature00524
CM119786	BLAST	MAGGY	2015440	2018148	.	-	.	Name=Feature00525
CM119786	BLAST	MAGGY	806868	809597	.	-	.	Name=Feature00526
CM119786	BLAST	MAGGY	4932980	4935712	.	+	.	Name=Feature00527
CM119786	BLAST	MAGGY	261967	264426	.	-	.	Name=Feature00528
CM119786	BLAST	MAGGY	4896122	4898641	.	+	.	Name=Feature00529
CM119786	BLAST	MAGGY	5652056	5654449	.	+	.	Name=Feature00530
CM119786	BLAST	MAGGY	46648	49056	.	+	.	Name=Feature00531
CM119786	BLAST	MAGGY	6454093	6456492	.	+	.	Name=Feature00532
CM119786	BLAST	MAGGY	5640768	5643008	.	+	.	Name=Feature00533
CM119786	BLAST	MAGGY	6367448	6369874	.	-	.	Name=Feature00534
CM119786	BLAST	MAGGY	233771	236035	.	+	.	Name=Feature00535
CM119786	BLAST	MAGGY	5716872	5718752	.	+	.	Name=Feature00536
CM119786	BLAST	MAGGY	5711879	5713657	.	+	.	Name=Feature00537
CM119786	BLAST	MAGGY	3488400	3490319	.	-	.	Name=Feature00538
CM119786	BLAST	MAGGY	4919203	4921236	.	-	.	Name=Feature00539
CM119786	BLAST	MAGGY	5658365	5660464	.	-	.	Name=Feature00540
CM119786	BLAST	MAGGY	136	2013	.	+	.	Name=Feature00541
CM119786	BLAST	MAGGY	4889730	4891793	.	-	.	Name=Feature00542
CM119786	BLAST	MAGGY	4357455	4359503	.	-	.	Name=Feature00543
CM119786	BLAST	MAGGY	4773506	4775176	.	+	.	Name=Feature00544
CM119786	BLAST	MAGGY	4632242	4633849	.	-	.	Name=Feature00545
CM119786	BLAST	MAGGY	4788691	4790406	.	+	.	Name=Feature00546
CM119786	BLAST	MAGGY	532350	533462	.	+	.	Name=Feature00547
CM119786	BLAST	MAGGY	3480584	3482320	.	-	.	Name=Feature00548
CM119786	BLAST	MAGGY	6314195	6315751	.	-	.	Name=Feature00549
CM119786	BLAST	MAGGY	4743120	4744748	.	-	.	Name=Feature00550
CM119786	BLAST	MAGGY	4809739	4811697	.	+	.	Name=Feature00551
CM119786	BLAST	MAGGY	213200	214702	.	+	.	Name=Feature00552
CM119786	BLAST	MAGGY	4389707	4391269	.	-	.	Name=Feature00553
CM119786	BLAST	MAGGY	68795	70096	.	-	.	Name=Feature00554
CM119786	BLAST	MAGGY	5660466	5661785	.	-	.	Name=Feature00555
CM119786	BLAST	MAGGY	5637630	5638892	.	+	.	Name=Feature00556
CM119786	BLAST	MAGGY	6452883	6454091	.	+	.	Name=Feature00557
CM119786	BLAST	MAGGY	538303	539319	.	-	.	Name=Feature00558
CM119786	BLAST	MAGGY	4431649	4432665	.	+	.	Name=Feature00559
CM119786	BLAST	MAGGY	4652781	4653806	.	-	.	Name=Feature00560
CM119786	BLAST	MAGGY	4642725	4643741	.	-	.	Name=Feature00561
CM119786	BLAST	MAGGY	510561	511586	.	+	.	Name=Feature00562
CM119786	BLAST	MAGGY	5639764	5640789	.	+	.	Name=Feature00563
CM119786	BLAST	MAGGY	4923935	4924960	.	+	.	Name=Feature00564
CM119786	BLAST	MAGGY	6445526	6446545	.	+	.	Name=Feature00565
CM119786	BLAST	MAGGY	4651921	4652802	.	-	.	Name=Feature00566
CM119786	BLAST	MAGGY	4892375	4893295	.	-	.	Name=Feature00567
CM119786	BLAST	MAGGY	4893274	4894155	.	-	.	Name=Feature00568
CM119786	BLAST	MAGGY	4432644	4433531	.	+	.	Name=Feature00569
CM119786	BLAST	MAGGY	511565	512353	.	+	.	Name=Feature00570
CM119786	BLAST	MAGGY	537599	538324	.	-	.	Name=Feature00571
CM119786	BLAST	MAGGY	70098	70739	.	-	.	Name=Feature00572
CM119786	BLAST	MAGGY	6446539	6447108	.	+	.	Name=Feature00573
CM119786	BLAST	MAGGY	4642276	4642746	.	-	.	Name=Feature00574
CM119786	BLAST	MAGGY	4925283	4925753	.	+	.	Name=Feature00575
CM119786	BLAST	MAGGY	5636908	5637651	.	+	.	Name=Feature00576
CM119786	BLAST	MAGGY	4924939	4925289	.	+	.	Name=Feature00577
CM119786	BLAST	MAGGY	3490298	3490861	.	-	.	Name=Feature00578
CM119786	BLAST	MAGGY	4788347	4788709	.	+	.	Name=Feature00579
CM119786	BLAST	MAGGY	4773207	4773527	.	+	.	Name=Feature00580
CM119786	BLAST	MAGGY	4925750	4925860	.	+	.	Name=Feature00581
CM119786	BLAST	MAGGY	2034144	2035247	.	-	.	Name=Feature00582
CM119786	BLAST	MAGGY	4775184	4776755	.	+	.	Name=Feature00583
CM119786	BLAST	MAGGY	5650130	5651548	.	+	.	Name=Feature00584
CM119786	BLAST	MAGGY	4695115	4696131	.	-	.	Name=Feature00585
CM119786	BLAST	MAGGY	4694783	4695136	.	-	.	Name=Feature00586
CM119786	BLAST	MAGGY	6316161	6317483	.	-	.	Name=Feature00587
CM119786	BLAST	MAGGY	271660	272865	.	-	.	Name=Feature00588
CM119786	BLAST	MAGGY	90416	91507	.	-	.	Name=Feature00589
CM119786	BLAST	MAGGY	38251	39510	.	+	.	Name=Feature00590
CM119786	BLAST	MAGGY	4744730	4745614	.	-	.	Name=Feature00591
CM119786	BLAST	MAGGY	4745593	4746591	.	-	.	Name=Feature00592
CM119786	BLAST	MAGGY	222519	223532	.	-	.	Name=Feature00593
CM119786	BLAST	MAGGY	4689620	4690723	.	+	.	Name=Feature00594
CM119786	BLAST	MAGGY	248642	249814	.	-	.	Name=Feature00595
CM119786	BLAST	MAGGY	2027548	2028651	.	-	.	Name=Feature00596
CM119786	BLAST	MAGGY	3508864	3509949	.	+	.	Name=Feature00597
CM119786	BLAST	MAGGY	4949492	4950574	.	+	.	Name=Feature00598
CM119786	BLAST	MAGGY	4937113	4938132	.	+	.	Name=Feature00599
CM119786	BLAST	MAGGY	4349204	4350625	.	-	.	Name=Feature00600
CM119786	BLAST	MAGGY	61980	62999	.	-	.	Name=Feature00601
CM119786	BLAST	MAGGY	6280655	6281752	.	+	.	Name=Feature00602
CM119786	BLAST	MAGGY	2634550	2635644	.	+	.	Name=Feature00603
CM119786	BLAST	MAGGY	4377557	4378573	.	+	.	Name=Feature00604
CM119786	BLAST	MAGGY	139134	140225	.	-	.	Name=Feature00605
CM119786	BLAST	MAGGY	6466370	6467629	.	-	.	Name=Feature00606
CM119786	BLAST	MAGGY	520093	521112	.	-	.	Name=Feature00607
CM119786	BLAST	MAGGY	519887	520114	.	-	.	Name=Feature00608
CM119786	BLAST	MAGGY	579454	580467	.	-	.	Name=Feature00609
CM119786	BLAST	MAGGY	6226934	6227950	.	-	.	Name=Feature00610
CM119786	BLAST	MAGGY	4026027	4027124	.	+	.	Name=Feature00611
CM119786	BLAST	MAGGY	179558	180661	.	+	.	Name=Feature00612
CM119786	BLAST	MAGGY	810833	811852	.	+	.	Name=Feature00613
CM119786	BLAST	MAGGY	216536	217657	.	+	.	Name=Feature00614
CM119786	BLAST	MAGGY	6097506	6098531	.	-	.	Name=Feature00615
CM119786	BLAST	MAGGY	5710881	5711978	.	+	.	Name=Feature00616
CM119786	BLAST	MAGGY	6039525	6040544	.	+	.	Name=Feature00617
CM119786	BLAST	MAGGY	835341	836366	.	-	.	Name=Feature00618
CM119786	BLAST	MAGGY	6257801	6258904	.	+	.	Name=Feature00619
CM119786	BLAST	MAGGY	4351598	4352623	.	+	.	Name=Feature00620
CM119786	BLAST	MAGGY	272778	273863	.	-	.	Name=Feature00621
CM119786	BLAST	MAGGY	4962852	4963943	.	+	.	Name=Feature00622
CM119786	BLAST	MAGGY	4807892	4808908	.	-	.	Name=Feature00623
CM119786	BLAST	MAGGY	2066535	2067620	.	+	.	Name=Feature00624
CM119786	BLAST	MAGGY	4905364	4906488	.	+	.	Name=Feature00625
CM119786	BLAST	MAGGY	240264	241346	.	-	.	Name=Feature00626
CM119786	BLAST	MAGGY	6103726	6104823	.	+	.	Name=Feature00627
CM119786	BLAST	MAGGY	5702224	5703315	.	-	.	Name=Feature00628
CM119786	BLAST	MAGGY	6329089	6330171	.	+	.	Name=Feature00629
CM119786	BLAST	MAGGY	190479	191564	.	-	.	Name=Feature00630
CM119786	BLAST	MAGGY	118813	119907	.	+	.	Name=Feature00631
CM119786	BLAST	MAGGY	4617462	4618478	.	+	.	Name=Feature00632
CM119786	BLAST	MAGGY	4618457	4618594	.	+	.	Name=Feature00633
CM119786	BLAST	MAGGY	6196218	6197312	.	-	.	Name=Feature00634
CM119786	BLAST	MAGGY	559995	561014	.	-	.	Name=Feature00635
CM119786	BLAST	MAGGY	2090256	2091350	.	-	.	Name=Feature00636
CM119786	BLAST	MAGGY	6030095	6031192	.	+	.	Name=Feature00637
CM119786	BLAST	MAGGY	37247	38350	.	+	.	Name=Feature00638
CM119786	BLAST	MAGGY	5696986	5698077	.	-	.	Name=Feature00639
CM119786	BLAST	MAGGY	6069210	6070292	.	-	.	Name=Feature00640
CM119786	BLAST	MAGGY	6464485	6465501	.	-	.	Name=Feature00641
CM119786	BLAST	MAGGY	2100597	2101691	.	+	.	Name=Feature00642
CM119786	BLAST	MAGGY	4646782	4647879	.	+	.	Name=Feature00643
CM119786	BLAST	MAGGY	4886071	4886922	.	+	.	Name=Feature00644
CM119786	BLAST	MAGGY	5635011	5636036	.	-	.	Name=Feature00645
CM119786	BLAST	MAGGY	6150641	6151735	.	-	.	Name=Feature00646
CM119786	BLAST	MAGGY	4673631	4676675	.	-	.	Name=Feature00647
CM119786	BLAST	MAGGY	6050763	6051851	.	+	.	Name=Feature00648
CM119786	BLAST	MAGGY	545737	546834	.	+	.	Name=Feature00649
CM119786	BLAST	MAGGY	4921146	4922240	.	-	.	Name=Feature00650
CM119786	BLAST	MAGGY	2096528	2097631	.	-	.	Name=Feature00651
CM119786	BLAST	MAGGY	142028	143113	.	+	.	Name=Feature00652
CM119786	BLAST	MAGGY	4819390	4820499	.	+	.	Name=Feature00653
CM119786	BLAST	MAGGY	6321754	6322845	.	-	.	Name=Feature00654
CM119786	BLAST	MAGGY	816481	817584	.	+	.	Name=Feature00655
CM119786	BLAST	MAGGY	2018127	2019143	.	-	.	Name=Feature00656
CM119786	BLAST	MAGGY	3486404	3487507	.	-	.	Name=Feature00657
CM119786	BLAST	MAGGY	280560	281657	.	+	.	Name=Feature00658
CM119786	BLAST	MAGGY	30537	31631	.	+	.	Name=Feature00659
CM119786	BLAST	MAGGY	829653	830738	.	-	.	Name=Feature00660
CM119786	BLAST	MAGGY	6467518	6468618	.	-	.	Name=Feature00661
CM119786	BLAST	MAGGY	4023102	4024199	.	+	.	Name=Feature00662
CM119786	BLAST	MAGGY	6001184	6001864	.	+	.	Name=Feature00663
CM119786	BLAST	MAGGY	6000747	6001190	.	+	.	Name=Feature00664
CM119786	BLAST	MAGGY	6078745	6081813	.	-	.	Name=Feature00665
CM119786	BLAST	MAGGY	4895124	4896221	.	+	.	Name=Feature00666
CM119786	BLAST	MAGGY	2012635	2013606	.	-	.	Name=Feature00667
CM119786	BLAST	MAGGY	6416726	6417823	.	-	.	Name=Feature00668
CM119786	BLAST	MAGGY	4024100	4025065	.	+	.	Name=Feature00669
CM119786	BLAST	MAGGY	2061419	2062513	.	+	.	Name=Feature00670
CM119786	BLAST	MAGGY	2081899	2082915	.	-	.	Name=Feature00671
CM119786	BLAST	MAGGY	4449082	4450170	.	+	.	Name=Feature00672
CM119786	BLAST	MAGGY	1954390	1957134	.	+	.	Name=Feature00673
CM119786	BLAST	MAGGY	4880722	4883745	.	-	.	Name=Feature00674
CM119786	BLAST	MAGGY	4640990	4641883	.	-	.	Name=Feature00675
CM119786	BLAST	MAGGY	2098622	2099704	.	+	.	Name=Feature00676
CM119786	BLAST	MAGGY	828814	829743	.	-	.	Name=Feature00677
CM119786	BLAST	MAGGY	4027025	4027777	.	+	.	Name=Feature00678
CM119786	BLAST	MAGGY	192432	193358	.	-	.	Name=Feature00679
CM119786	BLAST	MAGGY	6338	7267	.	+	.	Name=Feature00680
CM119786	BLAST	MAGGY	41266	44544	.	+	.	Name=Feature00681
CM119786	BLAST	MAGGY	506234	509446	.	-	.	Name=Feature00682
CM119786	BLAST	MAGGY	174505	177573	.	+	.	Name=Feature00683
CM119786	BLAST	MAGGY	232357	233247	.	+	.	Name=Feature00684
CM119786	BLAST	MAGGY	4947583	4948539	.	-	.	Name=Feature00685
CM119786	BLAST	MAGGY	106421	108190	.	-	.	Name=Feature00686
CM119786	BLAST	MAGGY	4859087	4860781	.	-	.	Name=Feature00687
CM119786	BLAST	MAGGY	212367	213185	.	+	.	Name=Feature00688
CM119786	BLAST	MAGGY	4360995	4361819	.	-	.	Name=Feature00689
CM119786	BLAST	MAGGY	4312476	4315640	.	+	.	Name=Feature00690
CM119786	BLAST	MAGGY	5676992	5680060	.	+	.	Name=Feature00691
CM119786	BLAST	MAGGY	6377216	6378607	.	-	.	Name=Feature00692
CM119786	BLAST	MAGGY	4797574	4798374	.	-	.	Name=Feature00693
CM119786	BLAST	MAGGY	236577	237344	.	-	.	Name=Feature00694
CM119786	BLAST	MAGGY	6393260	6396328	.	-	.	Name=Feature00695
CM119786	BLAST	MAGGY	5982614	5983471	.	+	.	Name=Feature00696
CM119786	BLAST	MAGGY	6062083	6063801	.	-	.	Name=Feature00697
CM119786	BLAST	MAGGY	4927967	4931035	.	-	.	Name=Feature00698
CM119786	BLAST	MAGGY	4683931	4684722	.	-	.	Name=Feature00699
CM119786	BLAST	MAGGY	6255232	6256014	.	-	.	Name=Feature00700
CM119786	BLAST	MAGGY	6255087	6255212	.	-	.	Name=Feature00701
CM119786	BLAST	MAGGY	4637649	4639031	.	-	.	Name=Feature00702
CM119786	BLAST	MAGGY	63916	64713	.	+	.	Name=Feature00703
CM119786	BLAST	MAGGY	4029530	4031119	.	+	.	Name=Feature00704
CM119786	BLAST	MAGGY	210878	211474	.	+	.	Name=Feature00705
CM119786	BLAST	MAGGY	210687	210899	.	+	.	Name=Feature00706
CM119786	BLAST	MAGGY	85157	86389	.	-	.	Name=Feature00707
CM119786	BLAST	MAGGY	4656578	4659067	.	-	.	Name=Feature00708
CM119786	BLAST	MAGGY	98759	100471	.	-	.	Name=Feature00709
CM119786	BLAST	MAGGY	5655074	5655880	.	+	.	Name=Feature00710
CM119786	BLAST	MAGGY	275670	276482	.	+	.	Name=Feature00711
CM119786	BLAST	MAGGY	6405835	6407196	.	-	.	Name=Feature00712
CM119786	BLAST	MAGGY	6430053	6431903	.	+	.	Name=Feature00713
CM119786	BLAST	MAGGY	6277300	6278652	.	-	.	Name=Feature00714
CM119786	BLAST	MAGGY	6323735	6324565	.	-	.	Name=Feature00715
CM119786	BLAST	MAGGY	477282	478028	.	+	.	Name=Feature00716
CM119786	BLAST	MAGGY	6452125	6452904	.	+	.	Name=Feature00717
CM119786	BLAST	MAGGY	3497248	3498753	.	-	.	Name=Feature00718
CM119786	BLAST	MAGGY	4326660	4328021	.	+	.	Name=Feature00719
CM119786	BLAST	MAGGY	5983381	5984073	.	+	.	Name=Feature00720
CM119786	BLAST	MAGGY	2021859	2022641	.	+	.	Name=Feature00721
CM119786	BLAST	MAGGY	2101601	2102359	.	+	.	Name=Feature00722
CM119786	BLAST	MAGGY	204201	205007	.	+	.	Name=Feature00723
CM119786	BLAST	MAGGY	55657	56256	.	-	.	Name=Feature00724
CM119786	BLAST	MAGGY	55511	55657	.	-	.	Name=Feature00725
CM119786	BLAST	MAGGY	227152	228492	.	+	.	Name=Feature00726
CM119786	BLAST	MAGGY	1972706	1973386	.	-	.	Name=Feature00727
CM119786	BLAST	MAGGY	4768475	4771030	.	+	.	Name=Feature00728
CM119786	BLAST	MAGGY	6263829	6265832	.	+	.	Name=Feature00729
CM119786	BLAST	MAGGY	6132798	6134183	.	-	.	Name=Feature00730
CM119786	BLAST	MAGGY	252029	253390	.	+	.	Name=Feature00731
CM119786	BLAST	MAGGY	197557	199446	.	-	.	Name=Feature00732
CM119786	BLAST	MAGGY	4332738	4335806	.	+	.	Name=Feature00733
CM119786	BLAST	MAGGY	3514715	3515293	.	+	.	Name=Feature00734
CM119786	BLAST	MAGGY	4760474	4761148	.	+	.	Name=Feature00735
CM119786	BLAST	MAGGY	257227	257907	.	-	.	Name=Feature00736
CM119786	BLAST	MAGGY	6399707	6401245	.	+	.	Name=Feature00737
CM119786	BLAST	MAGGY	6154216	6155814	.	+	.	Name=Feature00738
CM119786	BLAST	MAGGY	6071425	6072786	.	-	.	Name=Feature00739
CM119786	BLAST	MAGGY	526566	527678	.	+	.	Name=Feature00740
CM119786	BLAST	MAGGY	527657	527878	.	+	.	Name=Feature00741
CM119786	BLAST	MAGGY	4730066	4732225	.	+	.	Name=Feature00742
CM119786	BLAST	MAGGY	215364	216362	.	+	.	Name=Feature00743
CM119786	BLAST	MAGGY	216341	216568	.	+	.	Name=Feature00744
CM119786	BLAST	MAGGY	4629347	4630051	.	+	.	Name=Feature00745
CM119786	BLAST	MAGGY	5644951	5646309	.	+	.	Name=Feature00746
CM119786	BLAST	MAGGY	4435492	4436868	.	+	.	Name=Feature00747
CM119786	BLAST	MAGGY	5671069	5672628	.	+	.	Name=Feature00748
CM119786	BLAST	MAGGY	6140436	6141776	.	-	.	Name=Feature00749
CM119786	BLAST	MAGGY	2038713	2040089	.	-	.	Name=Feature00750
CM119786	BLAST	MAGGY	1980249	1981625	.	-	.	Name=Feature00751
CM119786	BLAST	MAGGY	4787300	4787956	.	+	.	Name=Feature00752
CM119786	BLAST	MAGGY	5986035	5987375	.	+	.	Name=Feature00753
CM119786	BLAST	MAGGY	185788	186273	.	-	.	Name=Feature00754
CM119786	BLAST	MAGGY	186252	186422	.	-	.	Name=Feature00755
CM119786	BLAST	MAGGY	5977373	5978827	.	+	.	Name=Feature00756
CM119786	BLAST	MAGGY	4833344	4834720	.	-	.	Name=Feature00757
CM119786	BLAST	MAGGY	72557	74116	.	+	.	Name=Feature00758
CM119786	BLAST	MAGGY	5673945	5674577	.	+	.	Name=Feature00759
CM119786	BLAST	MAGGY	1975870	1976445	.	+	.	Name=Feature00760
CM119786	BLAST	MAGGY	2047271	2048818	.	+	.	Name=Feature00761
CM119786	BLAST	MAGGY	4631128	4631835	.	-	.	Name=Feature00762
CM119786	BLAST	MAGGY	5685580	5686956	.	-	.	Name=Feature00763
CM119786	BLAST	MAGGY	544261	544902	.	-	.	Name=Feature00764
CM119786	BLAST	MAGGY	4393250	4394608	.	+	.	Name=Feature00765
CM119786	BLAST	MAGGY	516594	518141	.	-	.	Name=Feature00766
CM119786	BLAST	MAGGY	825266	826624	.	-	.	Name=Feature00767
CM119786	BLAST	MAGGY	571292	572668	.	+	.	Name=Feature00768
CM119786	BLAST	MAGGY	6217712	6219088	.	-	.	Name=Feature00769
CM119786	BLAST	MAGGY	473378	475078	.	-	.	Name=Feature00770
CM119786	BLAST	MAGGY	2107755	2108756	.	+	.	Name=Feature00771
CM119786	BLAST	MAGGY	501221	502597	.	-	.	Name=Feature00772
CM119786	BLAST	MAGGY	3523683	3525233	.	+	.	Name=Feature00773
CM119786	BLAST	MAGGY	3536408	3537748	.	-	.	Name=Feature00774
CM119786	BLAST	MAGGY	6433771	6435051	.	+	.	Name=Feature00775
CM119786	BLAST	MAGGY	6174230	6175816	.	-	.	Name=Feature00776
CM119786	BLAST	MAGGY	2022542	2023102	.	+	.	Name=Feature00777
CM119786	BLAST	MAGGY	153833	154549	.	-	.	Name=Feature00778
CM119786	BLAST	MAGGY	151491	153644	.	-	.	Name=Feature00779
CM119786	BLAST	MAGGY	153646	153801	.	-	.	Name=Feature00780
CM119786	BLAST	MAGGY	4670085	4671425	.	-	.	Name=Feature00781
CM119786	BLAST	MAGGY	5657420	5657836	.	+	.	Name=Feature00782
CM119786	BLAST	MAGGY	5657190	5657441	.	+	.	Name=Feature00783
CM119786	BLAST	MAGGY	1967531	1968871	.	+	.	Name=Feature00784
CM119786	BLAST	MAGGY	4419479	4420819	.	+	.	Name=Feature00785
CM119786	BLAST	MAGGY	1983569	1984255	.	+	.	Name=Feature00786
CM119786	BLAST	MAGGY	4635903	4637219	.	-	.	Name=Feature00787
CM119786	BLAST	MAGGY	3501011	3502372	.	+	.	Name=Feature00788
CM119786	BLAST	MAGGY	5665102	5666460	.	+	.	Name=Feature00789
CM119786	BLAST	MAGGY	4402399	4403838	.	-	.	Name=Feature00790
CM119786	BLAST	MAGGY	567071	568429	.	-	.	Name=Feature00791
CM119786	BLAST	MAGGY	4411842	4413197	.	-	.	Name=Feature00792
CM119786	BLAST	MAGGY	5728944	5730308	.	+	.	Name=Feature00793
CM119786	BLAST	MAGGY	5626765	5628123	.	-	.	Name=Feature00794
CM119786	BLAST	MAGGY	4424978	4426078	.	+	.	Name=Feature00795
CM119786	BLAST	MAGGY	4426092	4426328	.	+	.	Name=Feature00796
CM119786	BLAST	MAGGY	159411	160853	.	+	.	Name=Feature00797
CM119786	BLAST	MAGGY	3529425	3530783	.	+	.	Name=Feature00798
CM119786	BLAST	MAGGY	6237257	6237922	.	-	.	Name=Feature00799
CM119786	BLAST	MAGGY	2011465	2012046	.	-	.	Name=Feature00800
CM119786	BLAST	MAGGY	4781989	4783509	.	+	.	Name=Feature00801
CM119786	BLAST	MAGGY	5719276	5720172	.	-	.	Name=Feature00802
CM119786	BLAST	MAGGY	5705035	5705559	.	+	.	Name=Feature00803
CM119786	BLAST	MAGGY	31535	32050	.	+	.	Name=Feature00804
CM119786	BLAST	MAGGY	6254178	6254693	.	-	.	Name=Feature00805
CM119786	BLAST	MAGGY	2001208	2001681	.	+	.	Name=Feature00806
CM119786	BLAST	MAGGY	4625449	4626885	.	-	.	Name=Feature00807
CM119786	BLAST	MAGGY	6186494	6187846	.	-	.	Name=Feature00808
CM119786	BLAST	MAGGY	6014479	6015795	.	+	.	Name=Feature00809
CM119786	BLAST	MAGGY	1960166	1960708	.	+	.	Name=Feature00810
CM119786	BLAST	MAGGY	259667	260167	.	-	.	Name=Feature00811
CM119786	BLAST	MAGGY	224361	224891	.	+	.	Name=Feature00812
CM119786	BLAST	MAGGY	4031555	4032865	.	+	.	Name=Feature00813
CM119786	BLAST	MAGGY	4875641	4876282	.	-	.	Name=Feature00814
CM119786	BLAST	MAGGY	4876276	4876365	.	-	.	Name=Feature00815
CM119786	BLAST	MAGGY	4857323	4858645	.	-	.	Name=Feature00816
CM119786	BLAST	MAGGY	6127559	6128704	.	+	.	Name=Feature00817
CM119786	BLAST	MAGGY	553845	554801	.	-	.	Name=Feature00818
CM119786	BLAST	MAGGY	2118881	2120284	.	-	.	Name=Feature00819
CM119786	BLAST	MAGGY	1950271	1950849	.	-	.	Name=Feature00820
CM119786	BLAST	MAGGY	6167828	6169132	.	+	.	Name=Feature00821
CM119786	BLAST	MAGGY	205666	206667	.	+	.	Name=Feature00822
CM119786	BLAST	MAGGY	257808	258416	.	-	.	Name=Feature00823
CM119786	BLAST	MAGGY	6242508	6243341	.	-	.	Name=Feature00824
CM119786	BLAST	MAGGY	5646778	5648022	.	+	.	Name=Feature00825
CM119786	BLAST	MAGGY	97076	98335	.	-	.	Name=Feature00826
CM119786	BLAST	MAGGY	6117371	6118195	.	-	.	Name=Feature00827
CM119786	BLAST	MAGGY	83396	84718	.	-	.	Name=Feature00828
CM119786	BLAST	MAGGY	840474	841790	.	+	.	Name=Feature00829
CM119786	BLAST	MAGGY	6060406	6061665	.	-	.	Name=Feature00830
CM119786	BLAST	MAGGY	6020335	6020970	.	-	.	Name=Feature00831
CM119786	BLAST	MAGGY	104675	105997	.	-	.	Name=Feature00832
CM119786	BLAST	MAGGY	5707665	5708987	.	-	.	Name=Feature00833
CM119786	BLAST	MAGGY	5688929	5689375	.	+	.	Name=Feature00834
CM119786	BLAST	MAGGY	4437361	4438560	.	+	.	Name=Feature00835
CM119786	BLAST	MAGGY	3495595	3496863	.	-	.	Name=Feature00836
CM119786	BLAST	MAGGY	6388467	6388961	.	-	.	Name=Feature00837
CM119786	BLAST	MAGGY	5693475	5694731	.	+	.	Name=Feature00838
CM119786	BLAST	MAGGY	4912298	4914130	.	+	.	Name=Feature00839
CM119786	BLAST	MAGGY	6138708	6139907	.	-	.	Name=Feature00840
CM119786	BLAST	MAGGY	253808	255055	.	+	.	Name=Feature00841
CM119786	BLAST	MAGGY	228931	230253	.	+	.	Name=Feature00842
CM119786	BLAST	MAGGY	6191224	6192063	.	+	.	Name=Feature00843
CM119786	BLAST	MAGGY	6240044	6241243	.	-	.	Name=Feature00844
CM119786	BLAST	MAGGY	3534677	3535921	.	-	.	Name=Feature00845
CM119786	BLAST	MAGGY	4757664	4758062	.	+	.	Name=Feature00846
CM119786	BLAST	MAGGY	1965140	1965568	.	-	.	Name=Feature00847
CM119786	BLAST	MAGGY	4831649	4832851	.	-	.	Name=Feature00848
CM119786	BLAST	MAGGY	218043	218414	.	+	.	Name=Feature00849
CM119786	BLAST	MAGGY	6131133	6132380	.	-	.	Name=Feature00850
CM119786	BLAST	MAGGY	4851639	4852484	.	+	.	Name=Feature00851
CM119786	BLAST	MAGGY	5979176	5980420	.	+	.	Name=Feature00852
CM119786	BLAST	MAGGY	4763040	4763888	.	+	.	Name=Feature00853
CM119786	BLAST	MAGGY	6404095	6405417	.	-	.	Name=Feature00854
CM119786	BLAST	MAGGY	6436839	6438107	.	+	.	Name=Feature00855
CM119786	BLAST	MAGGY	2072804	2073214	.	+	.	Name=Feature00856
CM119786	BLAST	MAGGY	6375749	6376969	.	-	.	Name=Feature00857
CM119786	BLAST	MAGGY	1978557	1979756	.	-	.	Name=Feature00858
CM119786	BLAST	MAGGY	4328355	4329761	.	+	.	Name=Feature00859
CM119786	BLAST	MAGGY	53369	53719	.	-	.	Name=Feature00860
CM119786	BLAST	MAGGY	4850947	4851453	.	+	.	Name=Feature00861
CM119786	BLAST	MAGGY	57513	57818	.	+	.	Name=Feature00862
CM119786	BLAST	MAGGY	6216020	6217324	.	-	.	Name=Feature00863
CM119786	BLAST	MAGGY	4942422	4942811	.	+	.	Name=Feature00864
CM119786	BLAST	MAGGY	4395119	4396318	.	+	.	Name=Feature00865
CM119786	BLAST	MAGGY	468993	469268	.	+	.	Name=Feature00866
CM119786	BLAST	MAGGY	823553	824755	.	-	.	Name=Feature00867
CM119786	BLAST	MAGGY	3502838	3504079	.	+	.	Name=Feature00868
CM119786	BLAST	MAGGY	6241772	6242620	.	-	.	Name=Feature00869
CM119786	BLAST	MAGGY	6206216	6207415	.	+	.	Name=Feature00870
CM119786	BLAST	MAGGY	4697027	4697335	.	-	.	Name=Feature00871
CM119786	BLAST	MAGGY	56228	56602	.	-	.	Name=Feature00872
CM119786	BLAST	MAGGY	3525762	3526961	.	+	.	Name=Feature00873
CM119786	BLAST	MAGGY	1969400	1970602	.	+	.	Name=Feature00874
CM119786	BLAST	MAGGY	499529	500770	.	-	.	Name=Feature00875
CM119786	BLAST	MAGGY	2913058	2913396	.	-	.	Name=Feature00876
CM119786	BLAST	MAGGY	6276127	6276882	.	-	.	Name=Feature00877
CM119786	BLAST	MAGGY	6469472	6469801	.	-	.	Name=Feature00878
CM119786	BLAST	MAGGY	573161	574360	.	+	.	Name=Feature00879
CM119786	BLAST	MAGGY	5666884	5668170	.	+	.	Name=Feature00880
CM119786	BLAST	MAGGY	6440220	6441284	.	+	.	Name=Feature00881
CM119786	BLAST	MAGGY	540776	541891	.	+	.	Name=Feature00882
CM119786	BLAST	MAGGY	2021143	2021457	.	+	.	Name=Feature00883
CM119786	BLAST	MAGGY	115420	115722	.	-	.	Name=Feature00884
CM119786	BLAST	MAGGY	4651225	4651437	.	+	.	Name=Feature00885
CM119786	BLAST	MAGGY	6184790	6185989	.	-	.	Name=Feature00886
CM119786	BLAST	MAGGY	1950815	1951135	.	-	.	Name=Feature00887
CM119786	BLAST	MAGGY	6204980	6205687	.	+	.	Name=Feature00888
CM119786	BLAST	MAGGY	6056126	6057370	.	-	.	Name=Feature00889
CM119786	BLAST	MAGGY	3531294	3532493	.	+	.	Name=Feature00890
CM119786	BLAST	MAGGY	4886924	4887076	.	+	.	Name=Feature00891
CM119786	BLAST	MAGGY	6178122	6179363	.	+	.	Name=Feature00892
CM119786	BLAST	MAGGY	2037021	2038220	.	-	.	Name=Feature00893
CM119786	BLAST	MAGGY	4668353	4669552	.	-	.	Name=Feature00894
CM119786	BLAST	MAGGY	6009645	6010847	.	-	.	Name=Feature00895
CM119786	BLAST	MAGGY	2049347	2050546	.	+	.	Name=Feature00896
CM119786	BLAST	MAGGY	74498	75253	.	+	.	Name=Feature00897
CM119786	BLAST	MAGGY	5987904	5989103	.	+	.	Name=Feature00898
CM119786	BLAST	MAGGY	6409564	6410331	.	+	.	Name=Feature00899
CM119786	BLAST	MAGGY	6287071	6288186	.	+	.	Name=Feature00900
CM119786	BLAST	MAGGY	514466	515458	.	-	.	Name=Feature00901
CM119786	BLAST	MAGGY	5684467	5685129	.	-	.	Name=Feature00902
CM119786	BLAST	MAGGY	4783978	4785219	.	+	.	Name=Feature00903
CM119786	BLAST	MAGGY	6374105	6374548	.	+	.	Name=Feature00904
CM119786	BLAST	MAGGY	5725899	5726252	.	-	.	Name=Feature00905
CM119786	BLAST	MAGGY	6113750	6114949	.	-	.	Name=Feature00906
CM119786	BLAST	MAGGY	6115289	6115912	.	-	.	Name=Feature00907
CM119786	BLAST	MAGGY	29418	29684	.	+	.	Name=Feature00908
CM119786	BLAST	MAGGY	5974907	5975140	.	+	.	Name=Feature00909
CM119786	BLAST	MAGGY	565361	566560	.	-	.	Name=Feature00910
CM119786	BLAST	MAGGY	6011265	6011909	.	-	.	Name=Feature00911
CM119786	BLAST	MAGGY	4421348	4422547	.	+	.	Name=Feature00912
CM119786	BLAST	MAGGY	6143728	6144948	.	+	.	Name=Feature00913
CM119786	BLAST	MAGGY	4852908	4854110	.	+	.	Name=Feature00914
CM119786	BLAST	MAGGY	5625055	5626296	.	-	.	Name=Feature00915
CM119786	BLAST	MAGGY	4410303	4411418	.	-	.	Name=Feature00916
CM119786	BLAST	MAGGY	5696822	5697073	.	-	.	Name=Feature00917
CM119786	BLAST	MAGGY	5709411	5709965	.	-	.	Name=Feature00918
CM119786	BLAST	MAGGY	196525	197223	.	-	.	Name=Feature00919
CM119786	BLAST	MAGGY	6164541	6165245	.	-	.	Name=Feature00920
CM119786	BLAST	MAGGY	4356847	4357065	.	-	.	Name=Feature00921
CM119786	BLAST	MAGGY	4359392	4359679	.	-	.	Name=Feature00922
CM119786	BLAST	MAGGY	5730771	5731349	.	+	.	Name=Feature00923
CM119786	BLAST	MAGGY	4918255	4919202	.	+	.	Name=Feature00924
CM119786	BLAST	MAGGY	1952034	1952192	.	+	.	Name=Feature00925
CM119786	BLAST	MAGGY	6444390	6444566	.	+	.	Name=Feature00926
CM119786	BLAST	MAGGY	6383944	6384348	.	+	.	Name=Feature00927
CM119786	BLAST	MAGGY	2072044	2072271	.	+	.	Name=Feature00928
CM119786	BLAST	MAGGY	6317384	6317647	.	-	.	Name=Feature00929
CM119786	BLAST	MAGGY	6339040	6339621	.	-	.	Name=Feature00930
CM119786	BLAST	MAGGY	6173231	6173740	.	-	.	Name=Feature00931
CM119786	BLAST	MAGGY	4907098	4907220	.	-	.	Name=Feature00932
CM119786	BLAST	MAGGY	115632	115841	.	-	.	Name=Feature00933
CM119786	BLAST	MAGGY	76057	76437	.	+	.	Name=Feature00934
CM119786	BLAST	MAGGY	6354612	6355559	.	-	.	Name=Feature00935
CM119786	BLAST	MAGGY	2020129	2020242	.	-	.	Name=Feature00936
CM119784	BLAST	MAGGY	64797	68447	.	+	.	Name=Feature00937
CM119784	BLAST	MAGGY	8142886	8146536	.	-	.	Name=Feature00938
CM119784	BLAST	MAGGY	5924505	5928155	.	-	.	Name=Feature00939
CM119784	BLAST	MAGGY	3489802	3493452	.	+	.	Name=Feature00940
CM119784	BLAST	MAGGY	3430348	3434997	.	+	.	Name=Feature00941
CM119784	BLAST	MAGGY	5916688	5920344	.	+	.	Name=Feature00942
CM119784	BLAST	MAGGY	86163	89813	.	+	.	Name=Feature00943
CM119784	BLAST	MAGGY	7839901	7843551	.	+	.	Name=Feature00944
CM119784	BLAST	MAGGY	4634600	4638256	.	-	.	Name=Feature00945
CM119784	BLAST	MAGGY	1309807	1313553	.	+	.	Name=Feature00946
CM119784	BLAST	MAGGY	7445257	7448913	.	+	.	Name=Feature00947
CM119784	BLAST	MAGGY	3906724	3910380	.	-	.	Name=Feature00948
CM119784	BLAST	MAGGY	4246028	4249684	.	+	.	Name=Feature00949
CM119784	BLAST	MAGGY	239535	243182	.	-	.	Name=Feature00950
CM119784	BLAST	MAGGY	4065078	4068728	.	+	.	Name=Feature00951
CM119784	BLAST	MAGGY	2570507	2574163	.	+	.	Name=Feature00952
CM119784	BLAST	MAGGY	4419526	4423170	.	+	.	Name=Feature00953
CM119784	BLAST	MAGGY	4598728	4602384	.	-	.	Name=Feature00954
CM119784	BLAST	MAGGY	150955	154611	.	-	.	Name=Feature00955
CM119784	BLAST	MAGGY	3463721	3467371	.	-	.	Name=Feature00956
CM119784	BLAST	MAGGY	1289897	1293553	.	-	.	Name=Feature00957
CM119784	BLAST	MAGGY	4653948	4657601	.	-	.	Name=Feature00958
CM119784	BLAST	MAGGY	3862470	3866123	.	+	.	Name=Feature00959
CM119784	BLAST	MAGGY	7802107	7805763	.	-	.	Name=Feature00960
CM119784	BLAST	MAGGY	8078263	8081919	.	+	.	Name=Feature00961
CM119784	BLAST	MAGGY	4346956	4350606	.	-	.	Name=Feature00962
CM119784	BLAST	MAGGY	4515388	4519308	.	-	.	Name=Feature00963
CM119784	BLAST	MAGGY	4340040	4343696	.	+	.	Name=Feature00964
CM119784	BLAST	MAGGY	5811853	5815506	.	-	.	Name=Feature00965
CM119784	BLAST	MAGGY	4667788	4671438	.	+	.	Name=Feature00966
CM119784	BLAST	MAGGY	107518	111168	.	+	.	Name=Feature00967
CM119784	BLAST	MAGGY	8202596	8206252	.	+	.	Name=Feature00968
CM119784	BLAST	MAGGY	6849838	6853491	.	+	.	Name=Feature00969
CM119784	BLAST	MAGGY	7858483	7862136	.	+	.	Name=Feature00970
CM119784	BLAST	MAGGY	7990276	7993926	.	-	.	Name=Feature00971
CM119784	BLAST	MAGGY	4118640	4122290	.	-	.	Name=Feature00972
CM119784	BLAST	MAGGY	4566267	4569920	.	+	.	Name=Feature00973
CM119784	BLAST	MAGGY	3504876	3508532	.	-	.	Name=Feature00974
CM119784	BLAST	MAGGY	4803532	4807188	.	-	.	Name=Feature00975
CM119784	BLAST	MAGGY	8194688	8198341	.	+	.	Name=Feature00976
CM119784	BLAST	MAGGY	4491917	4495570	.	-	.	Name=Feature00977
CM119784	BLAST	MAGGY	7822340	7825996	.	+	.	Name=Feature00978
CM119784	BLAST	MAGGY	3474353	3478006	.	-	.	Name=Feature00979
CM119784	BLAST	MAGGY	3890282	3893932	.	+	.	Name=Feature00980
CM119784	BLAST	MAGGY	1326896	1330552	.	-	.	Name=Feature00981
CM119784	BLAST	MAGGY	4525678	4529334	.	-	.	Name=Feature00982
CM119784	BLAST	MAGGY	3511977	3515633	.	-	.	Name=Feature00983
CM119784	BLAST	MAGGY	4486854	4490504	.	+	.	Name=Feature00984
CM119784	BLAST	MAGGY	8173289	8176939	.	-	.	Name=Feature00985
CM119784	BLAST	MAGGY	4554481	4558137	.	-	.	Name=Feature00986
CM119784	BLAST	MAGGY	4765418	4769074	.	-	.	Name=Feature00987
CM119784	BLAST	MAGGY	6880312	6883590	.	-	.	Name=Feature00988
CM119784	BLAST	MAGGY	1301672	1305400	.	-	.	Name=Feature00989
CM119784	BLAST	MAGGY	4088460	4092113	.	-	.	Name=Feature00990
CM119784	BLAST	MAGGY	3451775	3455428	.	-	.	Name=Feature00991
CM119784	BLAST	MAGGY	7809205	7812855	.	-	.	Name=Feature00992
CM119784	BLAST	MAGGY	1340235	1343891	.	+	.	Name=Feature00993
CM119784	BLAST	MAGGY	4010459	4014124	.	+	.	Name=Feature00994
CM119784	BLAST	MAGGY	4607380	4611033	.	+	.	Name=Feature00995
CM119784	BLAST	MAGGY	179037	182687	.	-	.	Name=Feature00996
CM119784	BLAST	MAGGY	4279761	4283261	.	-	.	Name=Feature00997
CM119784	BLAST	MAGGY	4323155	4326808	.	+	.	Name=Feature00998
CM119784	BLAST	MAGGY	298938	302594	.	+	.	Name=Feature00999
CM119784	BLAST	MAGGY	1346265	1349921	.	+	.	Name=Feature01000
CM119784	BLAST	MAGGY	7977548	7981201	.	+	.	Name=Feature01001
CM119784	BLAST	MAGGY	307499	311152	.	+	.	Name=Feature01002
CM119784	BLAST	MAGGY	4354099	4357383	.	-	.	Name=Feature01003
CM119784	BLAST	MAGGY	7772488	7776144	.	+	.	Name=Feature01004
CM119784	BLAST	MAGGY	3537243	3540992	.	+	.	Name=Feature01005
CM119784	BLAST	MAGGY	3528408	3532073	.	+	.	Name=Feature01006
CM119784	BLAST	MAGGY	8124811	8128275	.	+	.	Name=Feature01007
CM119784	BLAST	MAGGY	1284880	1288398	.	-	.	Name=Feature01008
CM119784	BLAST	MAGGY	4024257	4027718	.	-	.	Name=Feature01009
CM119784	BLAST	MAGGY	4583279	4586650	.	+	.	Name=Feature01010
CM119784	BLAST	MAGGY	3327	6977	.	-	.	Name=Feature01011
CM119784	BLAST	MAGGY	8208136	8211786	.	+	.	Name=Feature01012
CM119784	BLAST	MAGGY	4440007	4443657	.	-	.	Name=Feature01013
CM119784	BLAST	MAGGY	3441937	3445608	.	-	.	Name=Feature01014
CM119784	BLAST	MAGGY	271087	274209	.	+	.	Name=Feature01015
CM119784	BLAST	MAGGY	7956051	7958933	.	-	.	Name=Feature01016
CM119784	BLAST	MAGGY	3519525	3522605	.	+	.	Name=Feature01017
CM119784	BLAST	MAGGY	4550007	4552805	.	+	.	Name=Feature01018
CM119784	BLAST	MAGGY	4497530	4500349	.	+	.	Name=Feature01019
CM119784	BLAST	MAGGY	4640246	4642882	.	-	.	Name=Feature01020
CM119784	BLAST	MAGGY	7862665	7865397	.	-	.	Name=Feature01021
CM119784	BLAST	MAGGY	4142899	4145823	.	-	.	Name=Feature01022
CM119784	BLAST	MAGGY	3826793	3829660	.	+	.	Name=Feature01023
CM119784	BLAST	MAGGY	4055577	4058219	.	-	.	Name=Feature01024
CM119784	BLAST	MAGGY	156556	159405	.	+	.	Name=Feature01025
CM119784	BLAST	MAGGY	4479621	4482395	.	+	.	Name=Feature01026
CM119784	BLAST	MAGGY	7971125	7973641	.	-	.	Name=Feature01027
CM119784	BLAST	MAGGY	4085422	4087938	.	-	.	Name=Feature01028
CM119784	BLAST	MAGGY	1298690	1301083	.	-	.	Name=Feature01029
CM119784	BLAST	MAGGY	175275	177980	.	-	.	Name=Feature01030
CM119784	BLAST	MAGGY	7984503	7986983	.	+	.	Name=Feature01031
CM119784	BLAST	MAGGY	5922099	5924072	.	+	.	Name=Feature01032
CM119784	BLAST	MAGGY	4456623	4458869	.	+	.	Name=Feature01033
CM119784	BLAST	MAGGY	7895609	7897696	.	-	.	Name=Feature01034
CM119784	BLAST	MAGGY	1244450	1246693	.	+	.	Name=Feature01035
CM119784	BLAST	MAGGY	4018810	4020942	.	-	.	Name=Feature01036
CM119784	BLAST	MAGGY	4164834	4166960	.	-	.	Name=Feature01037
CM119784	BLAST	MAGGY	258396	260528	.	-	.	Name=Feature01038
CM119784	BLAST	MAGGY	4522998	4525088	.	+	.	Name=Feature01039
CM119784	BLAST	MAGGY	1332442	1334451	.	-	.	Name=Feature01040
CM119784	BLAST	MAGGY	1321857	1324139	.	+	.	Name=Feature01041
CM119784	BLAST	MAGGY	1316428	1318134	.	+	.	Name=Feature01042
CM119784	BLAST	MAGGY	3497955	3499700	.	-	.	Name=Feature01043
CM119784	BLAST	MAGGY	7844072	7845685	.	+	.	Name=Feature01044
CM119784	BLAST	MAGGY	3900247	3902154	.	+	.	Name=Feature01045
CM119784	BLAST	MAGGY	5929984	5931705	.	+	.	Name=Feature01046
CM119784	BLAST	MAGGY	63787	64899	.	+	.	Name=Feature01047
CM119784	BLAST	MAGGY	8146440	8147546	.	-	.	Name=Feature01048
CM119784	BLAST	MAGGY	1324724	1326361	.	-	.	Name=Feature01049
CM119784	BLAST	MAGGY	7905152	7906720	.	-	.	Name=Feature01050
CM119784	BLAST	MAGGY	267673	269193	.	-	.	Name=Feature01051
CM119784	BLAST	MAGGY	4531316	4532881	.	+	.	Name=Feature01052
CM119784	BLAST	MAGGY	3913128	3914627	.	+	.	Name=Feature01053
CM119784	BLAST	MAGGY	39271	40941	.	-	.	Name=Feature01054
CM119784	BLAST	MAGGY	1241933	1243351	.	+	.	Name=Feature01055
CM119784	BLAST	MAGGY	4017287	4018807	.	-	.	Name=Feature01056
CM119784	BLAST	MAGGY	5928053	5929165	.	-	.	Name=Feature01057
CM119784	BLAST	MAGGY	4455376	4456626	.	+	.	Name=Feature01058
CM119784	BLAST	MAGGY	4094002	4095159	.	-	.	Name=Feature01059
CM119784	BLAST	MAGGY	33940	34956	.	-	.	Name=Feature01060
CM119784	BLAST	MAGGY	7835878	7836897	.	+	.	Name=Feature01061
CM119784	BLAST	MAGGY	7836876	7838015	.	+	.	Name=Feature01062
CM119784	BLAST	MAGGY	4483339	4484355	.	+	.	Name=Feature01063
CM119784	BLAST	MAGGY	4372817	4373836	.	-	.	Name=Feature01064
CM119784	BLAST	MAGGY	4371846	4372838	.	-	.	Name=Feature01065
CM119784	BLAST	MAGGY	269172	270188	.	-	.	Name=Feature01066
CM119784	BLAST	MAGGY	4095138	4096157	.	-	.	Name=Feature01067
CM119784	BLAST	MAGGY	4521994	4523019	.	+	.	Name=Feature01068
CM119784	BLAST	MAGGY	1240936	1241895	.	+	.	Name=Feature01069
CM119784	BLAST	MAGGY	3822972	3823997	.	+	.	Name=Feature01070
CM119784	BLAST	MAGGY	3823976	3824773	.	+	.	Name=Feature01071
CM119784	BLAST	MAGGY	3899582	3900253	.	+	.	Name=Feature01072
CM119784	BLAST	MAGGY	4484334	4484951	.	+	.	Name=Feature01073
CM119784	BLAST	MAGGY	33371	33961	.	-	.	Name=Feature01074
CM119784	BLAST	MAGGY	7982247	7983740	.	-	.	Name=Feature01075
CM119784	BLAST	MAGGY	1318126	1319418	.	+	.	Name=Feature01076
CM119784	BLAST	MAGGY	4394481	4395500	.	-	.	Name=Feature01077
CM119784	BLAST	MAGGY	4394125	4394502	.	-	.	Name=Feature01078
CM119784	BLAST	MAGGY	4393950	4394135	.	-	.	Name=Feature01079
CM119784	BLAST	MAGGY	3483852	3484868	.	+	.	Name=Feature01080
CM119784	BLAST	MAGGY	3484847	3485245	.	+	.	Name=Feature01081
CM119784	BLAST	MAGGY	3488792	3489817	.	+	.	Name=Feature01082
CM119784	BLAST	MAGGY	5915693	5916712	.	+	.	Name=Feature01083
CM119784	BLAST	MAGGY	4638148	4639260	.	-	.	Name=Feature01084
CM119784	BLAST	MAGGY	1296842	1298164	.	+	.	Name=Feature01085
CM119784	BLAST	MAGGY	7838891	7839994	.	+	.	Name=Feature01086
CM119784	BLAST	MAGGY	4467588	4468601	.	+	.	Name=Feature01087
CM119784	BLAST	MAGGY	4468583	4469068	.	+	.	Name=Feature01088
CM119784	BLAST	MAGGY	1308896	1309921	.	+	.	Name=Feature01089
CM119784	BLAST	MAGGY	7805664	7806767	.	-	.	Name=Feature01090
CM119784	BLAST	MAGGY	3910359	3911375	.	-	.	Name=Feature01091
CM119784	BLAST	MAGGY	7444253	7445278	.	+	.	Name=Feature01092
CM119784	BLAST	MAGGY	85153	86256	.	+	.	Name=Feature01093
CM119784	BLAST	MAGGY	4418522	4419619	.	+	.	Name=Feature01094
CM119784	BLAST	MAGGY	4064083	4065099	.	+	.	Name=Feature01095
CM119784	BLAST	MAGGY	4447540	4448559	.	+	.	Name=Feature01096
CM119784	BLAST	MAGGY	4448538	4448714	.	+	.	Name=Feature01097
CM119784	BLAST	MAGGY	6848834	6849859	.	+	.	Name=Feature01098
CM119784	BLAST	MAGGY	1293532	1294557	.	-	.	Name=Feature01099
CM119784	BLAST	MAGGY	3467272	3468366	.	-	.	Name=Feature01100
CM119784	BLAST	MAGGY	243167	244192	.	-	.	Name=Feature01101
CM119784	BLAST	MAGGY	4602285	4603382	.	-	.	Name=Feature01102
CM119784	BLAST	MAGGY	154512	155615	.	-	.	Name=Feature01103
CM119784	BLAST	MAGGY	4245024	4246118	.	+	.	Name=Feature01104
CM119784	BLAST	MAGGY	5921101	5922198	.	+	.	Name=Feature01105
CM119784	BLAST	MAGGY	4807089	4808186	.	-	.	Name=Feature01106
CM119784	BLAST	MAGGY	3861466	3862569	.	+	.	Name=Feature01107
CM119784	BLAST	MAGGY	4574012	4575106	.	+	.	Name=Feature01108
CM119784	BLAST	MAGGY	106523	107539	.	+	.	Name=Feature01109
CM119784	BLAST	MAGGY	4339036	4340061	.	+	.	Name=Feature01110
CM119784	BLAST	MAGGY	4190486	4191586	.	+	.	Name=Feature01111
CM119784	BLAST	MAGGY	4518939	4520033	.	-	.	Name=Feature01112
CM119784	BLAST	MAGGY	7865307	7866392	.	-	.	Name=Feature01113
CM119784	BLAST	MAGGY	1315430	1316524	.	+	.	Name=Feature01114
CM119784	BLAST	MAGGY	4485850	4486875	.	+	.	Name=Feature01115
CM119784	BLAST	MAGGY	4666784	4667875	.	+	.	Name=Feature01116
CM119784	BLAST	MAGGY	4283162	4284265	.	-	.	Name=Feature01117
CM119784	BLAST	MAGGY	2569512	2570606	.	+	.	Name=Feature01118
CM119784	BLAST	MAGGY	4350507	4351604	.	-	.	Name=Feature01119
CM119784	BLAST	MAGGY	8193690	8194778	.	+	.	Name=Feature01120
CM119784	BLAST	MAGGY	4549003	4550097	.	+	.	Name=Feature01121
CM119784	BLAST	MAGGY	3508511	3509530	.	-	.	Name=Feature01122
CM119784	BLAST	MAGGY	7857479	7858582	.	+	.	Name=Feature01123
CM119784	BLAST	MAGGY	4357362	4358378	.	-	.	Name=Feature01124
CM119784	BLAST	MAGGY	4058120	4059223	.	-	.	Name=Feature01125
CM119784	BLAST	MAGGY	5815485	5816504	.	-	.	Name=Feature01126
CM119784	BLAST	MAGGY	4632989	4634014	.	-	.	Name=Feature01127
CM119784	BLAST	MAGGY	7847491	7850730	.	+	.	Name=Feature01128
CM119784	BLAST	MAGGY	1330531	1331547	.	-	.	Name=Feature01129
CM119784	BLAST	MAGGY	3889284	3890381	.	+	.	Name=Feature01130
CM119784	BLAST	MAGGY	7993905	7994924	.	-	.	Name=Feature01131
CM119784	BLAST	MAGGY	4565269	4566354	.	+	.	Name=Feature01132
CM119784	BLAST	MAGGY	1319878	1320981	.	-	.	Name=Feature01133
CM119784	BLAST	MAGGY	4154509	4155612	.	-	.	Name=Feature01134
CM119784	BLAST	MAGGY	4606385	4607401	.	+	.	Name=Feature01135
CM119784	BLAST	MAGGY	7821345	7822439	.	+	.	Name=Feature01136
CM119784	BLAST	MAGGY	7958834	7959931	.	-	.	Name=Feature01137
CM119784	BLAST	MAGGY	6883569	6884585	.	-	.	Name=Feature01138
CM119784	BLAST	MAGGY	3856862	3857947	.	+	.	Name=Feature01139
CM119784	BLAST	MAGGY	4558038	4559132	.	-	.	Name=Feature01140
CM119784	BLAST	MAGGY	3455407	3456423	.	-	.	Name=Feature01141
CM119784	BLAST	MAGGY	4445498	4446700	.	+	.	Name=Feature01142
CM119784	BLAST	MAGGY	306495	307520	.	+	.	Name=Feature01143
CM119784	BLAST	MAGGY	8077259	8078362	.	+	.	Name=Feature01144
CM119784	BLAST	MAGGY	4648483	4649478	.	-	.	Name=Feature01145
CM119784	BLAST	MAGGY	4529235	4530332	.	-	.	Name=Feature01146
CM119784	BLAST	MAGGY	8201601	8202695	.	+	.	Name=Feature01147
CM119784	BLAST	MAGGY	4478623	4479711	.	+	.	Name=Feature01148
CM119784	BLAST	MAGGY	3477907	3479001	.	-	.	Name=Feature01149
CM119784	BLAST	MAGGY	4768975	4770069	.	-	.	Name=Feature01150
CM119784	BLAST	MAGGY	1305379	1306398	.	-	.	Name=Feature01151
CM119784	BLAST	MAGGY	4092014	4093108	.	-	.	Name=Feature01152
CM119784	BLAST	MAGGY	4122269	4123285	.	-	.	Name=Feature01153
CM119784	BLAST	MAGGY	8176918	8177943	.	-	.	Name=Feature01154
CM119784	BLAST	MAGGY	7976011	7976985	.	+	.	Name=Feature01155
CM119784	BLAST	MAGGY	8116902	8117990	.	+	.	Name=Feature01156
CM119784	BLAST	MAGGY	182600	183685	.	-	.	Name=Feature01157
CM119784	BLAST	MAGGY	4502369	4503034	.	+	.	Name=Feature01158
CM119784	BLAST	MAGGY	4503016	4503519	.	+	.	Name=Feature01159
CM119784	BLAST	MAGGY	7812834	7813853	.	-	.	Name=Feature01160
CM119784	BLAST	MAGGY	4495471	4496574	.	-	.	Name=Feature01161
CM119784	BLAST	MAGGY	8129479	8130573	.	+	.	Name=Feature01162
CM119784	BLAST	MAGGY	3935590	3936534	.	+	.	Name=Feature01163
CM119784	BLAST	MAGGY	7771484	7772506	.	+	.	Name=Feature01164
CM119784	BLAST	MAGGY	4592913	4596014	.	+	.	Name=Feature01165
CM119784	BLAST	MAGGY	1334361	1335455	.	-	.	Name=Feature01166
CM119784	BLAST	MAGGY	76677	79952	.	+	.	Name=Feature01167
CM119784	BLAST	MAGGY	1339237	1340325	.	+	.	Name=Feature01168
CM119784	BLAST	MAGGY	7906621	7907718	.	-	.	Name=Feature01169
CM119784	BLAST	MAGGY	1288377	1289309	.	-	.	Name=Feature01170
CM119784	BLAST	MAGGY	3527416	3528510	.	+	.	Name=Feature01171
CM119784	BLAST	MAGGY	4543696	4546803	.	+	.	Name=Feature01172
CM119784	BLAST	MAGGY	7852797	7853762	.	+	.	Name=Feature01173
CM119784	BLAST	MAGGY	256369	257451	.	+	.	Name=Feature01174
CM119784	BLAST	MAGGY	3536341	3537426	.	+	.	Name=Feature01175
CM119784	BLAST	MAGGY	4162430	4163503	.	+	.	Name=Feature01176
CM119784	BLAST	MAGGY	4163509	4163634	.	+	.	Name=Feature01177
CM119784	BLAST	MAGGY	6887	7975	.	-	.	Name=Feature01178
CM119784	BLAST	MAGGY	4443636	4444640	.	-	.	Name=Feature01179
CM119784	BLAST	MAGGY	169683	172754	.	-	.	Name=Feature01180
CM119784	BLAST	MAGGY	8207138	8208235	.	+	.	Name=Feature01181
CM119784	BLAST	MAGGY	3445980	3446990	.	-	.	Name=Feature01182
CM119784	BLAST	MAGGY	4500938	4501837	.	+	.	Name=Feature01183
CM119784	BLAST	MAGGY	229100	232378	.	-	.	Name=Feature01184
CM119784	BLAST	MAGGY	143350	146625	.	+	.	Name=Feature01185
CM119784	BLAST	MAGGY	3885092	3886000	.	+	.	Name=Feature01186
CM119784	BLAST	MAGGY	149543	150373	.	+	.	Name=Feature01187
CM119784	BLAST	MAGGY	149442	149564	.	+	.	Name=Feature01188
CM119784	BLAST	MAGGY	7855633	7856562	.	-	.	Name=Feature01189
CM119784	BLAST	MAGGY	4015624	4016595	.	-	.	Name=Feature01190
CM119784	BLAST	MAGGY	3912214	3913218	.	+	.	Name=Feature01191
CM119784	BLAST	MAGGY	4560802	4561668	.	+	.	Name=Feature01192
CM119784	BLAST	MAGGY	7817111	7820275	.	+	.	Name=Feature01193
CM119784	BLAST	MAGGY	3878124	3881018	.	-	.	Name=Feature01194
CM119784	BLAST	MAGGY	8082970	8083623	.	+	.	Name=Feature01195
CM119784	BLAST	MAGGY	8083611	8084033	.	+	.	Name=Feature01196
CM119784	BLAST	MAGGY	4774140	4777451	.	+	.	Name=Feature01197
CM119784	BLAST	MAGGY	4032517	4034001	.	+	.	Name=Feature01198
CM119784	BLAST	MAGGY	125780	126673	.	+	.	Name=Feature01199
CM119784	BLAST	MAGGY	8134855	8136444	.	+	.	Name=Feature01200
CM119784	BLAST	MAGGY	2581189	2582691	.	-	.	Name=Feature01201
CM119784	BLAST	MAGGY	3985203	3986921	.	-	.	Name=Feature01202
CM119784	BLAST	MAGGY	4009713	4010492	.	+	.	Name=Feature01203
CM119784	BLAST	MAGGY	6868452	6869927	.	-	.	Name=Feature01204
CM119784	BLAST	MAGGY	7983622	7984500	.	+	.	Name=Feature01205
CM119784	BLAST	MAGGY	4149281	4150621	.	+	.	Name=Feature01206
CM119784	BLAST	MAGGY	4075834	4077348	.	-	.	Name=Feature01207
CM119784	BLAST	MAGGY	4404785	4406791	.	-	.	Name=Feature01208
CM119784	BLAST	MAGGY	4385667	4386317	.	-	.	Name=Feature01209
CM119784	BLAST	MAGGY	4386302	4386502	.	-	.	Name=Feature01210
CM119784	BLAST	MAGGY	4789261	4791534	.	-	.	Name=Feature01211
CM119784	BLAST	MAGGY	4788467	4789192	.	-	.	Name=Feature01212
CM119784	BLAST	MAGGY	4798012	4799571	.	+	.	Name=Feature01213
CM119784	BLAST	MAGGY	4286553	4287998	.	+	.	Name=Feature01214
CM119784	BLAST	MAGGY	3834734	3836176	.	-	.	Name=Feature01215
CM119784	BLAST	MAGGY	4366650	4368011	.	+	.	Name=Feature01216
CM119784	BLAST	MAGGY	4424069	4425568	.	+	.	Name=Feature01217
CM119784	BLAST	MAGGY	4256607	4258052	.	+	.	Name=Feature01218
CM119784	BLAST	MAGGY	4049331	4050692	.	-	.	Name=Feature01219
CM119784	BLAST	MAGGY	4388665	4390107	.	+	.	Name=Feature01220
CM119784	BLAST	MAGGY	4107548	4108906	.	+	.	Name=Feature01221
CM119784	BLAST	MAGGY	4185263	4186618	.	+	.	Name=Feature01222
CM119784	BLAST	MAGGY	7878086	7880575	.	+	.	Name=Feature01223
CM119784	BLAST	MAGGY	8113184	8114767	.	-	.	Name=Feature01224
CM119784	BLAST	MAGGY	7944782	7946140	.	-	.	Name=Feature01225
CM119784	BLAST	MAGGY	3929237	3929875	.	+	.	Name=Feature01226
CM119784	BLAST	MAGGY	164411	165907	.	-	.	Name=Feature01227
CM119784	BLAST	MAGGY	314893	316452	.	-	.	Name=Feature01228
CM119784	BLAST	MAGGY	295002	296342	.	-	.	Name=Feature01229
CM119784	BLAST	MAGGY	4793571	4795286	.	+	.	Name=Feature01230
CM119784	BLAST	MAGGY	1307370	1308008	.	-	.	Name=Feature01231
CM119784	BLAST	MAGGY	129468	130829	.	+	.	Name=Feature01232
CM119784	BLAST	MAGGY	4203791	4205230	.	+	.	Name=Feature01233
CM119784	BLAST	MAGGY	3894534	3895814	.	+	.	Name=Feature01234
CM119784	BLAST	MAGGY	222532	223974	.	+	.	Name=Feature01235
CM119784	BLAST	MAGGY	1275591	1276238	.	+	.	Name=Feature01236
CM119784	BLAST	MAGGY	100802	102349	.	+	.	Name=Feature01237
CM119784	BLAST	MAGGY	5933824	5935263	.	+	.	Name=Feature01238
CM119784	BLAST	MAGGY	8150121	8151500	.	+	.	Name=Feature01239
CM119784	BLAST	MAGGY	97231	98544	.	-	.	Name=Feature01240
CM119784	BLAST	MAGGY	7901538	7902899	.	-	.	Name=Feature01241
CM119784	BLAST	MAGGY	4112714	4113982	.	+	.	Name=Feature01242
CM119784	BLAST	MAGGY	4002002	4004008	.	+	.	Name=Feature01243
CM119784	BLAST	MAGGY	298315	299028	.	+	.	Name=Feature01244
CM119784	BLAST	MAGGY	1267752	1269308	.	+	.	Name=Feature01245
CM119784	BLAST	MAGGY	7955476	7956057	.	-	.	Name=Feature01246
CM119784	BLAST	MAGGY	138685	140040	.	-	.	Name=Feature01247
CM119784	BLAST	MAGGY	8157709	8159070	.	-	.	Name=Feature01248
CM119784	BLAST	MAGGY	4178139	4179566	.	-	.	Name=Feature01249
CM119784	BLAST	MAGGY	264351	265709	.	-	.	Name=Feature01250
CM119784	BLAST	MAGGY	7795268	7796818	.	+	.	Name=Feature01251
CM119784	BLAST	MAGGY	4657502	4658152	.	-	.	Name=Feature01252
CM119784	BLAST	MAGGY	4266987	4268345	.	-	.	Name=Feature01253
CM119784	BLAST	MAGGY	1314084	1314605	.	-	.	Name=Feature01254
CM119784	BLAST	MAGGY	4430704	4432080	.	+	.	Name=Feature01255
CM119784	BLAST	MAGGY	3925934	3927274	.	-	.	Name=Feature01256
CM119784	BLAST	MAGGY	8098734	8100323	.	+	.	Name=Feature01257
CM119784	BLAST	MAGGY	4382058	4383413	.	-	.	Name=Feature01258
CM119784	BLAST	MAGGY	6874911	6876290	.	+	.	Name=Feature01259
CM119784	BLAST	MAGGY	4622140	4623411	.	+	.	Name=Feature01260
CM119784	BLAST	MAGGY	4410551	4411927	.	+	.	Name=Feature01261
CM119784	BLAST	MAGGY	3921503	3922093	.	+	.	Name=Feature01262
CM119784	BLAST	MAGGY	1249815	1251971	.	+	.	Name=Feature01263
CM119784	BLAST	MAGGY	3939424	3940800	.	+	.	Name=Feature01264
CM119784	BLAST	MAGGY	114729	116321	.	-	.	Name=Feature01265
CM119784	BLAST	MAGGY	6593499	6594875	.	-	.	Name=Feature01266
CM119784	BLAST	MAGGY	1259565	1261133	.	+	.	Name=Feature01267
CM119784	BLAST	MAGGY	6836011	6837390	.	-	.	Name=Feature01268
CM119784	BLAST	MAGGY	3494915	3496255	.	+	.	Name=Feature01269
CM119784	BLAST	MAGGY	4658406	4658855	.	-	.	Name=Feature01270
CM119784	BLAST	MAGGY	4761686	4763065	.	+	.	Name=Feature01271
CM119784	BLAST	MAGGY	6586041	6587420	.	+	.	Name=Feature01272
CM119784	BLAST	MAGGY	7915843	7917225	.	+	.	Name=Feature01273
CM119784	BLAST	MAGGY	6842841	6844181	.	+	.	Name=Feature01274
CM119784	BLAST	MAGGY	4459364	4459930	.	+	.	Name=Feature01275
CM119784	BLAST	MAGGY	8130474	8130998	.	+	.	Name=Feature01276
CM119784	BLAST	MAGGY	6862028	6863386	.	-	.	Name=Feature01277
CM119784	BLAST	MAGGY	7888900	7890486	.	+	.	Name=Feature01278
CM119784	BLAST	MAGGY	7987508	7987987	.	-	.	Name=Feature01279
CM119784	BLAST	MAGGY	3457692	3459167	.	-	.	Name=Feature01280
CM119784	BLAST	MAGGY	8007660	8009021	.	+	.	Name=Feature01281
CM119784	BLAST	MAGGY	4679534	4680874	.	-	.	Name=Feature01282
CM119784	BLAST	MAGGY	4307904	4309079	.	-	.	Name=Feature01283
CM119784	BLAST	MAGGY	7973575	7974168	.	-	.	Name=Feature01284
CM119784	BLAST	MAGGY	1345291	1346283	.	+	.	Name=Feature01285
CM119784	BLAST	MAGGY	4099338	4100534	.	+	.	Name=Feature01286
CM119784	BLAST	MAGGY	3943629	3945788	.	+	.	Name=Feature01287
CM119784	BLAST	MAGGY	57322	58392	.	-	.	Name=Feature01288
CM119784	BLAST	MAGGY	7927916	7929274	.	-	.	Name=Feature01289
CM119784	BLAST	MAGGY	4170356	4171495	.	+	.	Name=Feature01290
CM119784	BLAST	MAGGY	8136880	8138133	.	+	.	Name=Feature01291
CM119784	BLAST	MAGGY	4577761	4579227	.	+	.	Name=Feature01292
CM119784	BLAST	MAGGY	2579503	2580801	.	-	.	Name=Feature01293
CM119784	BLAST	MAGGY	4034455	4035756	.	+	.	Name=Feature01294
CM119784	BLAST	MAGGY	7833866	7834906	.	+	.	Name=Feature01295
CM119784	BLAST	MAGGY	3515612	3516613	.	-	.	Name=Feature01296
CM119784	BLAST	MAGGY	4799950	4801251	.	+	.	Name=Feature01297
CM119784	BLAST	MAGGY	257364	257864	.	+	.	Name=Feature01298
CM119784	BLAST	MAGGY	4151099	4152400	.	+	.	Name=Feature01299
CM119784	BLAST	MAGGY	3975117	3976457	.	+	.	Name=Feature01300
CM119784	BLAST	MAGGY	1279514	1280836	.	+	.	Name=Feature01301
CM119784	BLAST	MAGGY	7870769	7871803	.	-	.	Name=Feature01302
CM119784	BLAST	MAGGY	4735845	4736777	.	+	.	Name=Feature01303
CM119784	BLAST	MAGGY	3964570	3965163	.	+	.	Name=Feature01304
CM119784	BLAST	MAGGY	4331846	4332238	.	-	.	Name=Feature01305
CM119784	BLAST	MAGGY	4751472	4752713	.	+	.	Name=Feature01306
CM119784	BLAST	MAGGY	4329716	4330141	.	+	.	Name=Feature01307
CM119784	BLAST	MAGGY	4027685	4028209	.	-	.	Name=Feature01308
CM119784	BLAST	MAGGY	8085610	8086068	.	-	.	Name=Feature01309
CM119784	BLAST	MAGGY	4137050	4138372	.	-	.	Name=Feature01310
CM119784	BLAST	MAGGY	4439125	4439538	.	-	.	Name=Feature01311
CM119784	BLAST	MAGGY	6866688	6868010	.	-	.	Name=Feature01312
CM119784	BLAST	MAGGY	4020924	4021922	.	-	.	Name=Feature01313
CM119784	BLAST	MAGGY	6872593	6872961	.	-	.	Name=Feature01314
CM119784	BLAST	MAGGY	276805	278124	.	+	.	Name=Feature01315
CM119784	BLAST	MAGGY	7970758	7971120	.	-	.	Name=Feature01316
CM119784	BLAST	MAGGY	4215044	4216360	.	-	.	Name=Feature01317
CM119784	BLAST	MAGGY	4074163	4075485	.	-	.	Name=Feature01318
CM119784	BLAST	MAGGY	4176405	4177679	.	-	.	Name=Feature01319
CM119784	BLAST	MAGGY	8017945	8018688	.	+	.	Name=Feature01320
CM119784	BLAST	MAGGY	4109417	4110676	.	+	.	Name=Feature01321
CM119784	BLAST	MAGGY	4412378	4413619	.	+	.	Name=Feature01322
CM119784	BLAST	MAGGY	290734	291102	.	+	.	Name=Feature01323
CM119784	BLAST	MAGGY	6854218	6855276	.	+	.	Name=Feature01324
CM119784	BLAST	MAGGY	4322221	4322706	.	+	.	Name=Feature01325
CM119784	BLAST	MAGGY	4322706	4323176	.	+	.	Name=Feature01326
CM119784	BLAST	MAGGY	160075	160614	.	-	.	Name=Feature01327
CM119784	BLAST	MAGGY	6844668	6845909	.	+	.	Name=Feature01328
CM119784	BLAST	MAGGY	3983538	3984785	.	-	.	Name=Feature01329
CM119784	BLAST	MAGGY	3833054	3834313	.	-	.	Name=Feature01330
CM119784	BLAST	MAGGY	7943072	7944313	.	-	.	Name=Feature01331
CM119784	BLAST	MAGGY	8155999	8157270	.	-	.	Name=Feature01332
CM119784	BLAST	MAGGY	102878	104077	.	+	.	Name=Feature01333
CM119784	BLAST	MAGGY	55636	56835	.	-	.	Name=Feature01334
CM119784	BLAST	MAGGY	4288416	4289738	.	+	.	Name=Feature01335
CM119784	BLAST	MAGGY	6860318	6861517	.	-	.	Name=Feature01336
CM119784	BLAST	MAGGY	293271	294473	.	-	.	Name=Feature01337
CM119784	BLAST	MAGGY	1296492	1296938	.	+	.	Name=Feature01338
CM119784	BLAST	MAGGY	5935690	5936937	.	+	.	Name=Feature01339
CM119784	BLAST	MAGGY	8111492	8112691	.	-	.	Name=Feature01340
CM119784	BLAST	MAGGY	4157354	4158748	.	-	.	Name=Feature01341
CM119784	BLAST	MAGGY	6876780	6877739	.	+	.	Name=Feature01342
CM119784	BLAST	MAGGY	313240	314376	.	-	.	Name=Feature01343
CM119784	BLAST	MAGGY	3532886	3534022	.	+	.	Name=Feature01344
CM119784	BLAST	MAGGY	3924206	3925447	.	-	.	Name=Feature01345
CM119784	BLAST	MAGGY	4432573	4433775	.	+	.	Name=Feature01346
CM119784	BLAST	MAGGY	1269690	1270988	.	+	.	Name=Feature01347
CM119784	BLAST	MAGGY	4142302	4142646	.	-	.	Name=Feature01348
CM119784	BLAST	MAGGY	4477366	4477722	.	+	.	Name=Feature01349
CM119784	BLAST	MAGGY	4403111	4404322	.	-	.	Name=Feature01350
CM119784	BLAST	MAGGY	3949378	3950469	.	+	.	Name=Feature01351
CM119784	BLAST	MAGGY	4147067	4147336	.	-	.	Name=Feature01352
CM119784	BLAST	MAGGY	4187042	4188289	.	+	.	Name=Feature01353
CM119784	BLAST	MAGGY	95548	96807	.	-	.	Name=Feature01354
CM119784	BLAST	MAGGY	4030149	4030694	.	+	.	Name=Feature01355
CM119784	BLAST	MAGGY	7867466	7868707	.	+	.	Name=Feature01356
CM119784	BLAST	MAGGY	7917712	7918911	.	+	.	Name=Feature01357
CM119784	BLAST	MAGGY	4265277	4266578	.	-	.	Name=Feature01358
CM119784	BLAST	MAGGY	4425902	4427239	.	+	.	Name=Feature01359
CM119784	BLAST	MAGGY	4304271	4305470	.	-	.	Name=Feature01360
CM119784	BLAST	MAGGY	137008	138261	.	-	.	Name=Feature01361
CM119784	BLAST	MAGGY	3449806	3450942	.	-	.	Name=Feature01362
CM119784	BLAST	MAGGY	4047798	4048913	.	-	.	Name=Feature01363
CM119784	BLAST	MAGGY	7797305	7798546	.	+	.	Name=Feature01364
CM119784	BLAST	MAGGY	6834322	6835521	.	-	.	Name=Feature01365
CM119784	BLAST	MAGGY	262641	263840	.	-	.	Name=Feature01366
CM119784	BLAST	MAGGY	3896148	3897497	.	+	.	Name=Feature01367
CM119784	BLAST	MAGGY	4575022	4575300	.	+	.	Name=Feature01368
CM119784	BLAST	MAGGY	4809080	4810183	.	+	.	Name=Feature01369
CM119784	BLAST	MAGGY	131247	132491	.	+	.	Name=Feature01370
CM119784	BLAST	MAGGY	7899876	7901120	.	-	.	Name=Feature01371
CM119784	BLAST	MAGGY	4390531	4391778	.	+	.	Name=Feature01372
CM119784	BLAST	MAGGY	8100726	8102012	.	+	.	Name=Feature01373
CM119784	BLAST	MAGGY	4375197	4376291	.	+	.	Name=Feature01374
CM119784	BLAST	MAGGY	4009499	4009801	.	+	.	Name=Feature01375
CM119784	BLAST	MAGGY	3977297	3978184	.	+	.	Name=Feature01376
CM119784	BLAST	MAGGY	3976944	3977270	.	+	.	Name=Feature01377
CM119784	BLAST	MAGGY	8009529	8010728	.	+	.	Name=Feature01378
CM119784	BLAST	MAGGY	224392	225636	.	+	.	Name=Feature01379
CM119784	BLAST	MAGGY	3496742	3497407	.	+	.	Name=Feature01380
CM119784	BLAST	MAGGY	6591807	6593006	.	-	.	Name=Feature01381
CM119784	BLAST	MAGGY	8152421	8153176	.	+	.	Name=Feature01382
CM119784	BLAST	MAGGY	8151840	8152334	.	+	.	Name=Feature01383
CM119784	BLAST	MAGGY	4004429	4005673	.	+	.	Name=Feature01384
CM119784	BLAST	MAGGY	4652167	4652406	.	-	.	Name=Feature01385
CM119784	BLAST	MAGGY	4650703	4650942	.	-	.	Name=Feature01386
CM119784	BLAST	MAGGY	4677806	4679110	.	-	.	Name=Feature01387
CM119784	BLAST	MAGGY	7829915	7831183	.	-	.	Name=Feature01388
CM119784	BLAST	MAGGY	4380428	4381462	.	-	.	Name=Feature01389
CM119784	BLAST	MAGGY	4381476	4381634	.	-	.	Name=Feature01390
CM119784	BLAST	MAGGY	7890937	7892178	.	+	.	Name=Feature01391
CM119784	BLAST	MAGGY	6587910	6589109	.	+	.	Name=Feature01392
CM119784	BLAST	MAGGY	4258470	4259714	.	+	.	Name=Feature01393
CM119784	BLAST	MAGGY	8117900	8118127	.	+	.	Name=Feature01394
CM119784	BLAST	MAGGY	3855193	3855939	.	+	.	Name=Feature01395
CM119784	BLAST	MAGGY	1261644	1262843	.	+	.	Name=Feature01396
CM119784	BLAST	MAGGY	7926206	7927447	.	-	.	Name=Feature01397
CM119784	BLAST	MAGGY	4368345	4369673	.	+	.	Name=Feature01398
CM119784	BLAST	MAGGY	3857866	3858069	.	+	.	Name=Feature01399
CM119784	BLAST	MAGGY	4114406	4115521	.	+	.	Name=Feature01400
CM119784	BLAST	MAGGY	1247734	1248114	.	+	.	Name=Feature01401
CM119784	BLAST	MAGGY	4171835	4173163	.	+	.	Name=Feature01402
CM119784	BLAST	MAGGY	4491096	4491323	.	+	.	Name=Feature01403
CM119784	BLAST	MAGGY	162878	163990	.	-	.	Name=Feature01404
CM119784	BLAST	MAGGY	4205570	4206769	.	+	.	Name=Feature01405
CM119784	BLAST	MAGGY	4182475	4182996	.	+	.	Name=Feature01406
CM119784	BLAST	MAGGY	4624610	4625842	.	+	.	Name=Feature01407
CM119784	BLAST	MAGGY	3519298	3519522	.	+	.	Name=Feature01408
CM119784	BLAST	MAGGY	4052954	4053949	.	+	.	Name=Feature01409
CM119784	BLAST	MAGGY	7145988	7146224	.	-	.	Name=Feature01410
CM119784	BLAST	MAGGY	7145795	7145926	.	-	.	Name=Feature01411
CM119784	BLAST	MAGGY	3969524	3969817	.	+	.	Name=Feature01412
CM119784	BLAST	MAGGY	3969840	3969950	.	+	.	Name=Feature01413
CM119784	BLAST	MAGGY	4037834	4038202	.	+	.	Name=Feature01414
CM119784	BLAST	MAGGY	1753588	1753716	.	+	.	Name=Feature01415
CM119784	BLAST	MAGGY	113940	114281	.	-	.	Name=Feature01416
CM119784	BLAST	MAGGY	4044788	4045321	.	+	.	Name=Feature01417
CM119784	BLAST	MAGGY	7948075	7948260	.	-	.	Name=Feature01418
CM119784	BLAST	MAGGY	4757361	4757723	.	+	.	Name=Feature01419
CM119784	BLAST	MAGGY	8085981	8086223	.	-	.	Name=Feature01420
CM119784	BLAST	MAGGY	4279612	4279779	.	-	.	Name=Feature01421
CM119784	BLAST	MAGGY	7145929	7146075	.	-	.	Name=Feature01422
CM119784	BLAST	MAGGY	4055451	4055591	.	-	.	Name=Feature01423
CM119784	BLAST	MAGGY	4783286	4783594	.	+	.	Name=Feature01424
CM119784	BLAST	MAGGY	1295503	1295595	.	-	.	Name=Feature01425
CM119783	BLAST	MAGGY	187456	191106	.	+	.	Name=Feature01426
CM119783	BLAST	MAGGY	7623399	7627049	.	-	.	Name=Feature01427
CM119783	BLAST	MAGGY	6496124	6499774	.	-	.	Name=Feature01428
CM119783	BLAST	MAGGY	6290025	6293675	.	+	.	Name=Feature01429
CM119783	BLAST	MAGGY	480940	484590	.	-	.	Name=Feature01430
CM119783	BLAST	MAGGY	6549205	6552861	.	-	.	Name=Feature01431
CM119783	BLAST	MAGGY	6210555	6214211	.	-	.	Name=Feature01432
CM119783	BLAST	MAGGY	5301648	5305304	.	-	.	Name=Feature01433
CM119783	BLAST	MAGGY	4615105	4618761	.	-	.	Name=Feature01434
CM119783	BLAST	MAGGY	8843971	8847627	.	-	.	Name=Feature01435
CM119783	BLAST	MAGGY	6270125	6273781	.	+	.	Name=Feature01436
CM119783	BLAST	MAGGY	7540609	7544262	.	-	.	Name=Feature01437
CM119783	BLAST	MAGGY	121188	124844	.	+	.	Name=Feature01438
CM119783	BLAST	MAGGY	9213496	9217152	.	-	.	Name=Feature01439
CM119783	BLAST	MAGGY	3110319	3113975	.	-	.	Name=Feature01440
CM119783	BLAST	MAGGY	8706515	8710171	.	-	.	Name=Feature01441
CM119783	BLAST	MAGGY	62974	66621	.	+	.	Name=Feature01442
CM119783	BLAST	MAGGY	3458781	3462437	.	+	.	Name=Feature01443
CM119783	BLAST	MAGGY	8266881	8270534	.	-	.	Name=Feature01444
CM119783	BLAST	MAGGY	8178017	8181673	.	-	.	Name=Feature01445
CM119783	BLAST	MAGGY	6200423	6204079	.	+	.	Name=Feature01446
CM119783	BLAST	MAGGY	608701	612345	.	+	.	Name=Feature01447
CM119783	BLAST	MAGGY	9152105	9155761	.	+	.	Name=Feature01448
CM119783	BLAST	MAGGY	283269	286925	.	+	.	Name=Feature01449
CM119783	BLAST	MAGGY	8653943	8657596	.	-	.	Name=Feature01450
CM119783	BLAST	MAGGY	3246373	3250029	.	+	.	Name=Feature01451
CM119783	BLAST	MAGGY	4627946	4631596	.	-	.	Name=Feature01452
CM119783	BLAST	MAGGY	8903285	8906935	.	-	.	Name=Feature01453
CM119783	BLAST	MAGGY	6959001	6962657	.	+	.	Name=Feature01454
CM119783	BLAST	MAGGY	439947	443597	.	-	.	Name=Feature01455
CM119783	BLAST	MAGGY	495067	498717	.	+	.	Name=Feature01456
CM119783	BLAST	MAGGY	3391870	3395523	.	-	.	Name=Feature01457
CM119783	BLAST	MAGGY	9014810	9018463	.	+	.	Name=Feature01458
CM119783	BLAST	MAGGY	9031706	9035362	.	-	.	Name=Feature01459
CM119783	BLAST	MAGGY	6925141	6928797	.	-	.	Name=Feature01460
CM119783	BLAST	MAGGY	73175	76825	.	+	.	Name=Feature01461
CM119783	BLAST	MAGGY	6617525	6621178	.	+	.	Name=Feature01462
CM119783	BLAST	MAGGY	7393246	7396893	.	+	.	Name=Feature01463
CM119783	BLAST	MAGGY	7048250	7051900	.	-	.	Name=Feature01464
CM119783	BLAST	MAGGY	674670	678323	.	+	.	Name=Feature01465
CM119783	BLAST	MAGGY	8640458	8644114	.	-	.	Name=Feature01466
CM119783	BLAST	MAGGY	3422639	3426295	.	+	.	Name=Feature01467
CM119783	BLAST	MAGGY	7599764	7603417	.	+	.	Name=Feature01468
CM119783	BLAST	MAGGY	3666977	3670627	.	+	.	Name=Feature01469
CM119783	BLAST	MAGGY	7640858	7644604	.	-	.	Name=Feature01470
CM119783	BLAST	MAGGY	1408992	1412648	.	-	.	Name=Feature01471
CM119783	BLAST	MAGGY	9193545	9197198	.	+	.	Name=Feature01472
CM119783	BLAST	MAGGY	7839934	7843587	.	-	.	Name=Feature01473
CM119783	BLAST	MAGGY	5297419	5301075	.	-	.	Name=Feature01474
CM119783	BLAST	MAGGY	3572571	3576224	.	+	.	Name=Feature01475
CM119783	BLAST	MAGGY	6306671	6310327	.	-	.	Name=Feature01476
CM119783	BLAST	MAGGY	6406935	6410588	.	-	.	Name=Feature01477
CM119783	BLAST	MAGGY	3762873	3766523	.	+	.	Name=Feature01478
CM119783	BLAST	MAGGY	8191379	8195023	.	+	.	Name=Feature01479
CM119783	BLAST	MAGGY	8937411	8941067	.	-	.	Name=Feature01480
CM119783	BLAST	MAGGY	4821590	4825246	.	+	.	Name=Feature01481
CM119783	BLAST	MAGGY	3654043	3657693	.	+	.	Name=Feature01482
CM119783	BLAST	MAGGY	5321680	5325330	.	-	.	Name=Feature01483
CM119783	BLAST	MAGGY	8465961	8469617	.	+	.	Name=Feature01484
CM119783	BLAST	MAGGY	1462574	1466224	.	-	.	Name=Feature01485
CM119783	BLAST	MAGGY	250684	254319	.	+	.	Name=Feature01486
CM119783	BLAST	MAGGY	8458948	8462604	.	-	.	Name=Feature01487
CM119783	BLAST	MAGGY	201537	205190	.	-	.	Name=Feature01488
CM119783	BLAST	MAGGY	8920565	8924221	.	+	.	Name=Feature01489
CM119783	BLAST	MAGGY	3614674	3618327	.	+	.	Name=Feature01490
CM119783	BLAST	MAGGY	6510754	6514404	.	+	.	Name=Feature01491
CM119783	BLAST	MAGGY	585040	588690	.	+	.	Name=Feature01492
CM119783	BLAST	MAGGY	6338243	6341893	.	-	.	Name=Feature01493
CM119783	BLAST	MAGGY	8715131	8718784	.	-	.	Name=Feature01494
CM119783	BLAST	MAGGY	7380702	7384358	.	+	.	Name=Feature01495
CM119783	BLAST	MAGGY	7089111	7092767	.	+	.	Name=Feature01496
CM119783	BLAST	MAGGY	3661333	3664989	.	-	.	Name=Feature01497
CM119783	BLAST	MAGGY	9129032	9132685	.	+	.	Name=Feature01498
CM119783	BLAST	MAGGY	5288207	5291860	.	+	.	Name=Feature01499
CM119783	BLAST	MAGGY	7093325	7096981	.	-	.	Name=Feature01500
CM119783	BLAST	MAGGY	6390630	6394283	.	-	.	Name=Feature01501
CM119783	BLAST	MAGGY	6994525	6998175	.	-	.	Name=Feature01502
CM119783	BLAST	MAGGY	1431448	1435101	.	+	.	Name=Feature01503
CM119783	BLAST	MAGGY	1497488	1501144	.	+	.	Name=Feature01504
CM119783	BLAST	MAGGY	8240911	8244567	.	-	.	Name=Feature01505
CM119783	BLAST	MAGGY	8491836	8495492	.	+	.	Name=Feature01506
CM119783	BLAST	MAGGY	3733984	3737634	.	+	.	Name=Feature01507
CM119783	BLAST	MAGGY	4771374	4775027	.	+	.	Name=Feature01508
CM119783	BLAST	MAGGY	7244492	7248148	.	-	.	Name=Feature01509
CM119783	BLAST	MAGGY	8223285	8226941	.	+	.	Name=Feature01510
CM119783	BLAST	MAGGY	8525177	8528830	.	+	.	Name=Feature01511
CM119783	BLAST	MAGGY	738530	742186	.	-	.	Name=Feature01512
CM119783	BLAST	MAGGY	3716796	3720449	.	-	.	Name=Feature01513
CM119783	BLAST	MAGGY	9020488	9024138	.	-	.	Name=Feature01514
CM119783	BLAST	MAGGY	8282066	8285722	.	-	.	Name=Feature01515
CM119783	BLAST	MAGGY	7140177	7143827	.	+	.	Name=Feature01516
CM119783	BLAST	MAGGY	7360308	7363955	.	-	.	Name=Feature01517
CM119783	BLAST	MAGGY	9138345	9142001	.	-	.	Name=Feature01518
CM119783	BLAST	MAGGY	763371	767021	.	+	.	Name=Feature01519
CM119783	BLAST	MAGGY	7293082	7296738	.	-	.	Name=Feature01520
CM119783	BLAST	MAGGY	9218981	9222382	.	-	.	Name=Feature01521
CM119783	BLAST	MAGGY	7473795	7477352	.	-	.	Name=Feature01522
CM119783	BLAST	MAGGY	40206	43859	.	-	.	Name=Feature01523
CM119783	BLAST	MAGGY	1403333	1406989	.	-	.	Name=Feature01524
CM119783	BLAST	MAGGY	3738222	3741845	.	-	.	Name=Feature01525
CM119783	BLAST	MAGGY	7578195	7581836	.	-	.	Name=Feature01526
CM119783	BLAST	MAGGY	3550701	3554357	.	-	.	Name=Feature01527
CM119783	BLAST	MAGGY	3687918	3691574	.	-	.	Name=Feature01528
CM119783	BLAST	MAGGY	8530716	8534369	.	+	.	Name=Feature01529
CM119783	BLAST	MAGGY	6226635	6230291	.	-	.	Name=Feature01530
CM119783	BLAST	MAGGY	9072284	9075940	.	+	.	Name=Feature01531
CM119783	BLAST	MAGGY	3561025	3564681	.	+	.	Name=Feature01532
CM119783	BLAST	MAGGY	161827	165477	.	-	.	Name=Feature01533
CM119783	BLAST	MAGGY	8614677	8618330	.	+	.	Name=Feature01534
CM119783	BLAST	MAGGY	1424173	1427823	.	-	.	Name=Feature01535
CM119783	BLAST	MAGGY	5223185	5226838	.	+	.	Name=Feature01536
CM119783	BLAST	MAGGY	2619084	2622737	.	-	.	Name=Feature01537
CM119783	BLAST	MAGGY	8480987	8484643	.	-	.	Name=Feature01538
CM119783	BLAST	MAGGY	7835174	7838830	.	+	.	Name=Feature01539
CM119783	BLAST	MAGGY	9116829	9120485	.	-	.	Name=Feature01540
CM119783	BLAST	MAGGY	858037	861687	.	+	.	Name=Feature01541
CM119783	BLAST	MAGGY	9084873	9088523	.	-	.	Name=Feature01542
CM119783	BLAST	MAGGY	756010	759666	.	-	.	Name=Feature01543
CM119783	BLAST	MAGGY	8330691	8334344	.	-	.	Name=Feature01544
CM119783	BLAST	MAGGY	8628830	8632654	.	+	.	Name=Feature01545
CM119783	BLAST	MAGGY	8196647	8200300	.	-	.	Name=Feature01546
CM119783	BLAST	MAGGY	8288490	8292146	.	+	.	Name=Feature01547
CM119783	BLAST	MAGGY	7885445	7888861	.	-	.	Name=Feature01548
CM119783	BLAST	MAGGY	6220833	6224099	.	-	.	Name=Feature01549
CM119783	BLAST	MAGGY	1489800	1493117	.	+	.	Name=Feature01550
CM119783	BLAST	MAGGY	700536	703862	.	-	.	Name=Feature01551
CM119783	BLAST	MAGGY	3744136	3747603	.	-	.	Name=Feature01552
CM119783	BLAST	MAGGY	3115737	3118949	.	-	.	Name=Feature01553
CM119783	BLAST	MAGGY	8667983	8671249	.	+	.	Name=Feature01554
CM119783	BLAST	MAGGY	3711617	3714820	.	+	.	Name=Feature01555
CM119783	BLAST	MAGGY	3412170	3415103	.	-	.	Name=Feature01556
CM119783	BLAST	MAGGY	3633382	3636396	.	-	.	Name=Feature01557
CM119783	BLAST	MAGGY	477299	480496	.	+	.	Name=Feature01558
CM119783	BLAST	MAGGY	1443429	1446398	.	-	.	Name=Feature01559
CM119783	BLAST	MAGGY	3684250	3687393	.	-	.	Name=Feature01560
CM119783	BLAST	MAGGY	7485750	7488755	.	-	.	Name=Feature01561
CM119783	BLAST	MAGGY	7058105	7061290	.	+	.	Name=Feature01562
CM119783	BLAST	MAGGY	9244557	9247397	.	-	.	Name=Feature01563
CM119783	BLAST	MAGGY	7012297	7015248	.	-	.	Name=Feature01564
CM119783	BLAST	MAGGY	3556179	3559133	.	-	.	Name=Feature01565
CM119783	BLAST	MAGGY	7619568	7622372	.	+	.	Name=Feature01566
CM119783	BLAST	MAGGY	1420766	1423642	.	+	.	Name=Feature01567
CM119783	BLAST	MAGGY	7941215	7944079	.	+	.	Name=Feature01568
CM119783	BLAST	MAGGY	6216589	6219261	.	+	.	Name=Feature01569
CM119783	BLAST	MAGGY	4813285	4815945	.	-	.	Name=Feature01570
CM119783	BLAST	MAGGY	1501668	1504640	.	+	.	Name=Feature01571
CM119783	BLAST	MAGGY	7414217	7416988	.	+	.	Name=Feature01572
CM119783	BLAST	MAGGY	6331664	6334534	.	-	.	Name=Feature01573
CM119783	BLAST	MAGGY	3601957	3604614	.	+	.	Name=Feature01574
CM119783	BLAST	MAGGY	7419644	7422199	.	-	.	Name=Feature01575
CM119783	BLAST	MAGGY	8855247	8857718	.	+	.	Name=Feature01576
CM119783	BLAST	MAGGY	8292631	8295582	.	+	.	Name=Feature01577
CM119783	BLAST	MAGGY	6354385	6356889	.	+	.	Name=Feature01578
CM119783	BLAST	MAGGY	2939870	2942386	.	+	.	Name=Feature01579
CM119783	BLAST	MAGGY	3630168	3632747	.	+	.	Name=Feature01580
CM119783	BLAST	MAGGY	693807	696341	.	-	.	Name=Feature01581
CM119783	BLAST	MAGGY	2630558	2633077	.	+	.	Name=Feature01582
CM119783	BLAST	MAGGY	301577	303904	.	-	.	Name=Feature01583
CM119783	BLAST	MAGGY	7105976	7108531	.	+	.	Name=Feature01584
CM119783	BLAST	MAGGY	3081121	3083454	.	+	.	Name=Feature01585
CM119783	BLAST	MAGGY	7347307	7349892	.	+	.	Name=Feature01586
CM119783	BLAST	MAGGY	8545191	8547410	.	+	.	Name=Feature01587
CM119783	BLAST	MAGGY	7266522	7269155	.	+	.	Name=Feature01588
CM119783	BLAST	MAGGY	8232334	8234613	.	-	.	Name=Feature01589
CM119783	BLAST	MAGGY	278320	280671	.	+	.	Name=Feature01590
CM119783	BLAST	MAGGY	8675199	8678024	.	+	.	Name=Feature01591
CM119783	BLAST	MAGGY	154248	156476	.	-	.	Name=Feature01592
CM119783	BLAST	MAGGY	8792681	8794852	.	+	.	Name=Feature01593
CM119783	BLAST	MAGGY	3408865	3410919	.	+	.	Name=Feature01594
CM119783	BLAST	MAGGY	7967900	7970131	.	+	.	Name=Feature01595
CM119783	BLAST	MAGGY	7923398	7925476	.	-	.	Name=Feature01596
CM119783	BLAST	MAGGY	7630207	7632237	.	+	.	Name=Feature01597
CM119783	BLAST	MAGGY	5866	8103	.	-	.	Name=Feature01598
CM119783	BLAST	MAGGY	8636562	8638652	.	+	.	Name=Feature01599
CM119783	BLAST	MAGGY	7433685	7435721	.	-	.	Name=Feature01600
CM119783	BLAST	MAGGY	8264440	8266353	.	+	.	Name=Feature01601
CM119783	BLAST	MAGGY	8175332	8177551	.	-	.	Name=Feature01602
CM119783	BLAST	MAGGY	218501	220273	.	+	.	Name=Feature01603
CM119783	BLAST	MAGGY	540536	542359	.	+	.	Name=Feature01604
CM119783	BLAST	MAGGY	451691	453577	.	-	.	Name=Feature01605
CM119783	BLAST	MAGGY	1505657	1507465	.	+	.	Name=Feature01606
CM119783	BLAST	MAGGY	3378782	3380635	.	+	.	Name=Feature01607
CM119783	BLAST	MAGGY	359920	361779	.	+	.	Name=Feature01608
CM119783	BLAST	MAGGY	3438599	3440413	.	+	.	Name=Feature01609
CM119783	BLAST	MAGGY	354823	356595	.	+	.	Name=Feature01610
CM119783	BLAST	MAGGY	550568	552325	.	+	.	Name=Feature01611
CM119783	BLAST	MAGGY	186446	187558	.	+	.	Name=Feature01612
CM119783	BLAST	MAGGY	7626947	7628059	.	-	.	Name=Feature01613
CM119783	BLAST	MAGGY	6499672	6500784	.	-	.	Name=Feature01614
CM119783	BLAST	MAGGY	6289015	6290121	.	+	.	Name=Feature01615
CM119783	BLAST	MAGGY	1470784	1472619	.	-	.	Name=Feature01616
CM119783	BLAST	MAGGY	1521928	1523700	.	+	.	Name=Feature01617
CM119783	BLAST	MAGGY	3416999	3418600	.	+	.	Name=Feature01618
CM119783	BLAST	MAGGY	8213115	8214689	.	+	.	Name=Feature01619
CM119783	BLAST	MAGGY	3703082	3704752	.	-	.	Name=Feature01620
CM119783	BLAST	MAGGY	7417493	7419118	.	-	.	Name=Feature01621
CM119783	BLAST	MAGGY	471476	473134	.	-	.	Name=Feature01622
CM119783	BLAST	MAGGY	7447316	7449046	.	+	.	Name=Feature01623
CM119783	BLAST	MAGGY	8486547	8488259	.	-	.	Name=Feature01624
CM119783	BLAST	MAGGY	484488	485600	.	-	.	Name=Feature01625
CM119783	BLAST	MAGGY	463190	464800	.	-	.	Name=Feature01626
CM119783	BLAST	MAGGY	7318656	7320212	.	-	.	Name=Feature01627
CM119783	BLAST	MAGGY	3455438	3456949	.	+	.	Name=Feature01628
CM119783	BLAST	MAGGY	6197025	6198497	.	-	.	Name=Feature01629
CM119783	BLAST	MAGGY	7445260	7446819	.	+	.	Name=Feature01630
CM119783	BLAST	MAGGY	6552753	6553856	.	-	.	Name=Feature01631
CM119783	BLAST	MAGGY	8577583	8579187	.	+	.	Name=Feature01632
CM119783	BLAST	MAGGY	6304892	6306196	.	+	.	Name=Feature01633
CM119783	BLAST	MAGGY	9077284	9078636	.	-	.	Name=Feature01634
CM119783	BLAST	MAGGY	4454	5857	.	-	.	Name=Feature01635
CM119783	BLAST	MAGGY	8183530	8184735	.	-	.	Name=Feature01636
CM119783	BLAST	MAGGY	3640277	3641293	.	-	.	Name=Feature01637
CM119783	BLAST	MAGGY	6204604	6205560	.	-	.	Name=Feature01638
CM119783	BLAST	MAGGY	7086100	7087206	.	+	.	Name=Feature01639
CM119783	BLAST	MAGGY	7431761	7432777	.	-	.	Name=Feature01640
CM119783	BLAST	MAGGY	8634992	8636008	.	+	.	Name=Feature01641
CM119783	BLAST	MAGGY	8791677	8792702	.	+	.	Name=Feature01642
CM119783	BLAST	MAGGY	426043	427062	.	+	.	Name=Feature01643
CM119783	BLAST	MAGGY	8184714	8185730	.	-	.	Name=Feature01644
CM119783	BLAST	MAGGY	3704731	3705750	.	-	.	Name=Feature01645
CM119783	BLAST	MAGGY	6194433	6195575	.	+	.	Name=Feature01646
CM119783	BLAST	MAGGY	7412644	7413663	.	+	.	Name=Feature01647
CM119783	BLAST	MAGGY	1493893	1494912	.	+	.	Name=Feature01648
CM119783	BLAST	MAGGY	7085096	7086121	.	+	.	Name=Feature01649
CM119783	BLAST	MAGGY	6179726	6180679	.	+	.	Name=Feature01650
CM119783	BLAST	MAGGY	8263436	8264446	.	+	.	Name=Feature01651
CM119783	BLAST	MAGGY	6303888	6304895	.	+	.	Name=Feature01652
CM119783	BLAST	MAGGY	6178731	6179747	.	+	.	Name=Feature01653
CM119783	BLAST	MAGGY	6193435	6194445	.	+	.	Name=Feature01654
CM119783	BLAST	MAGGY	7431042	7431782	.	-	.	Name=Feature01655
CM119783	BLAST	MAGGY	9076458	9077282	.	-	.	Name=Feature01656
CM119783	BLAST	MAGGY	427041	427700	.	+	.	Name=Feature01657
CM119783	BLAST	MAGGY	8635987	8636622	.	+	.	Name=Feature01658
CM119783	BLAST	MAGGY	3639684	3640298	.	-	.	Name=Feature01659
CM119783	BLAST	MAGGY	1494891	1495589	.	+	.	Name=Feature01660
CM119783	BLAST	MAGGY	6205560	6206216	.	-	.	Name=Feature01661
CM119783	BLAST	MAGGY	280658	281353	.	+	.	Name=Feature01662
CM119783	BLAST	MAGGY	7413642	7414226	.	+	.	Name=Feature01663
CM119783	BLAST	MAGGY	7629227	7630225	.	+	.	Name=Feature01664
CM119783	BLAST	MAGGY	8234592	8235593	.	-	.	Name=Feature01665
CM119783	BLAST	MAGGY	6206195	6207151	.	-	.	Name=Feature01666
CM119783	BLAST	MAGGY	8561269	8562711	.	+	.	Name=Feature01667
CM119783	BLAST	MAGGY	7283623	7285044	.	+	.	Name=Feature01668
CM119783	BLAST	MAGGY	704166	705182	.	-	.	Name=Feature01669
CM119783	BLAST	MAGGY	703867	704181	.	-	.	Name=Feature01670
CM119783	BLAST	MAGGY	6326359	6327753	.	+	.	Name=Feature01671
CM119783	BLAST	MAGGY	7461873	7463306	.	-	.	Name=Feature01672
CM119783	BLAST	MAGGY	7920493	7921857	.	-	.	Name=Feature01673
CM119783	BLAST	MAGGY	473912	474928	.	-	.	Name=Feature01674
CM119783	BLAST	MAGGY	473556	473933	.	-	.	Name=Feature01675
CM119783	BLAST	MAGGY	4618674	4619765	.	-	.	Name=Feature01676
CM119783	BLAST	MAGGY	9079842	9081125	.	-	.	Name=Feature01677
CM119783	BLAST	MAGGY	6214103	6215209	.	-	.	Name=Feature01678
CM119783	BLAST	MAGGY	3681988	3683262	.	-	.	Name=Feature01679
CM119783	BLAST	MAGGY	3681731	3681991	.	-	.	Name=Feature01680
CM119783	BLAST	MAGGY	7544241	7545266	.	-	.	Name=Feature01681
CM119783	BLAST	MAGGY	5305205	5306308	.	-	.	Name=Feature01682
CM119783	BLAST	MAGGY	7320622	7321944	.	-	.	Name=Feature01683
CM119783	BLAST	MAGGY	8230550	8231941	.	-	.	Name=Feature01684
CM119783	BLAST	MAGGY	3113954	3114979	.	-	.	Name=Feature01685
CM119783	BLAST	MAGGY	3105018	3106340	.	+	.	Name=Feature01686
CM119783	BLAST	MAGGY	299649	300971	.	-	.	Name=Feature01687
CM119783	BLAST	MAGGY	3457786	3458880	.	+	.	Name=Feature01688
CM119783	BLAST	MAGGY	8847606	8848622	.	-	.	Name=Feature01689
CM119783	BLAST	MAGGY	8906836	8907933	.	-	.	Name=Feature01690
CM119783	BLAST	MAGGY	6269130	6270224	.	+	.	Name=Feature01691
CM119783	BLAST	MAGGY	6199428	6200444	.	+	.	Name=Feature01692
CM119783	BLAST	MAGGY	9217131	9218156	.	-	.	Name=Feature01693
CM119783	BLAST	MAGGY	7112063	7115674	.	+	.	Name=Feature01694
CM119783	BLAST	MAGGY	7300516	7301532	.	-	.	Name=Feature01695
CM119783	BLAST	MAGGY	7300124	7300537	.	-	.	Name=Feature01696
CM119783	BLAST	MAGGY	3245375	3246394	.	+	.	Name=Feature01697
CM119783	BLAST	MAGGY	4631500	4632600	.	-	.	Name=Feature01698
CM119783	BLAST	MAGGY	8657506	8658600	.	-	.	Name=Feature01699
CM119783	BLAST	MAGGY	8710072	8711175	.	-	.	Name=Feature01700
CM119783	BLAST	MAGGY	3580712	3582016	.	+	.	Name=Feature01701
CM119783	BLAST	MAGGY	708584	709720	.	-	.	Name=Feature01702
CM119783	BLAST	MAGGY	488191	489501	.	-	.	Name=Feature01703
CM119783	BLAST	MAGGY	3395424	3396527	.	-	.	Name=Feature01704
CM119783	BLAST	MAGGY	9151107	9152204	.	+	.	Name=Feature01705
CM119783	BLAST	MAGGY	3421644	3422660	.	+	.	Name=Feature01706
CM119783	BLAST	MAGGY	6410498	6411583	.	-	.	Name=Feature01707
CM119783	BLAST	MAGGY	9222361	9223386	.	-	.	Name=Feature01708
CM119783	BLAST	MAGGY	8644024	8645118	.	-	.	Name=Feature01709
CM119783	BLAST	MAGGY	8270447	8271529	.	-	.	Name=Feature01710
CM119783	BLAST	MAGGY	282274	283368	.	+	.	Name=Feature01711
CM119783	BLAST	MAGGY	4307347	4308738	.	-	.	Name=Feature01712
CM119783	BLAST	MAGGY	7598769	7599863	.	+	.	Name=Feature01713
CM119783	BLAST	MAGGY	3613670	3614773	.	+	.	Name=Feature01714
CM119783	BLAST	MAGGY	120193	121275	.	+	.	Name=Feature01715
CM119783	BLAST	MAGGY	8941046	8942071	.	-	.	Name=Feature01716
CM119783	BLAST	MAGGY	7483850	7484866	.	-	.	Name=Feature01717
CM119783	BLAST	MAGGY	7483737	7483865	.	-	.	Name=Feature01718
CM119783	BLAST	MAGGY	5216996	5220745	.	-	.	Name=Feature01719
CM119783	BLAST	MAGGY	9013812	9014831	.	+	.	Name=Feature01720
CM119783	BLAST	MAGGY	443498	444601	.	-	.	Name=Feature01721
CM119783	BLAST	MAGGY	7051813	7052904	.	-	.	Name=Feature01722
CM119783	BLAST	MAGGY	3415004	3416107	.	-	.	Name=Feature01723
CM119783	BLAST	MAGGY	9187380	9188585	.	+	.	Name=Feature01724
CM119783	BLAST	MAGGY	1412549	1413643	.	-	.	Name=Feature01725
CM119783	BLAST	MAGGY	7314152	7315168	.	+	.	Name=Feature01726
CM119783	BLAST	MAGGY	7315147	7315449	.	+	.	Name=Feature01727
CM119783	BLAST	MAGGY	7392242	7393327	.	+	.	Name=Feature01728
CM119783	BLAST	MAGGY	673672	674757	.	+	.	Name=Feature01729
CM119783	BLAST	MAGGY	61973	63055	.	+	.	Name=Feature01730
CM119783	BLAST	MAGGY	3665979	3666998	.	+	.	Name=Feature01731
CM119783	BLAST	MAGGY	8864862	8866049	.	+	.	Name=Feature01732
CM119783	BLAST	MAGGY	3653045	3654142	.	+	.	Name=Feature01733
CM119783	BLAST	MAGGY	6394262	6395287	.	-	.	Name=Feature01734
CM119783	BLAST	MAGGY	72177	73196	.	+	.	Name=Feature01735
CM119783	BLAST	MAGGY	494069	495088	.	+	.	Name=Feature01736
CM119783	BLAST	MAGGY	6616530	6617624	.	+	.	Name=Feature01737
CM119783	BLAST	MAGGY	7843488	7844582	.	-	.	Name=Feature01738
CM119783	BLAST	MAGGY	9035341	9036360	.	-	.	Name=Feature01739
CM119783	BLAST	MAGGY	249680	250771	.	+	.	Name=Feature01740
CM119783	BLAST	MAGGY	8544193	8545212	.	+	.	Name=Feature01741
CM119783	BLAST	MAGGY	5325243	5326328	.	-	.	Name=Feature01742
CM119783	BLAST	MAGGY	8854252	8855337	.	+	.	Name=Feature01743
CM119783	BLAST	MAGGY	8181652	8182668	.	-	.	Name=Feature01744
CM119783	BLAST	MAGGY	857042	858127	.	+	.	Name=Feature01745
CM119783	BLAST	MAGGY	4815846	4816949	.	-	.	Name=Feature01746
CM119783	BLAST	MAGGY	6958006	6959100	.	+	.	Name=Feature01747
CM119783	BLAST	MAGGY	8190375	8191394	.	+	.	Name=Feature01748
CM119783	BLAST	MAGGY	7296639	7297733	.	-	.	Name=Feature01749
CM119783	BLAST	MAGGY	4820592	4821689	.	+	.	Name=Feature01750
CM119783	BLAST	MAGGY	8462505	8463608	.	-	.	Name=Feature01751
CM119783	BLAST	MAGGY	7096963	7097979	.	-	.	Name=Feature01752
CM119783	BLAST	MAGGY	6916014	6916886	.	+	.	Name=Feature01753
CM119783	BLAST	MAGGY	6915076	6916032	.	+	.	Name=Feature01754
CM119783	BLAST	MAGGY	6486210	6487646	.	+	.	Name=Feature01755
CM119783	BLAST	MAGGY	6509750	6510820	.	+	.	Name=Feature01756
CM119783	BLAST	MAGGY	3407867	3408964	.	+	.	Name=Feature01757
CM119783	BLAST	MAGGY	2950336	2951487	.	+	.	Name=Feature01758
CM119783	BLAST	MAGGY	584045	585061	.	+	.	Name=Feature01759
CM119783	BLAST	MAGGY	3741758	3742840	.	-	.	Name=Feature01760
CM119783	BLAST	MAGGY	6353387	6354406	.	+	.	Name=Feature01761
CM119783	BLAST	MAGGY	8244546	8245571	.	-	.	Name=Feature01762
CM119783	BLAST	MAGGY	8919561	8920652	.	+	.	Name=Feature01763
CM119783	BLAST	MAGGY	3701066	3702154	.	-	.	Name=Feature01764
CM119783	BLAST	MAGGY	9024051	9025136	.	-	.	Name=Feature01765
CM119783	BLAST	MAGGY	7497336	7498595	.	-	.	Name=Feature01766
CM119783	BLAST	MAGGY	7581746	7582840	.	-	.	Name=Feature01767
CM119783	BLAST	MAGGY	1406968	1407984	.	-	.	Name=Feature01768
CM119783	BLAST	MAGGY	205094	206194	.	-	.	Name=Feature01769
CM119783	BLAST	MAGGY	2626685	2627827	.	+	.	Name=Feature01770
CM119783	BLAST	MAGGY	1446302	1447393	.	-	.	Name=Feature01771
CM119783	BLAST	MAGGY	7903872	7904966	.	-	.	Name=Feature01772
CM119783	BLAST	MAGGY	7379704	7380723	.	+	.	Name=Feature01773
CM119783	BLAST	MAGGY	1487921	1489003	.	+	.	Name=Feature01774
CM119783	BLAST	MAGGY	7834176	7835195	.	+	.	Name=Feature01775
CM119783	BLAST	MAGGY	8666818	8667618	.	+	.	Name=Feature01776
CM119783	BLAST	MAGGY	8667597	8667974	.	+	.	Name=Feature01777
CM119783	BLAST	MAGGY	8490838	8491935	.	+	.	Name=Feature01778
CM119783	BLAST	MAGGY	6928698	6929801	.	-	.	Name=Feature01779
CM119783	BLAST	MAGGY	7139179	7140198	.	+	.	Name=Feature01780
CM119783	BLAST	MAGGY	4791029	4792030	.	-	.	Name=Feature01781
CM119783	BLAST	MAGGY	8222287	8223372	.	+	.	Name=Feature01782
CM119783	BLAST	MAGGY	9192550	9193644	.	+	.	Name=Feature01783
CM119783	BLAST	MAGGY	7015167	7016258	.	-	.	Name=Feature01784
CM119783	BLAST	MAGGY	43838	44863	.	-	.	Name=Feature01785
CM119783	BLAST	MAGGY	1419768	1420787	.	+	.	Name=Feature01786
CM119783	BLAST	MAGGY	6219263	6220246	.	+	.	Name=Feature01787
CM119783	BLAST	MAGGY	461167	462264	.	-	.	Name=Feature01788
CM119783	BLAST	MAGGY	607700	608716	.	+	.	Name=Feature01789
CM119783	BLAST	MAGGY	5287209	5288228	.	+	.	Name=Feature01790
CM119783	BLAST	MAGGY	1466140	1467225	.	-	.	Name=Feature01791
CM119783	BLAST	MAGGY	3600962	3602044	.	+	.	Name=Feature01792
CM119783	BLAST	MAGGY	3720362	3721447	.	-	.	Name=Feature01793
CM119783	BLAST	MAGGY	709654	710715	.	-	.	Name=Feature01794
CM119783	BLAST	MAGGY	9120386	9121483	.	-	.	Name=Feature01795
CM119783	BLAST	MAGGY	742165	743184	.	-	.	Name=Feature01796
CM119783	BLAST	MAGGY	3732980	3734005	.	+	.	Name=Feature01797
CM119783	BLAST	MAGGY	165378	166472	.	-	.	Name=Feature01798
CM119783	BLAST	MAGGY	8524173	8525198	.	+	.	Name=Feature01799
CM119783	BLAST	MAGGY	8464966	8466060	.	+	.	Name=Feature01800
CM119783	BLAST	MAGGY	7644412	7645515	.	-	.	Name=Feature01801
CM119783	BLAST	MAGGY	7618570	7619655	.	+	.	Name=Feature01802
CM119783	BLAST	MAGGY	303805	304899	.	-	.	Name=Feature01803
CM119783	BLAST	MAGGY	6998085	6999167	.	-	.	Name=Feature01804
CM119783	BLAST	MAGGY	1427736	1428818	.	-	.	Name=Feature01805
CM119783	BLAST	MAGGY	1430453	1431535	.	+	.	Name=Feature01806
CM119783	BLAST	MAGGY	8613682	8614698	.	+	.	Name=Feature01807
CM119783	BLAST	MAGGY	9071289	9072371	.	+	.	Name=Feature01808
CM119783	BLAST	MAGGY	8287486	8288571	.	+	.	Name=Feature01809
CM119783	BLAST	MAGGY	8529721	8530815	.	+	.	Name=Feature01810
CM119783	BLAST	MAGGY	156395	157477	.	-	.	Name=Feature01811
CM119783	BLAST	MAGGY	5307231	5308181	.	-	.	Name=Feature01812
CM119783	BLAST	MAGGY	8718697	8719779	.	-	.	Name=Feature01813
CM119783	BLAST	MAGGY	2625687	2626772	.	+	.	Name=Feature01814
CM119783	BLAST	MAGGY	2938875	2939969	.	+	.	Name=Feature01815
CM119783	BLAST	MAGGY	8200279	8201295	.	-	.	Name=Feature01816
CM119783	BLAST	MAGGY	3440916	3441965	.	-	.	Name=Feature01817
CM119783	BLAST	MAGGY	7056557	7057651	.	+	.	Name=Feature01818
CM119783	BLAST	MAGGY	1496493	1497578	.	+	.	Name=Feature01819
CM119783	BLAST	MAGGY	9081026	9082123	.	-	.	Name=Feature01820
CM119783	BLAST	MAGGY	7435622	7436719	.	-	.	Name=Feature01821
CM119783	BLAST	MAGGY	353819	354910	.	+	.	Name=Feature01822
CM119783	BLAST	MAGGY	8659726	8660730	.	+	.	Name=Feature01823
CM119783	BLAST	MAGGY	539556	540623	.	+	.	Name=Feature01824
CM119783	BLAST	MAGGY	8334323	8335342	.	-	.	Name=Feature01825
CM119783	BLAST	MAGGY	2622638	2623732	.	-	.	Name=Feature01826
CM119783	BLAST	MAGGY	6341872	6342888	.	-	.	Name=Feature01827
CM119783	BLAST	MAGGY	8484544	8485638	.	-	.	Name=Feature01828
CM119783	BLAST	MAGGY	8274974	8276041	.	+	.	Name=Feature01829
CM119783	BLAST	MAGGY	3118850	3119950	.	-	.	Name=Feature01830
CM119783	BLAST	MAGGY	4770379	4771461	.	+	.	Name=Feature01831
CM119783	BLAST	MAGGY	3747582	3748607	.	-	.	Name=Feature01832
CM119783	BLAST	MAGGY	3554270	3555352	.	-	.	Name=Feature01833
CM119783	BLAST	MAGGY	9088433	9089518	.	-	.	Name=Feature01834
CM119783	BLAST	MAGGY	3761875	3762972	.	+	.	Name=Feature01835
CM119783	BLAST	MAGGY	3471427	3472512	.	-	.	Name=Feature01836
CM119783	BLAST	MAGGY	3567214	3568308	.	-	.	Name=Feature01837
CM119783	BLAST	MAGGY	517268	518362	.	-	.	Name=Feature01838
CM119783	BLAST	MAGGY	7925389	7926480	.	-	.	Name=Feature01839
CM119783	BLAST	MAGGY	3710613	3711707	.	+	.	Name=Feature01840
CM119783	BLAST	MAGGY	9141902	9142963	.	-	.	Name=Feature01841
CM119783	BLAST	MAGGY	476295	477320	.	+	.	Name=Feature01842
CM119783	BLAST	MAGGY	7967238	7967987	.	+	.	Name=Feature01843
CM119783	BLAST	MAGGY	7966903	7967244	.	+	.	Name=Feature01844
CM119783	BLAST	MAGGY	6364845	6365906	.	+	.	Name=Feature01845
CM119783	BLAST	MAGGY	8627832	8628929	.	+	.	Name=Feature01846
CM119783	BLAST	MAGGY	3618917	3619921	.	+	.	Name=Feature01847
CM119783	BLAST	MAGGY	6317737	6318714	.	-	.	Name=Feature01848
CM119783	BLAST	MAGGY	460274	461266	.	-	.	Name=Feature01849
CM119783	BLAST	MAGGY	762412	763392	.	+	.	Name=Feature01850
CM119783	BLAST	MAGGY	8210662	8211678	.	+	.	Name=Feature01851
CM119783	BLAST	MAGGY	125485	128511	.	+	.	Name=Feature01852
CM119783	BLAST	MAGGY	759576	760661	.	-	.	Name=Feature01853
CM119783	BLAST	MAGGY	4312438	4313457	.	+	.	Name=Feature01854
CM119783	BLAST	MAGGY	6191072	6192043	.	+	.	Name=Feature01855
CM119783	BLAST	MAGGY	7460351	7461346	.	-	.	Name=Feature01856
CM119783	BLAST	MAGGY	3671161	3672066	.	-	.	Name=Feature01857
CM119783	BLAST	MAGGY	6941825	6942814	.	-	.	Name=Feature01858
CM119783	BLAST	MAGGY	138830	142108	.	-	.	Name=Feature01859
CM119783	BLAST	MAGGY	276893	277630	.	+	.	Name=Feature01860
CM119783	BLAST	MAGGY	277633	277905	.	+	.	Name=Feature01861
CM119783	BLAST	MAGGY	9128037	9129131	.	+	.	Name=Feature01862
CM119783	BLAST	MAGGY	8004	9098	.	-	.	Name=Feature01863
CM119783	BLAST	MAGGY	7088368	7089201	.	+	.	Name=Feature01864
CM119783	BLAST	MAGGY	7088117	7088362	.	+	.	Name=Feature01865
CM119783	BLAST	MAGGY	7498490	7499584	.	-	.	Name=Feature01866
CM119783	BLAST	MAGGY	8802571	8803485	.	+	.	Name=Feature01867
CM119783	BLAST	MAGGY	9181972	9185355	.	-	.	Name=Feature01868
CM119783	BLAST	MAGGY	159007	160107	.	-	.	Name=Feature01869
CM119783	BLAST	MAGGY	3470477	3471517	.	-	.	Name=Feature01870
CM119783	BLAST	MAGGY	3560030	3561043	.	+	.	Name=Feature01871
CM119783	BLAST	MAGGY	7940217	7941302	.	+	.	Name=Feature01872
CM119783	BLAST	MAGGY	3462911	3465754	.	-	.	Name=Feature01873
CM119783	BLAST	MAGGY	8752054	8755101	.	+	.	Name=Feature01874
CM119783	BLAST	MAGGY	352079	352993	.	+	.	Name=Feature01875
CM119783	BLAST	MAGGY	6375368	6378112	.	-	.	Name=Feature01876
CM119783	BLAST	MAGGY	745791	746663	.	-	.	Name=Feature01877
CM119783	BLAST	MAGGY	7321845	7322948	.	-	.	Name=Feature01878
CM119783	BLAST	MAGGY	6489106	6490194	.	+	.	Name=Feature01879
CM119783	BLAST	MAGGY	3377778	3378872	.	+	.	Name=Feature01880
CM119783	BLAST	MAGGY	3678120	3679187	.	+	.	Name=Feature01881
CM119783	BLAST	MAGGY	7977278	7978231	.	+	.	Name=Feature01882
CM119783	BLAST	MAGGY	4801536	4804556	.	-	.	Name=Feature01883
CM119783	BLAST	MAGGY	3679100	3680044	.	+	.	Name=Feature01884
CM119783	BLAST	MAGGY	7288784	7291885	.	+	.	Name=Feature01885
CM119783	BLAST	MAGGY	9145190	9148237	.	+	.	Name=Feature01886
CM119783	BLAST	MAGGY	4780342	4783320	.	-	.	Name=Feature01887
CM119783	BLAST	MAGGY	315759	318653	.	-	.	Name=Feature01888
CM119783	BLAST	MAGGY	6303196	6303978	.	+	.	Name=Feature01889
CM119783	BLAST	MAGGY	6302939	6303193	.	+	.	Name=Feature01890
CM119783	BLAST	MAGGY	3650692	3651570	.	-	.	Name=Feature01891
CM119783	BLAST	MAGGY	8519974	8520843	.	-	.	Name=Feature01892
CM119783	BLAST	MAGGY	7172557	7175544	.	-	.	Name=Feature01893
CM119783	BLAST	MAGGY	575989	579264	.	-	.	Name=Feature01894
CM119783	BLAST	MAGGY	8262600	8263523	.	+	.	Name=Feature01895
CM119783	BLAST	MAGGY	7951876	7952688	.	+	.	Name=Feature01896
CM119783	BLAST	MAGGY	432004	435282	.	+	.	Name=Feature01897
CM119783	BLAST	MAGGY	6918638	6921916	.	+	.	Name=Feature01898
CM119783	BLAST	MAGGY	5222349	5223281	.	+	.	Name=Feature01899
CM119783	BLAST	MAGGY	3699044	3699718	.	-	.	Name=Feature01900
CM119783	BLAST	MAGGY	7632631	7633500	.	+	.	Name=Feature01901
CM119783	BLAST	MAGGY	6516176	6519202	.	+	.	Name=Feature01902
CM119783	BLAST	MAGGY	6438199	6441273	.	+	.	Name=Feature01903
CM119783	BLAST	MAGGY	323074	325500	.	+	.	Name=Feature01904
CM119783	BLAST	MAGGY	364345	365682	.	+	.	Name=Feature01905
CM119783	BLAST	MAGGY	635710	637263	.	-	.	Name=Feature01906
CM119783	BLAST	MAGGY	8880108	8880902	.	+	.	Name=Feature01907
CM119783	BLAST	MAGGY	3566588	3567304	.	-	.	Name=Feature01908
CM119783	BLAST	MAGGY	9178985	9179857	.	+	.	Name=Feature01909
CM119783	BLAST	MAGGY	7438545	7439312	.	+	.	Name=Feature01910
CM119783	BLAST	MAGGY	1435816	1436607	.	+	.	Name=Feature01911
CM119783	BLAST	MAGGY	7213808	7215283	.	+	.	Name=Feature01912
CM119783	BLAST	MAGGY	6236874	6238253	.	-	.	Name=Feature01913
CM119783	BLAST	MAGGY	8272460	8273200	.	+	.	Name=Feature01914
CM119783	BLAST	MAGGY	7065715	7067430	.	+	.	Name=Feature01915
CM119783	BLAST	MAGGY	3642478	3643224	.	-	.	Name=Feature01916
CM119783	BLAST	MAGGY	3075125	3076603	.	+	.	Name=Feature01917
CM119783	BLAST	MAGGY	599671	600456	.	+	.	Name=Feature01918
CM119783	BLAST	MAGGY	3411448	3412170	.	-	.	Name=Feature01919
CM119783	BLAST	MAGGY	8206558	8208270	.	-	.	Name=Feature01920
CM119783	BLAST	MAGGY	7982083	7983423	.	-	.	Name=Feature01921
CM119783	BLAST	MAGGY	7275854	7276480	.	+	.	Name=Feature01922
CM119783	BLAST	MAGGY	6188835	6189569	.	+	.	Name=Feature01923
CM119783	BLAST	MAGGY	9098588	9100033	.	+	.	Name=Feature01924
CM119783	BLAST	MAGGY	3587441	3589000	.	-	.	Name=Feature01925
CM119783	BLAST	MAGGY	6401496	6403061	.	-	.	Name=Feature01926
CM119783	BLAST	MAGGY	7891109	7892464	.	+	.	Name=Feature01927
CM119783	BLAST	MAGGY	268518	269942	.	-	.	Name=Feature01928
CM119783	BLAST	MAGGY	107571	108953	.	-	.	Name=Feature01929
CM119783	BLAST	MAGGY	7896371	7897810	.	+	.	Name=Feature01930
CM119783	BLAST	MAGGY	7427745	7429172	.	-	.	Name=Feature01931
CM119783	BLAST	MAGGY	8470358	8471869	.	+	.	Name=Feature01932
CM119783	BLAST	MAGGY	8836886	8838247	.	-	.	Name=Feature01933
CM119783	BLAST	MAGGY	644811	646814	.	-	.	Name=Feature01934
CM119783	BLAST	MAGGY	3451750	3453189	.	-	.	Name=Feature01935
CM119783	BLAST	MAGGY	9231129	9232763	.	-	.	Name=Feature01936
CM119783	BLAST	MAGGY	7008684	7010396	.	-	.	Name=Feature01937
CM119783	BLAST	MAGGY	7119246	7120601	.	+	.	Name=Feature01938
CM119783	BLAST	MAGGY	419893	421248	.	+	.	Name=Feature01939
CM119783	BLAST	MAGGY	5294512	5295873	.	+	.	Name=Feature01940
CM119783	BLAST	MAGGY	6312455	6314023	.	+	.	Name=Feature01941
CM119783	BLAST	MAGGY	98249	99631	.	-	.	Name=Feature01942
CM119783	BLAST	MAGGY	7565641	7567224	.	+	.	Name=Feature01943
CM119783	BLAST	MAGGY	8171714	8173720	.	-	.	Name=Feature01944
CM119783	BLAST	MAGGY	727829	729184	.	-	.	Name=Feature01945
CM119783	BLAST	MAGGY	7355766	7356533	.	+	.	Name=Feature01946
CM119783	BLAST	MAGGY	8549370	8550728	.	+	.	Name=Feature01947
CM119783	BLAST	MAGGY	8489238	8489945	.	-	.	Name=Feature01948
CM119783	BLAST	MAGGY	6466696	6468087	.	-	.	Name=Feature01949
CM119783	BLAST	MAGGY	3623045	3624406	.	+	.	Name=Feature01950
CM119783	BLAST	MAGGY	8327320	8328690	.	-	.	Name=Feature01951
CM119783	BLAST	MAGGY	7495838	7496467	.	-	.	Name=Feature01952
CM119783	BLAST	MAGGY	9043385	9044740	.	-	.	Name=Feature01953
CM119783	BLAST	MAGGY	8859680	8861038	.	+	.	Name=Feature01954
CM119783	BLAST	MAGGY	6299622	6300980	.	-	.	Name=Feature01955
CM119783	BLAST	MAGGY	3645341	3646840	.	+	.	Name=Feature01956
CM119783	BLAST	MAGGY	6502796	6503989	.	+	.	Name=Feature01957
CM119783	BLAST	MAGGY	4795237	4796751	.	+	.	Name=Feature01958
CM119783	BLAST	MAGGY	8797389	8798759	.	+	.	Name=Feature01959
CM119783	BLAST	MAGGY	507207	508547	.	-	.	Name=Feature01960
CM119783	BLAST	MAGGY	6281303	6282103	.	-	.	Name=Feature01961
CM119783	BLAST	MAGGY	6185535	6186875	.	-	.	Name=Feature01962
CM119783	BLAST	MAGGY	717152	718528	.	-	.	Name=Feature01963
CM119783	BLAST	MAGGY	3101524	3102906	.	-	.	Name=Feature01964
CM119783	BLAST	MAGGY	8809864	8811360	.	-	.	Name=Feature01965
CM119783	BLAST	MAGGY	3695727	3697085	.	-	.	Name=Feature01966
CM119783	BLAST	MAGGY	8815245	8816624	.	-	.	Name=Feature01967
CM119783	BLAST	MAGGY	6334444	6335178	.	-	.	Name=Feature01968
CM119783	BLAST	MAGGY	45791	47104	.	-	.	Name=Feature01969
CM119783	BLAST	MAGGY	8593780	8595495	.	+	.	Name=Feature01970
CM119783	BLAST	MAGGY	6530265	6531851	.	-	.	Name=Feature01971
CM119783	BLAST	MAGGY	8513840	8515849	.	+	.	Name=Feature01972
CM119783	BLAST	MAGGY	4624819	4626159	.	+	.	Name=Feature01973
CM119783	BLAST	MAGGY	689287	690645	.	-	.	Name=Feature01974
CM119783	BLAST	MAGGY	8258993	8260996	.	-	.	Name=Feature01975
CM119783	BLAST	MAGGY	6563027	6564655	.	-	.	Name=Feature01976
CM119783	BLAST	MAGGY	8751994	8753433	.	+	.	Name=Feature01977
CM119783	BLAST	MAGGY	5208986	5210362	.	+	.	Name=Feature01978
CM119783	BLAST	MAGGY	217878	218591	.	+	.	Name=Feature01979
CM119783	BLAST	MAGGY	8507974	8509329	.	-	.	Name=Feature01980
CM119783	BLAST	MAGGY	8276548	8277204	.	-	.	Name=Feature01981
CM119783	BLAST	MAGGY	6954619	6955170	.	-	.	Name=Feature01982
CM119783	BLAST	MAGGY	9050714	9052072	.	-	.	Name=Feature01983
CM119783	BLAST	MAGGY	7193185	7194768	.	-	.	Name=Feature01984
CM119783	BLAST	MAGGY	7002388	7003890	.	+	.	Name=Feature01985
CM119783	BLAST	MAGGY	7033845	7035290	.	-	.	Name=Feature01986
CM119783	BLAST	MAGGY	7505408	7506685	.	-	.	Name=Feature01987
CM119783	BLAST	MAGGY	7278444	7279154	.	+	.	Name=Feature01988
CM119783	BLAST	MAGGY	7279145	7279801	.	+	.	Name=Feature01989
CM119783	BLAST	MAGGY	3444215	3445570	.	+	.	Name=Feature01990
CM119783	BLAST	MAGGY	7909673	7911244	.	+	.	Name=Feature01991
CM119783	BLAST	MAGGY	213476	214837	.	-	.	Name=Feature01992
CM119783	BLAST	MAGGY	1441312	1442055	.	-	.	Name=Feature01993
CM119783	BLAST	MAGGY	499256	500695	.	-	.	Name=Feature01994
CM119783	BLAST	MAGGY	8647049	8648440	.	+	.	Name=Feature01995
CM119783	BLAST	MAGGY	9106302	9107744	.	-	.	Name=Feature01996
CM119783	BLAST	MAGGY	3087301	3088641	.	-	.	Name=Feature01997
CM119783	BLAST	MAGGY	448326	449702	.	-	.	Name=Feature01998
[truncated: 1,334 more rows]
