# Supplementary material for: Genome dynamics and chromosome structural variations in Histoplasma ohiense, a fungal pathogen of humans
Source: G3 (Bethesda). 2026 May 4;16(7):jkag118. doi: 10.1093/g3journal/jkag118 (PMC13334192; doi:10.1093/g3journal/jkag118)
Supplement: jkag118_Supplementary_Data [file jkag118_supplementary_data.zip › Table_S5_G3-2026-406651.unk]

##gff-version 3
##sequence-region   HcG217B00 1 9247533
##sequence-region   HcG217B01 1 8216686
##sequence-region   HcG217B02 1 6711819
##sequence-region   HcG217B03 1 6490485
##sequence-region   HcG217B04 1 4710741
##sequence-region   HcG217B05 1 2365125
##sequence-region   HcG217B06 1 1704226
#HcG217B00
#HcG217B01
#HcG217B02
#HcG217B03
#HcG217B04
#HcG217B05
#HcG217B06
CM119783	LTRharvest	repeat_region	36080	50834	.	?	.	ID=repeat_region1
CM119783	LTRharvest	target_site_duplication	36080	36083	.	?	.	Parent=repeat_region1
CM119783	LTRharvest	LTR_retrotransposon	36084	50830	.	?	.	ID=LTR_retrotransposon1;Parent=repeat_region1;ltr_similarity=92.78;seq_number=0
CM119783	LTRharvest	long_terminal_repeat	36084	36443	.	?	.	Parent=LTR_retrotransposon1
CM119783	LTRharvest	long_terminal_repeat	50457	50830	.	?	.	Parent=LTR_retrotransposon1
CM119783	LTRharvest	target_site_duplication	50831	50834	.	?	.	Parent=repeat_region1
###
CM119783	LTRharvest	repeat_region	62504	72890	.	?	.	ID=repeat_region2
CM119783	LTRharvest	target_site_duplication	62504	62507	.	?	.	Parent=repeat_region2
CM119783	LTRharvest	LTR_retrotransposon	62508	72886	.	?	.	ID=LTR_retrotransposon2;Parent=repeat_region2;ltr_similarity=92.49;seq_number=0
CM119783	LTRharvest	long_terminal_repeat	62508	62679	.	?	.	Parent=LTR_retrotransposon2
CM119783	LTRharvest	long_terminal_repeat	72714	72886	.	?	.	Parent=LTR_retrotransposon2
CM119783	LTRharvest	target_site_duplication	72887	72890	.	?	.	Parent=repeat_region2
###
CM119783	LTRharvest	repeat_region	80080	91114	.	?	.	ID=repeat_region3
CM119783	LTRharvest	target_site_duplication	80080	80083	.	?	.	Parent=repeat_region3
CM119783	LTRharvest	LTR_retrotransposon	80084	91110	.	?	.	ID=LTR_retrotransposon3;Parent=repeat_region3;ltr_similarity=99.18;seq_number=0
CM119783	LTRharvest	long_terminal_repeat	80084	80811	.	?	.	Parent=LTR_retrotransposon3
CM119783	LTRharvest	long_terminal_repeat	90386	91110	.	?	.	Parent=LTR_retrotransposon3
CM119783	LTRharvest	target_site_duplication	91111	91114	.	?	.	Parent=repeat_region3
###
CM119783	LTRharvest	repeat_region	103747	111199	.	?	.	ID=repeat_region4
CM119783	LTRharvest	target_site_duplication	103747	103752	.	?	.	Parent=repeat_region4
CM119783	LTRharvest	LTR_retrotransposon	103753	111193	.	?	.	ID=LTR_retrotransposon4;Parent=repeat_region4;ltr_similarity=94.31;seq_number=0
CM119783	LTRharvest	long_terminal_repeat	103753	104033	.	?	.	Parent=LTR_retrotransposon4
CM119783	LTRharvest	long_terminal_repeat	110914	111193	.	?	.	Parent=LTR_retrotransposon4
CM119783	LTRharvest	target_site_duplication	111194	111199	.	?	.	Parent=repeat_region4
###
CM119783	LTRharvest	repeat_region	115411	130649	.	?	.	ID=repeat_region5
CM119783	LTRharvest	target_site_duplication	115411	115415	.	?	.	Parent=repeat_region5
CM119783	LTRharvest	LTR_retrotransposon	115416	130644	.	?	.	ID=LTR_retrotransposon5;Parent=repeat_region5;ltr_similarity=98.13;seq_number=0
CM119783	LTRharvest	long_terminal_repeat	115416	115683	.	?	.	Parent=LTR_retrotransposon5
CM119783	LTRharvest	long_terminal_repeat	130377	130644	.	?	.	Parent=LTR_retrotransposon5
CM119783	LTRharvest	target_site_duplication	130645	130649	.	?	.	Parent=repeat_region5
###
CM119783	LTRharvest	repeat_region	131708	145345	.	?	.	ID=repeat_region6
CM119783	LTRharvest	target_site_duplication	131708	131711	.	?	.	Parent=repeat_region6
CM119783	LTRharvest	LTR_retrotransposon	131712	145341	.	?	.	ID=LTR_retrotransposon6;Parent=repeat_region6;ltr_similarity=90.15;seq_number=0
CM119783	LTRharvest	long_terminal_repeat	131712	131985	.	?	.	Parent=LTR_retrotransposon6
CM119783	LTRharvest	long_terminal_repeat	145069	145341	.	?	.	Parent=LTR_retrotransposon6
CM119783	LTRharvest	target_site_duplication	145342	145345	.	?	.	Parent=repeat_region6
###
CM119783	LTRharvest	repeat_region	156902	166162	.	?	.	ID=repeat_region7
CM119783	LTRharvest	target_site_duplication	156902	156907	.	?	.	Parent=repeat_region7
CM119783	LTRharvest	LTR_retrotransposon	156908	166156	.	?	.	ID=LTR_retrotransposon7;Parent=repeat_region7;ltr_similarity=90.51;seq_number=0
CM119783	LTRharvest	long_terminal_repeat	156908	157159	.	?	.	Parent=LTR_retrotransposon7
CM119783	LTRharvest	long_terminal_repeat	165904	166156	.	?	.	Parent=LTR_retrotransposon7
CM119783	LTRharvest	target_site_duplication	166157	166162	.	?	.	Parent=repeat_region7
###
CM119783	LTRharvest	repeat_region	173855	175396	.	?	.	ID=repeat_region8
CM119783	LTRharvest	target_site_duplication	173855	173858	.	?	.	Parent=repeat_region8
CM119783	LTRharvest	LTR_retrotransposon	173859	175392	.	?	.	ID=LTR_retrotransposon8;Parent=repeat_region8;ltr_similarity=87.91;seq_number=0
CM119783	LTRharvest	long_terminal_repeat	173859	174131	.	?	.	Parent=LTR_retrotransposon8
CM119783	LTRharvest	long_terminal_repeat	175124	175392	.	?	.	Parent=LTR_retrotransposon8
CM119783	LTRharvest	target_site_duplication	175393	175396	.	?	.	Parent=repeat_region8
###
CM119783	LTRharvest	repeat_region	185471	191702	.	?	.	ID=repeat_region9
CM119783	LTRharvest	target_site_duplication	185471	185476	.	?	.	Parent=repeat_region9
CM119783	LTRharvest	LTR_retrotransposon	185477	191696	.	?	.	ID=LTR_retrotransposon9;Parent=repeat_region9;ltr_similarity=97.91;seq_number=0
CM119783	LTRharvest	long_terminal_repeat	185477	186099	.	?	.	Parent=LTR_retrotransposon9
CM119783	LTRharvest	long_terminal_repeat	191077	191696	.	?	.	Parent=LTR_retrotransposon9
CM119783	LTRharvest	target_site_duplication	191697	191702	.	?	.	Parent=repeat_region9
###
CM119783	LTRharvest	repeat_region	200753	206798	.	?	.	ID=repeat_region10
CM119783	LTRharvest	target_site_duplication	200753	200756	.	?	.	Parent=repeat_region10
CM119783	LTRharvest	LTR_retrotransposon	200757	206794	.	?	.	ID=LTR_retrotransposon10;Parent=repeat_region10;ltr_similarity=87.33;seq_number=0
CM119783	LTRharvest	long_terminal_repeat	200757	200972	.	?	.	Parent=LTR_retrotransposon10
CM119783	LTRharvest	long_terminal_repeat	206574	206794	.	?	.	Parent=LTR_retrotransposon10
CM119783	LTRharvest	target_site_duplication	206795	206798	.	?	.	Parent=repeat_region10
###
CM119783	LTRharvest	repeat_region	207324	209452	.	?	.	ID=repeat_region11
CM119783	LTRharvest	target_site_duplication	207324	207327	.	?	.	Parent=repeat_region11
CM119783	LTRharvest	LTR_retrotransposon	207328	209448	.	?	.	ID=LTR_retrotransposon11;Parent=repeat_region11;ltr_similarity=89.19;seq_number=0
CM119783	LTRharvest	long_terminal_repeat	207328	207468	.	?	.	Parent=LTR_retrotransposon11
CM119783	LTRharvest	long_terminal_repeat	209301	209448	.	?	.	Parent=LTR_retrotransposon11
CM119783	LTRharvest	target_site_duplication	209449	209452	.	?	.	Parent=repeat_region11
###
CM119783	LTRharvest	repeat_region	235265	237473	.	?	.	ID=repeat_region12
CM119783	LTRharvest	target_site_duplication	235265	235269	.	?	.	Parent=repeat_region12
CM119783	LTRharvest	LTR_retrotransposon	235270	237468	.	?	.	ID=LTR_retrotransposon12;Parent=repeat_region12;ltr_similarity=94.74;seq_number=0
CM119783	LTRharvest	long_terminal_repeat	235270	235516	.	?	.	Parent=LTR_retrotransposon12
CM119783	LTRharvest	long_terminal_repeat	237226	237468	.	?	.	Parent=LTR_retrotransposon12
CM119783	LTRharvest	target_site_duplication	237469	237473	.	?	.	Parent=repeat_region12
###
CM119783	LTRharvest	repeat_region	264682	272123	.	?	.	ID=repeat_region13
CM119783	LTRharvest	target_site_duplication	264682	264685	.	?	.	Parent=repeat_region13
CM119783	LTRharvest	LTR_retrotransposon	264686	272119	.	?	.	ID=LTR_retrotransposon13;Parent=repeat_region13;ltr_similarity=92.53;seq_number=0
CM119783	LTRharvest	long_terminal_repeat	264686	264959	.	?	.	Parent=LTR_retrotransposon13
CM119783	LTRharvest	long_terminal_repeat	271839	272119	.	?	.	Parent=LTR_retrotransposon13
CM119783	LTRharvest	target_site_duplication	272120	272123	.	?	.	Parent=repeat_region13
###
CM119783	LTRharvest	repeat_region	320812	334162	.	?	.	ID=repeat_region14
CM119783	LTRharvest	target_site_duplication	320812	320815	.	?	.	Parent=repeat_region14
CM119783	LTRharvest	LTR_retrotransposon	320816	334158	.	?	.	ID=LTR_retrotransposon14;Parent=repeat_region14;ltr_similarity=94.96;seq_number=0
CM119783	LTRharvest	long_terminal_repeat	320816	321093	.	?	.	Parent=LTR_retrotransposon14
CM119783	LTRharvest	long_terminal_repeat	333883	334158	.	?	.	Parent=LTR_retrotransposon14
CM119783	LTRharvest	target_site_duplication	334159	334162	.	?	.	Parent=repeat_region14
###
CM119783	LTRharvest	repeat_region	362084	369567	.	?	.	ID=repeat_region15
CM119783	LTRharvest	target_site_duplication	362084	362087	.	?	.	Parent=repeat_region15
CM119783	LTRharvest	LTR_retrotransposon	362088	369563	.	?	.	ID=LTR_retrotransposon15;Parent=repeat_region15;ltr_similarity=95.05;seq_number=0
CM119783	LTRharvest	long_terminal_repeat	362088	362364	.	?	.	Parent=LTR_retrotransposon15
CM119783	LTRharvest	long_terminal_repeat	369281	369563	.	?	.	Parent=LTR_retrotransposon15
CM119783	LTRharvest	target_site_duplication	369564	369567	.	?	.	Parent=repeat_region15
###
CM119783	LTRharvest	repeat_region	387534	394608	.	?	.	ID=repeat_region16
CM119783	LTRharvest	target_site_duplication	387534	387537	.	?	.	Parent=repeat_region16
CM119783	LTRharvest	LTR_retrotransposon	387538	394604	.	?	.	ID=LTR_retrotransposon16;Parent=repeat_region16;ltr_similarity=85.13;seq_number=0
CM119783	LTRharvest	long_terminal_repeat	387538	387720	.	?	.	Parent=LTR_retrotransposon16
CM119783	LTRharvest	long_terminal_repeat	394410	394604	.	?	.	Parent=LTR_retrotransposon16
CM119783	LTRharvest	target_site_duplication	394605	394608	.	?	.	Parent=repeat_region16
###
CM119783	LTRharvest	repeat_region	417644	424970	.	?	.	ID=repeat_region17
CM119783	LTRharvest	target_site_duplication	417644	417647	.	?	.	Parent=repeat_region17
CM119783	LTRharvest	LTR_retrotransposon	417648	424966	.	?	.	ID=LTR_retrotransposon17;Parent=repeat_region17;ltr_similarity=89.70;seq_number=0
CM119783	LTRharvest	long_terminal_repeat	417648	417805	.	?	.	Parent=LTR_retrotransposon17
CM119783	LTRharvest	long_terminal_repeat	424802	424966	.	?	.	Parent=LTR_retrotransposon17
CM119783	LTRharvest	target_site_duplication	424967	424970	.	?	.	Parent=repeat_region17
###
CM119783	LTRharvest	repeat_region	427692	438431	.	?	.	ID=repeat_region18
CM119783	LTRharvest	target_site_duplication	427692	427695	.	?	.	Parent=repeat_region18
CM119783	LTRharvest	LTR_retrotransposon	427696	438427	.	?	.	ID=LTR_retrotransposon18;Parent=repeat_region18;ltr_similarity=92.62;seq_number=0
CM119783	LTRharvest	long_terminal_repeat	427696	427844	.	?	.	Parent=LTR_retrotransposon18
CM119783	LTRharvest	long_terminal_repeat	438280	438427	.	?	.	Parent=LTR_retrotransposon18
CM119783	LTRharvest	target_site_duplication	438428	438431	.	?	.	Parent=repeat_region18
###
CM119783	LTRharvest	repeat_region	480471	486320	.	?	.	ID=repeat_region19
CM119783	LTRharvest	target_site_duplication	480471	480474	.	?	.	Parent=repeat_region19
CM119783	LTRharvest	LTR_retrotransposon	480475	486316	.	?	.	ID=LTR_retrotransposon19;Parent=repeat_region19;ltr_similarity=98.75;seq_number=0
CM119783	LTRharvest	long_terminal_repeat	480475	480953	.	?	.	Parent=LTR_retrotransposon19
CM119783	LTRharvest	long_terminal_repeat	485838	486316	.	?	.	Parent=LTR_retrotransposon19
CM119783	LTRharvest	target_site_duplication	486317	486320	.	?	.	Parent=repeat_region19
###
CM119783	LTRharvest	repeat_region	486554	498796	.	?	.	ID=repeat_region20
CM119783	LTRharvest	target_site_duplication	486554	486557	.	?	.	Parent=repeat_region20
CM119783	LTRharvest	LTR_retrotransposon	486558	498792	.	?	.	ID=LTR_retrotransposon20;Parent=repeat_region20;ltr_similarity=85.11;seq_number=0
CM119783	LTRharvest	long_terminal_repeat	486558	486866	.	?	.	Parent=LTR_retrotransposon20
CM119783	LTRharvest	long_terminal_repeat	498486	498792	.	?	.	Parent=LTR_retrotransposon20
CM119783	LTRharvest	target_site_duplication	498793	498796	.	?	.	Parent=repeat_region20
###
CM119783	LTRharvest	repeat_region	510116	516726	.	?	.	ID=repeat_region21
CM119783	LTRharvest	target_site_duplication	510116	510120	.	?	.	Parent=repeat_region21
CM119783	LTRharvest	LTR_retrotransposon	510121	516721	.	?	.	ID=LTR_retrotransposon21;Parent=repeat_region21;ltr_similarity=91.89;seq_number=0
CM119783	LTRharvest	long_terminal_repeat	510121	510490	.	?	.	Parent=LTR_retrotransposon21
CM119783	LTRharvest	long_terminal_repeat	516354	516721	.	?	.	Parent=LTR_retrotransposon21
CM119783	LTRharvest	target_site_duplication	516722	516726	.	?	.	Parent=repeat_region21
###
CM119783	LTRharvest	repeat_region	573864	581006	.	?	.	ID=repeat_region22
CM119783	LTRharvest	target_site_duplication	573864	573867	.	?	.	Parent=repeat_region22
CM119783	LTRharvest	LTR_retrotransposon	573868	581002	.	?	.	ID=LTR_retrotransposon22;Parent=repeat_region22;ltr_similarity=92.20;seq_number=0
CM119783	LTRharvest	long_terminal_repeat	573868	574146	.	?	.	Parent=LTR_retrotransposon22
CM119783	LTRharvest	long_terminal_repeat	580721	581002	.	?	.	Parent=LTR_retrotransposon22
CM119783	LTRharvest	target_site_duplication	581003	581006	.	?	.	Parent=repeat_region22
###
CM119783	LTRharvest	repeat_region	631942	639085	.	?	.	ID=repeat_region23
CM119783	LTRharvest	target_site_duplication	631942	631945	.	?	.	Parent=repeat_region23
CM119783	LTRharvest	LTR_retrotransposon	631946	639081	.	?	.	ID=LTR_retrotransposon23;Parent=repeat_region23;ltr_similarity=95.82;seq_number=0
CM119783	LTRharvest	long_terminal_repeat	631946	632328	.	?	.	Parent=LTR_retrotransposon23
CM119783	LTRharvest	long_terminal_repeat	638699	639081	.	?	.	Parent=LTR_retrotransposon23
CM119783	LTRharvest	target_site_duplication	639082	639085	.	?	.	Parent=repeat_region23
###
CM119783	LTRharvest	repeat_region	640991	648442	.	?	.	ID=repeat_region24
CM119783	LTRharvest	target_site_duplication	640991	640995	.	?	.	Parent=repeat_region24
CM119783	LTRharvest	LTR_retrotransposon	640996	648437	.	?	.	ID=LTR_retrotransposon24;Parent=repeat_region24;ltr_similarity=95.07;seq_number=0
CM119783	LTRharvest	long_terminal_repeat	640996	641279	.	?	.	Parent=LTR_retrotransposon24
CM119783	LTRharvest	long_terminal_repeat	648154	648437	.	?	.	Parent=LTR_retrotransposon24
CM119783	LTRharvest	target_site_duplication	648438	648442	.	?	.	Parent=repeat_region24
###
CM119783	LTRharvest	repeat_region	678884	682147	.	?	.	ID=repeat_region25
CM119783	LTRharvest	target_site_duplication	678884	678887	.	?	.	Parent=repeat_region25
CM119783	LTRharvest	LTR_retrotransposon	678888	682143	.	?	.	ID=LTR_retrotransposon25;Parent=repeat_region25;ltr_similarity=88.44;seq_number=0
CM119783	LTRharvest	long_terminal_repeat	678888	679205	.	?	.	Parent=LTR_retrotransposon25
CM119783	LTRharvest	long_terminal_repeat	681824	682143	.	?	.	Parent=LTR_retrotransposon25
CM119783	LTRharvest	target_site_duplication	682144	682147	.	?	.	Parent=repeat_region25
###
CM119783	LTRharvest	repeat_region	693337	700134	.	?	.	ID=repeat_region26
CM119783	LTRharvest	target_site_duplication	693337	693340	.	?	.	Parent=repeat_region26
CM119783	LTRharvest	LTR_retrotransposon	693341	700130	.	?	.	ID=LTR_retrotransposon26;Parent=repeat_region26;ltr_similarity=91.27;seq_number=0
CM119783	LTRharvest	long_terminal_repeat	693341	693465	.	?	.	Parent=LTR_retrotransposon26
CM119783	LTRharvest	long_terminal_repeat	700005	700130	.	?	.	Parent=LTR_retrotransposon26
CM119783	LTRharvest	target_site_duplication	700131	700134	.	?	.	Parent=repeat_region26
###
CM119783	LTRharvest	repeat_region	713351	720764	.	?	.	ID=repeat_region27
CM119783	LTRharvest	target_site_duplication	713351	713354	.	?	.	Parent=repeat_region27
CM119783	LTRharvest	LTR_retrotransposon	713355	720760	.	?	.	ID=LTR_retrotransposon27;Parent=repeat_region27;ltr_similarity=94.78;seq_number=0
CM119783	LTRharvest	long_terminal_repeat	713355	713621	.	?	.	Parent=LTR_retrotransposon27
CM119783	LTRharvest	long_terminal_repeat	720493	720760	.	?	.	Parent=LTR_retrotransposon27
CM119783	LTRharvest	target_site_duplication	720761	720764	.	?	.	Parent=repeat_region27
###
CM119783	LTRharvest	repeat_region	742443	746392	.	?	.	ID=repeat_region28
CM119783	LTRharvest	target_site_duplication	742443	742446	.	?	.	Parent=repeat_region28
CM119783	LTRharvest	LTR_retrotransposon	742447	746388	.	?	.	ID=LTR_retrotransposon28;Parent=repeat_region28;ltr_similarity=89.17;seq_number=0
CM119783	LTRharvest	long_terminal_repeat	742447	742917	.	?	.	Parent=LTR_retrotransposon28
CM119783	LTRharvest	long_terminal_repeat	745924	746388	.	?	.	Parent=LTR_retrotransposon28
CM119783	LTRharvest	target_site_duplication	746389	746392	.	?	.	Parent=repeat_region28
###
CM119783	LTRharvest	repeat_region	762000	767483	.	?	.	ID=repeat_region29
CM119783	LTRharvest	target_site_duplication	762000	762003	.	?	.	Parent=repeat_region29
CM119783	LTRharvest	LTR_retrotransposon	762004	767479	.	?	.	ID=LTR_retrotransposon29;Parent=repeat_region29;ltr_similarity=87.26;seq_number=0
CM119783	LTRharvest	long_terminal_repeat	762004	762160	.	?	.	Parent=LTR_retrotransposon29
CM119783	LTRharvest	long_terminal_repeat	767325	767479	.	?	.	Parent=LTR_retrotransposon29
CM119783	LTRharvest	target_site_duplication	767480	767483	.	?	.	Parent=repeat_region29
###
CM119783	LTRharvest	repeat_region	769806	776844	.	?	.	ID=repeat_region30
CM119783	LTRharvest	target_site_duplication	769806	769809	.	?	.	Parent=repeat_region30
CM119783	LTRharvest	LTR_retrotransposon	769810	776840	.	?	.	ID=LTR_retrotransposon30;Parent=repeat_region30;ltr_similarity=86.06;seq_number=0
CM119783	LTRharvest	long_terminal_repeat	769810	770090	.	?	.	Parent=LTR_retrotransposon30
CM119783	LTRharvest	long_terminal_repeat	776554	776840	.	?	.	Parent=LTR_retrotransposon30
CM119783	LTRharvest	target_site_duplication	776841	776844	.	?	.	Parent=repeat_region30
###
CM119783	LTRharvest	repeat_region	848063	855203	.	?	.	ID=repeat_region31
CM119783	LTRharvest	target_site_duplication	848063	848066	.	?	.	Parent=repeat_region31
CM119783	LTRharvest	LTR_retrotransposon	848067	855199	.	?	.	ID=LTR_retrotransposon31;Parent=repeat_region31;ltr_similarity=88.68;seq_number=0
CM119783	LTRharvest	long_terminal_repeat	848067	848331	.	?	.	Parent=LTR_retrotransposon31
CM119783	LTRharvest	long_terminal_repeat	854940	855199	.	?	.	Parent=LTR_retrotransposon31
CM119783	LTRharvest	target_site_duplication	855200	855203	.	?	.	Parent=repeat_region31
###
CM119783	LTRharvest	repeat_region	1404095	1410124	.	?	.	ID=repeat_region32
CM119783	LTRharvest	target_site_duplication	1404095	1404098	.	?	.	Parent=repeat_region32
CM119783	LTRharvest	LTR_retrotransposon	1404099	1410120	.	?	.	ID=LTR_retrotransposon32;Parent=repeat_region32;ltr_similarity=89.59;seq_number=0
CM119783	LTRharvest	long_terminal_repeat	1404099	1404458	.	?	.	Parent=LTR_retrotransposon32
CM119783	LTRharvest	long_terminal_repeat	1409756	1410120	.	?	.	Parent=LTR_retrotransposon32
CM119783	LTRharvest	target_site_duplication	1410121	1410124	.	?	.	Parent=repeat_region32
###
CM119783	LTRharvest	repeat_region	1420034	1430978	.	?	.	ID=repeat_region33
CM119783	LTRharvest	target_site_duplication	1420034	1420037	.	?	.	Parent=repeat_region33
CM119783	LTRharvest	LTR_retrotransposon	1420038	1430974	.	?	.	ID=LTR_retrotransposon33;Parent=repeat_region33;ltr_similarity=92.31;seq_number=0
CM119783	LTRharvest	long_terminal_repeat	1420038	1420297	.	?	.	Parent=LTR_retrotransposon33
CM119783	LTRharvest	long_terminal_repeat	1430721	1430974	.	?	.	Parent=LTR_retrotransposon33
CM119783	LTRharvest	target_site_duplication	1430975	1430978	.	?	.	Parent=repeat_region33
###
CM119783	LTRharvest	repeat_region	1435044	1436716	.	?	.	ID=repeat_region34
CM119783	LTRharvest	target_site_duplication	1435044	1435047	.	?	.	Parent=repeat_region34
CM119783	LTRharvest	LTR_retrotransposon	1435048	1436712	.	?	.	ID=LTR_retrotransposon34;Parent=repeat_region34;ltr_similarity=89.02;seq_number=0
CM119783	LTRharvest	long_terminal_repeat	1435048	1435211	.	?	.	Parent=LTR_retrotransposon34
CM119783	LTRharvest	long_terminal_repeat	1436552	1436712	.	?	.	Parent=LTR_retrotransposon34
CM119783	LTRharvest	target_site_duplication	1436713	1436716	.	?	.	Parent=repeat_region34
###
CM119783	LTRharvest	repeat_region	1451073	1452463	.	?	.	ID=repeat_region35
CM119783	LTRharvest	target_site_duplication	1451073	1451076	.	?	.	Parent=repeat_region35
CM119783	LTRharvest	LTR_retrotransposon	1451077	1452459	.	?	.	ID=LTR_retrotransposon35;Parent=repeat_region35;ltr_similarity=88.04;seq_number=0
CM119783	LTRharvest	long_terminal_repeat	1451077	1451260	.	?	.	Parent=LTR_retrotransposon35
CM119783	LTRharvest	long_terminal_repeat	1452284	1452459	.	?	.	Parent=LTR_retrotransposon35
CM119783	LTRharvest	target_site_duplication	1452460	1452463	.	?	.	Parent=repeat_region35
###
CM119783	LTRharvest	repeat_region	1464135	1472494	.	?	.	ID=repeat_region36
CM119783	LTRharvest	target_site_duplication	1464135	1464138	.	?	.	Parent=repeat_region36
CM119783	LTRharvest	LTR_retrotransposon	1464139	1472490	.	?	.	ID=LTR_retrotransposon36;Parent=repeat_region36;ltr_similarity=89.86;seq_number=0
CM119783	LTRharvest	long_terminal_repeat	1464139	1464275	.	?	.	Parent=LTR_retrotransposon36
CM119783	LTRharvest	long_terminal_repeat	1472353	1472490	.	?	.	Parent=LTR_retrotransposon36
CM119783	LTRharvest	target_site_duplication	1472491	1472494	.	?	.	Parent=repeat_region36
###
CM119783	LTRharvest	repeat_region	1475033	1481722	.	?	.	ID=repeat_region37
CM119783	LTRharvest	target_site_duplication	1475033	1475036	.	?	.	Parent=repeat_region37
CM119783	LTRharvest	LTR_retrotransposon	1475037	1481718	.	?	.	ID=LTR_retrotransposon37;Parent=repeat_region37;ltr_similarity=88.70;seq_number=0
CM119783	LTRharvest	long_terminal_repeat	1475037	1475266	.	?	.	Parent=LTR_retrotransposon37
CM119783	LTRharvest	long_terminal_repeat	1481490	1481718	.	?	.	Parent=LTR_retrotransposon37
CM119783	LTRharvest	target_site_duplication	1481719	1481722	.	?	.	Parent=repeat_region37
###
CM119783	LTRharvest	repeat_region	1490568	1498886	.	?	.	ID=repeat_region38
CM119783	LTRharvest	target_site_duplication	1490568	1490572	.	?	.	Parent=repeat_region38
CM119783	LTRharvest	LTR_retrotransposon	1490573	1498881	.	?	.	ID=LTR_retrotransposon38;Parent=repeat_region38;ltr_similarity=92.36;seq_number=0
CM119783	LTRharvest	long_terminal_repeat	1490573	1490858	.	?	.	Parent=LTR_retrotransposon38
CM119783	LTRharvest	long_terminal_repeat	1498594	1498881	.	?	.	Parent=LTR_retrotransposon38
CM119783	LTRharvest	target_site_duplication	1498882	1498886	.	?	.	Parent=repeat_region38
###
CM119783	LTRharvest	repeat_region	1507563	1514635	.	?	.	ID=repeat_region39
CM119783	LTRharvest	target_site_duplication	1507563	1507566	.	?	.	Parent=repeat_region39
CM119783	LTRharvest	LTR_retrotransposon	1507567	1514631	.	?	.	ID=LTR_retrotransposon39;Parent=repeat_region39;ltr_similarity=89.01;seq_number=0
CM119783	LTRharvest	long_terminal_repeat	1507567	1507756	.	?	.	Parent=LTR_retrotransposon39
CM119783	LTRharvest	long_terminal_repeat	1514441	1514631	.	?	.	Parent=LTR_retrotransposon39
CM119783	LTRharvest	target_site_duplication	1514632	1514635	.	?	.	Parent=repeat_region39
###
CM119783	LTRharvest	repeat_region	2633662	2640519	.	?	.	ID=repeat_region40
CM119783	LTRharvest	target_site_duplication	2633662	2633665	.	?	.	Parent=repeat_region40
CM119783	LTRharvest	LTR_retrotransposon	2633666	2640515	.	?	.	ID=LTR_retrotransposon40;Parent=repeat_region40;ltr_similarity=89.39;seq_number=0
CM119783	LTRharvest	long_terminal_repeat	2633666	2633831	.	?	.	Parent=LTR_retrotransposon40
CM119783	LTRharvest	long_terminal_repeat	2640337	2640515	.	?	.	Parent=LTR_retrotransposon40
CM119783	LTRharvest	target_site_duplication	2640516	2640519	.	?	.	Parent=repeat_region40
###
CM119783	LTRharvest	repeat_region	2942376	2950340	.	?	.	ID=repeat_region41
CM119783	LTRharvest	target_site_duplication	2942376	2942379	.	?	.	Parent=repeat_region41
CM119783	LTRharvest	LTR_retrotransposon	2942380	2950336	.	?	.	ID=LTR_retrotransposon41;Parent=repeat_region41;ltr_similarity=94.52;seq_number=0
CM119783	LTRharvest	long_terminal_repeat	2942380	2942525	.	?	.	Parent=LTR_retrotransposon41
CM119783	LTRharvest	long_terminal_repeat	2950191	2950336	.	?	.	Parent=LTR_retrotransposon41
CM119783	LTRharvest	target_site_duplication	2950337	2950340	.	?	.	Parent=repeat_region41
###
CM119783	LTRharvest	repeat_region	3073305	3080449	.	?	.	ID=repeat_region42
CM119783	LTRharvest	target_site_duplication	3073305	3073308	.	?	.	Parent=repeat_region42
CM119783	LTRharvest	LTR_retrotransposon	3073309	3080445	.	?	.	ID=LTR_retrotransposon42;Parent=repeat_region42;ltr_similarity=91.49;seq_number=0
CM119783	LTRharvest	long_terminal_repeat	3073309	3073696	.	?	.	Parent=LTR_retrotransposon42
CM119783	LTRharvest	long_terminal_repeat	3080062	3080445	.	?	.	Parent=LTR_retrotransposon42
CM119783	LTRharvest	target_site_duplication	3080446	3080449	.	?	.	Parent=repeat_region42
###
CM119783	LTRharvest	repeat_region	3083448	3090608	.	?	.	ID=repeat_region43
CM119783	LTRharvest	target_site_duplication	3083448	3083451	.	?	.	Parent=repeat_region43
CM119783	LTRharvest	LTR_retrotransposon	3083452	3090604	.	?	.	ID=LTR_retrotransposon43;Parent=repeat_region43;ltr_similarity=92.86;seq_number=0
CM119783	LTRharvest	long_terminal_repeat	3083452	3083590	.	?	.	Parent=LTR_retrotransposon43
CM119783	LTRharvest	long_terminal_repeat	3090465	3090604	.	?	.	Parent=LTR_retrotransposon43
CM119783	LTRharvest	target_site_duplication	3090605	3090608	.	?	.	Parent=repeat_region43
###
CM119783	LTRharvest	repeat_region	3111127	3116437	.	?	.	ID=repeat_region44
CM119783	LTRharvest	target_site_duplication	3111127	3111130	.	?	.	Parent=repeat_region44
CM119783	LTRharvest	LTR_retrotransposon	3111131	3116433	.	?	.	ID=LTR_retrotransposon44;Parent=repeat_region44;ltr_similarity=89.67;seq_number=0
CM119783	LTRharvest	long_terminal_repeat	3111131	3111455	.	?	.	Parent=LTR_retrotransposon44
CM119783	LTRharvest	long_terminal_repeat	3116105	3116433	.	?	.	Parent=LTR_retrotransposon44
CM119783	LTRharvest	target_site_duplication	3116434	3116437	.	?	.	Parent=repeat_region44
###
CM119783	LTRharvest	repeat_region	3121081	3125587	.	?	.	ID=repeat_region45
CM119783	LTRharvest	target_site_duplication	3121081	3121084	.	?	.	Parent=repeat_region45
CM119783	LTRharvest	LTR_retrotransposon	3121085	3125583	.	?	.	ID=LTR_retrotransposon45;Parent=repeat_region45;ltr_similarity=92.76;seq_number=0
CM119783	LTRharvest	long_terminal_repeat	3121085	3121236	.	?	.	Parent=LTR_retrotransposon45
CM119783	LTRharvest	long_terminal_repeat	3125438	3125583	.	?	.	Parent=LTR_retrotransposon45
CM119783	LTRharvest	target_site_duplication	3125584	3125587	.	?	.	Parent=repeat_region45
###
CM119783	LTRharvest	repeat_region	3231361	3238338	.	?	.	ID=repeat_region46
CM119783	LTRharvest	target_site_duplication	3231361	3231364	.	?	.	Parent=repeat_region46
CM119783	LTRharvest	LTR_retrotransposon	3231365	3238334	.	?	.	ID=LTR_retrotransposon46;Parent=repeat_region46;ltr_similarity=85.95;seq_number=0
CM119783	LTRharvest	long_terminal_repeat	3231365	3231481	.	?	.	Parent=LTR_retrotransposon46
CM119783	LTRharvest	long_terminal_repeat	3238214	3238334	.	?	.	Parent=LTR_retrotransposon46
CM119783	LTRharvest	target_site_duplication	3238335	3238338	.	?	.	Parent=repeat_region46
###
CM119783	LTRharvest	repeat_region	3244795	3250492	.	?	.	ID=repeat_region47
CM119783	LTRharvest	target_site_duplication	3244795	3244799	.	?	.	Parent=repeat_region47
CM119783	LTRharvest	LTR_retrotransposon	3244800	3250487	.	?	.	ID=LTR_retrotransposon47;Parent=repeat_region47;ltr_similarity=87.91;seq_number=0
CM119783	LTRharvest	long_terminal_repeat	3244800	3245009	.	?	.	Parent=LTR_retrotransposon47
CM119783	LTRharvest	long_terminal_repeat	3250273	3250487	.	?	.	Parent=LTR_retrotransposon47
CM119783	LTRharvest	target_site_duplication	3250488	3250492	.	?	.	Parent=repeat_region47
###
CM119783	LTRharvest	repeat_region	3324651	3326623	.	?	.	ID=repeat_region48
CM119783	LTRharvest	target_site_duplication	3324651	3324655	.	?	.	Parent=repeat_region48
CM119783	LTRharvest	LTR_retrotransposon	3324656	3326618	.	?	.	ID=LTR_retrotransposon48;Parent=repeat_region48;ltr_similarity=100.00;seq_number=0
CM119783	LTRharvest	long_terminal_repeat	3324656	3324756	.	?	.	Parent=LTR_retrotransposon48
CM119783	LTRharvest	long_terminal_repeat	3326518	3326618	.	?	.	Parent=LTR_retrotransposon48
CM119783	LTRharvest	target_site_duplication	3326619	3326623	.	?	.	Parent=repeat_region48
###
CM119783	LTRharvest	repeat_region	3417752	3425720	.	?	.	ID=repeat_region49
CM119783	LTRharvest	target_site_duplication	3417752	3417755	.	?	.	Parent=repeat_region49
CM119783	LTRharvest	LTR_retrotransposon	3417756	3425716	.	?	.	ID=LTR_retrotransposon49;Parent=repeat_region49;ltr_similarity=94.42;seq_number=0
CM119783	LTRharvest	long_terminal_repeat	3417756	3418024	.	?	.	Parent=LTR_retrotransposon49
CM119783	LTRharvest	long_terminal_repeat	3425448	3425716	.	?	.	Parent=LTR_retrotransposon49
CM119783	LTRharvest	target_site_duplication	3425717	3425720	.	?	.	Parent=repeat_region49
###
CM119783	LTRharvest	repeat_region	3447871	3455379	.	?	.	ID=repeat_region50
CM119783	LTRharvest	target_site_duplication	3447871	3447875	.	?	.	Parent=repeat_region50
CM119783	LTRharvest	LTR_retrotransposon	3447876	3455374	.	?	.	ID=LTR_retrotransposon50;Parent=repeat_region50;ltr_similarity=92.67;seq_number=0
CM119783	LTRharvest	long_terminal_repeat	3447876	3448175	.	?	.	Parent=LTR_retrotransposon50
CM119783	LTRharvest	long_terminal_repeat	3455077	3455374	.	?	.	Parent=LTR_retrotransposon50
CM119783	LTRharvest	target_site_duplication	3455375	3455379	.	?	.	Parent=repeat_region50
###
CM119783	LTRharvest	repeat_region	3457290	3462908	.	?	.	ID=repeat_region51
CM119783	LTRharvest	target_site_duplication	3457290	3457293	.	?	.	Parent=repeat_region51
CM119783	LTRharvest	LTR_retrotransposon	3457294	3462904	.	?	.	ID=LTR_retrotransposon51;Parent=repeat_region51;ltr_similarity=87.50;seq_number=0
CM119783	LTRharvest	long_terminal_repeat	3457294	3457423	.	?	.	Parent=LTR_retrotransposon51
CM119783	LTRharvest	long_terminal_repeat	3462769	3462904	.	?	.	Parent=LTR_retrotransposon51
CM119783	LTRharvest	target_site_duplication	3462905	3462908	.	?	.	Parent=repeat_region51
###
CM119783	LTRharvest	repeat_region	3476156	3478112	.	?	.	ID=repeat_region52
CM119783	LTRharvest	target_site_duplication	3476156	3476159	.	?	.	Parent=repeat_region52
CM119783	LTRharvest	LTR_retrotransposon	3476160	3478108	.	?	.	ID=LTR_retrotransposon52;Parent=repeat_region52;ltr_similarity=94.85;seq_number=0
CM119783	LTRharvest	long_terminal_repeat	3476160	3476295	.	?	.	Parent=LTR_retrotransposon52
CM119783	LTRharvest	long_terminal_repeat	3477975	3478108	.	?	.	Parent=LTR_retrotransposon52
CM119783	LTRharvest	target_site_duplication	3478109	3478112	.	?	.	Parent=repeat_region52
###
CM119783	LTRharvest	repeat_region	3568326	3579846	.	?	.	ID=repeat_region53
CM119783	LTRharvest	target_site_duplication	3568326	3568330	.	?	.	Parent=repeat_region53
CM119783	LTRharvest	LTR_retrotransposon	3568331	3579841	.	?	.	ID=LTR_retrotransposon53;Parent=repeat_region53;ltr_similarity=95.42;seq_number=0
CM119783	LTRharvest	long_terminal_repeat	3568331	3568636	.	?	.	Parent=LTR_retrotransposon53
CM119783	LTRharvest	long_terminal_repeat	3579536	3579841	.	?	.	Parent=LTR_retrotransposon53
CM119783	LTRharvest	target_site_duplication	3579842	3579846	.	?	.	Parent=repeat_region53
###
CM119783	LTRharvest	repeat_region	3583662	3590820	.	?	.	ID=repeat_region54
CM119783	LTRharvest	target_site_duplication	3583662	3583665	.	?	.	Parent=repeat_region54
CM119783	LTRharvest	LTR_retrotransposon	3583666	3590816	.	?	.	ID=LTR_retrotransposon54;Parent=repeat_region54;ltr_similarity=91.94;seq_number=0
CM119783	LTRharvest	long_terminal_repeat	3583666	3584061	.	?	.	Parent=LTR_retrotransposon54
CM119783	LTRharvest	long_terminal_repeat	3590420	3590816	.	?	.	Parent=LTR_retrotransposon54
CM119783	LTRharvest	target_site_duplication	3590817	3590820	.	?	.	Parent=repeat_region54
###
CM119783	LTRharvest	repeat_region	3602896	3615820	.	?	.	ID=repeat_region55
CM119783	LTRharvest	target_site_duplication	3602896	3602899	.	?	.	Parent=repeat_region55
CM119783	LTRharvest	LTR_retrotransposon	3602900	3615816	.	?	.	ID=LTR_retrotransposon55;Parent=repeat_region55;ltr_similarity=89.60;seq_number=0
CM119783	LTRharvest	long_terminal_repeat	3602900	3603101	.	?	.	Parent=LTR_retrotransposon55
CM119783	LTRharvest	long_terminal_repeat	3615624	3615816	.	?	.	Parent=LTR_retrotransposon55
CM119783	LTRharvest	target_site_duplication	3615817	3615820	.	?	.	Parent=repeat_region55
###
CM119783	LTRharvest	repeat_region	3617328	3619113	.	?	.	ID=repeat_region56
CM119783	LTRharvest	target_site_duplication	3617328	3617331	.	?	.	Parent=repeat_region56
CM119783	LTRharvest	LTR_retrotransposon	3617332	3619109	.	?	.	ID=LTR_retrotransposon56;Parent=repeat_region56;ltr_similarity=88.21;seq_number=0
CM119783	LTRharvest	long_terminal_repeat	3617332	3617518	.	?	.	Parent=LTR_retrotransposon56
CM119783	LTRharvest	long_terminal_repeat	3618915	3619109	.	?	.	Parent=LTR_retrotransposon56
CM119783	LTRharvest	target_site_duplication	3619110	3619113	.	?	.	Parent=repeat_region56
###
CM119783	LTRharvest	repeat_region	3620787	3628228	.	?	.	ID=repeat_region57
CM119783	LTRharvest	target_site_duplication	3620787	3620791	.	?	.	Parent=repeat_region57
CM119783	LTRharvest	LTR_retrotransposon	3620792	3628223	.	?	.	ID=LTR_retrotransposon57;Parent=repeat_region57;ltr_similarity=95.86;seq_number=0
CM119783	LTRharvest	long_terminal_repeat	3620792	3621057	.	?	.	Parent=LTR_retrotransposon57
CM119783	LTRharvest	long_terminal_repeat	3627958	3628223	.	?	.	Parent=LTR_retrotransposon57
CM119783	LTRharvest	target_site_duplication	3628224	3628228	.	?	.	Parent=repeat_region57
###
CM119783	LTRharvest	repeat_region	3643213	3650703	.	?	.	ID=repeat_region58
CM119783	LTRharvest	target_site_duplication	3643213	3643216	.	?	.	Parent=repeat_region58
CM119783	LTRharvest	LTR_retrotransposon	3643217	3650699	.	?	.	ID=LTR_retrotransposon58;Parent=repeat_region58;ltr_similarity=91.00;seq_number=0
CM119783	LTRharvest	long_terminal_repeat	3643217	3643497	.	?	.	Parent=LTR_retrotransposon58
CM119783	LTRharvest	long_terminal_repeat	3650411	3650699	.	?	.	Parent=LTR_retrotransposon58
CM119783	LTRharvest	target_site_duplication	3650700	3650703	.	?	.	Parent=repeat_region58
###
CM119783	LTRharvest	repeat_region	3691899	3699051	.	?	.	ID=repeat_region59
CM119783	LTRharvest	target_site_duplication	3691899	3691902	.	?	.	Parent=repeat_region59
CM119783	LTRharvest	LTR_retrotransposon	3691903	3699047	.	?	.	ID=LTR_retrotransposon59;Parent=repeat_region59;ltr_similarity=92.65;seq_number=0
CM119783	LTRharvest	long_terminal_repeat	3691903	3692174	.	?	.	Parent=LTR_retrotransposon59
CM119783	LTRharvest	long_terminal_repeat	3698776	3699047	.	?	.	Parent=LTR_retrotransposon59
CM119783	LTRharvest	target_site_duplication	3699048	3699051	.	?	.	Parent=repeat_region59
###
CM119783	LTRharvest	repeat_region	3749552	3756713	.	?	.	ID=repeat_region60
CM119783	LTRharvest	target_site_duplication	3749552	3749555	.	?	.	Parent=repeat_region60
CM119783	LTRharvest	LTR_retrotransposon	3749556	3756709	.	?	.	ID=LTR_retrotransposon60;Parent=repeat_region60;ltr_similarity=88.85;seq_number=0
CM119783	LTRharvest	long_terminal_repeat	3749556	3749833	.	?	.	Parent=LTR_retrotransposon60
CM119783	LTRharvest	long_terminal_repeat	3756433	3756709	.	?	.	Parent=LTR_retrotransposon60
CM119783	LTRharvest	target_site_duplication	3756710	3756713	.	?	.	Parent=repeat_region60
###
CM119783	LTRharvest	repeat_region	3758439	3759609	.	?	.	ID=repeat_region61
CM119783	LTRharvest	target_site_duplication	3758439	3758442	.	?	.	Parent=repeat_region61
CM119783	LTRharvest	LTR_retrotransposon	3758443	3759605	.	?	.	ID=LTR_retrotransposon61;Parent=repeat_region61;ltr_similarity=93.65;seq_number=0
CM119783	LTRharvest	long_terminal_repeat	3758443	3758561	.	?	.	Parent=LTR_retrotransposon61
CM119783	LTRharvest	long_terminal_repeat	3759480	3759605	.	?	.	Parent=LTR_retrotransposon61
CM119783	LTRharvest	target_site_duplication	3759606	3759609	.	?	.	Parent=repeat_region61
###
CM119783	LTRharvest	repeat_region	3761093	3766831	.	?	.	ID=repeat_region62
CM119783	LTRharvest	target_site_duplication	3761093	3761098	.	?	.	Parent=repeat_region62
CM119783	LTRharvest	LTR_retrotransposon	3761099	3766825	.	?	.	ID=LTR_retrotransposon62;Parent=repeat_region62;ltr_similarity=85.33;seq_number=0
CM119783	LTRharvest	long_terminal_repeat	3761099	3761282	.	?	.	Parent=LTR_retrotransposon62
CM119783	LTRharvest	long_terminal_repeat	3766642	3766825	.	?	.	Parent=LTR_retrotransposon62
CM119783	LTRharvest	target_site_duplication	3766826	3766831	.	?	.	Parent=repeat_region62
###
CM119783	LTRharvest	repeat_region	4115100	4120692	.	?	.	ID=repeat_region63
CM119783	LTRharvest	target_site_duplication	4115100	4115104	.	?	.	Parent=repeat_region63
CM119783	LTRharvest	LTR_retrotransposon	4115105	4120687	.	?	.	ID=LTR_retrotransposon63;Parent=repeat_region63;ltr_similarity=100.00;seq_number=0
CM119783	LTRharvest	long_terminal_repeat	4115105	4115350	.	?	.	Parent=LTR_retrotransposon63
CM119783	LTRharvest	long_terminal_repeat	4120442	4120687	.	?	.	Parent=LTR_retrotransposon63
CM119783	LTRharvest	target_site_duplication	4120688	4120692	.	?	.	Parent=repeat_region63
###
CM119783	LTRharvest	repeat_region	4310772	4312134	.	?	.	ID=repeat_region64
CM119783	LTRharvest	target_site_duplication	4310772	4310776	.	?	.	Parent=repeat_region64
CM119783	LTRharvest	LTR_retrotransposon	4310777	4312129	.	?	.	ID=LTR_retrotransposon64;Parent=repeat_region64;ltr_similarity=85.25;seq_number=0
CM119783	LTRharvest	long_terminal_repeat	4310777	4311054	.	?	.	Parent=LTR_retrotransposon64
CM119783	LTRharvest	long_terminal_repeat	4311854	4312129	.	?	.	Parent=LTR_retrotransposon64
CM119783	LTRharvest	target_site_duplication	4312130	4312134	.	?	.	Parent=repeat_region64
###
CM119783	LTRharvest	repeat_region	4622961	4635901	.	?	.	ID=repeat_region65
CM119783	LTRharvest	target_site_duplication	4622961	4622964	.	?	.	Parent=repeat_region65
CM119783	LTRharvest	LTR_retrotransposon	4622965	4635897	.	?	.	ID=LTR_retrotransposon65;Parent=repeat_region65;ltr_similarity=91.30;seq_number=0
CM119783	LTRharvest	long_terminal_repeat	4622965	4623079	.	?	.	Parent=LTR_retrotransposon65
CM119783	LTRharvest	long_terminal_repeat	4635786	4635897	.	?	.	Parent=LTR_retrotransposon65
CM119783	LTRharvest	target_site_duplication	4635898	4635901	.	?	.	Parent=repeat_region65
###
CM119783	LTRharvest	repeat_region	4793062	4800476	.	?	.	ID=repeat_region66
CM119783	LTRharvest	target_site_duplication	4793062	4793065	.	?	.	Parent=repeat_region66
CM119783	LTRharvest	LTR_retrotransposon	4793066	4800472	.	?	.	ID=LTR_retrotransposon66;Parent=repeat_region66;ltr_similarity=95.20;seq_number=0
CM119783	LTRharvest	long_terminal_repeat	4793066	4793334	.	?	.	Parent=LTR_retrotransposon66
CM119783	LTRharvest	long_terminal_repeat	4800202	4800472	.	?	.	Parent=LTR_retrotransposon66
CM119783	LTRharvest	target_site_duplication	4800473	4800476	.	?	.	Parent=repeat_region66
###
CM119783	LTRharvest	repeat_region	4811732	4818182	.	?	.	ID=repeat_region67
CM119783	LTRharvest	target_site_duplication	4811732	4811735	.	?	.	Parent=repeat_region67
CM119783	LTRharvest	LTR_retrotransposon	4811736	4818178	.	?	.	ID=LTR_retrotransposon67;Parent=repeat_region67;ltr_similarity=94.67;seq_number=0
CM119783	LTRharvest	long_terminal_repeat	4811736	4812072	.	?	.	Parent=LTR_retrotransposon67
CM119783	LTRharvest	long_terminal_repeat	4817841	4818178	.	?	.	Parent=LTR_retrotransposon67
CM119783	LTRharvest	target_site_duplication	4818179	4818182	.	?	.	Parent=repeat_region67
###
CM119783	LTRharvest	repeat_region	5207020	5214178	.	?	.	ID=repeat_region68
CM119783	LTRharvest	target_site_duplication	5207020	5207023	.	?	.	Parent=repeat_region68
CM119783	LTRharvest	LTR_retrotransposon	5207024	5214174	.	?	.	ID=LTR_retrotransposon68;Parent=repeat_region68;ltr_similarity=89.45;seq_number=0
CM119783	LTRharvest	long_terminal_repeat	5207024	5207298	.	?	.	Parent=LTR_retrotransposon68
CM119783	LTRharvest	long_terminal_repeat	5213903	5214174	.	?	.	Parent=LTR_retrotransposon68
CM119783	LTRharvest	target_site_duplication	5214175	5214178	.	?	.	Parent=repeat_region68
###
CM119783	LTRharvest	repeat_region	5214896	5222367	.	?	.	ID=repeat_region69
CM119783	LTRharvest	target_site_duplication	5214896	5214900	.	?	.	Parent=repeat_region69
CM119783	LTRharvest	LTR_retrotransposon	5214901	5222362	.	?	.	ID=LTR_retrotransposon69;Parent=repeat_region69;ltr_similarity=97.48;seq_number=0
CM119783	LTRharvest	long_terminal_repeat	5214901	5215178	.	?	.	Parent=LTR_retrotransposon69
CM119783	LTRharvest	long_terminal_repeat	5222085	5222362	.	?	.	Parent=LTR_retrotransposon69
CM119783	LTRharvest	target_site_duplication	5222363	5222367	.	?	.	Parent=repeat_region69
###
CM119783	LTRharvest	repeat_region	5269915	5271675	.	?	.	ID=repeat_region70
CM119783	LTRharvest	target_site_duplication	5269915	5269919	.	?	.	Parent=repeat_region70
CM119783	LTRharvest	LTR_retrotransposon	5269920	5271670	.	?	.	ID=LTR_retrotransposon70;Parent=repeat_region70;ltr_similarity=100.00;seq_number=0
CM119783	LTRharvest	long_terminal_repeat	5269920	5270019	.	?	.	Parent=LTR_retrotransposon70
CM119783	LTRharvest	long_terminal_repeat	5271571	5271670	.	?	.	Parent=LTR_retrotransposon70
CM119783	LTRharvest	target_site_duplication	5271671	5271675	.	?	.	Parent=repeat_region70
###
CM119783	LTRharvest	repeat_region	5286648	5292387	.	?	.	ID=repeat_region71
CM119783	LTRharvest	target_site_duplication	5286648	5286651	.	?	.	Parent=repeat_region71
CM119783	LTRharvest	LTR_retrotransposon	5286652	5292383	.	?	.	ID=LTR_retrotransposon71;Parent=repeat_region71;ltr_similarity=86.29;seq_number=0
CM119783	LTRharvest	long_terminal_repeat	5286652	5286848	.	?	.	Parent=LTR_retrotransposon71
CM119783	LTRharvest	long_terminal_repeat	5292194	5292383	.	?	.	Parent=LTR_retrotransposon71
CM119783	LTRharvest	target_site_duplication	5292384	5292387	.	?	.	Parent=repeat_region71
###
CM119783	LTRharvest	repeat_region	5299395	5303833	.	?	.	ID=repeat_region72
CM119783	LTRharvest	target_site_duplication	5299395	5299398	.	?	.	Parent=repeat_region72
CM119783	LTRharvest	LTR_retrotransposon	5299399	5303829	.	?	.	ID=LTR_retrotransposon72;Parent=repeat_region72;ltr_similarity=88.44;seq_number=0
CM119783	LTRharvest	long_terminal_repeat	5299399	5299597	.	?	.	Parent=LTR_retrotransposon72
CM119783	LTRharvest	long_terminal_repeat	5303635	5303829	.	?	.	Parent=LTR_retrotransposon72
CM119783	LTRharvest	target_site_duplication	5303830	5303833	.	?	.	Parent=repeat_region72
###
CM119783	LTRharvest	repeat_region	6147676	6149753	.	?	.	ID=repeat_region73
CM119783	LTRharvest	target_site_duplication	6147676	6147680	.	?	.	Parent=repeat_region73
CM119783	LTRharvest	LTR_retrotransposon	6147681	6149748	.	?	.	ID=LTR_retrotransposon73;Parent=repeat_region73;ltr_similarity=100.00;seq_number=0
CM119783	LTRharvest	long_terminal_repeat	6147681	6147781	.	?	.	Parent=LTR_retrotransposon73
CM119783	LTRharvest	long_terminal_repeat	6149648	6149748	.	?	.	Parent=LTR_retrotransposon73
CM119783	LTRharvest	target_site_duplication	6149749	6149753	.	?	.	Parent=repeat_region73
###
CM119783	LTRharvest	repeat_region	6196562	6203538	.	?	.	ID=repeat_region74
CM119783	LTRharvest	target_site_duplication	6196562	6196565	.	?	.	Parent=repeat_region74
CM119783	LTRharvest	LTR_retrotransposon	6196566	6203534	.	?	.	ID=LTR_retrotransposon74;Parent=repeat_region74;ltr_similarity=96.05;seq_number=0
CM119783	LTRharvest	long_terminal_repeat	6196566	6197040	.	?	.	Parent=LTR_retrotransposon74
CM119783	LTRharvest	long_terminal_repeat	6203054	6203534	.	?	.	Parent=LTR_retrotransposon74
CM119783	LTRharvest	target_site_duplication	6203535	6203538	.	?	.	Parent=repeat_region74
###
CM119783	LTRharvest	repeat_region	6212914	6223005	.	?	.	ID=repeat_region75
CM119783	LTRharvest	target_site_duplication	6212914	6212917	.	?	.	Parent=repeat_region75
CM119783	LTRharvest	LTR_retrotransposon	6212918	6223001	.	?	.	ID=LTR_retrotransposon75;Parent=repeat_region75;ltr_similarity=87.69;seq_number=0
CM119783	LTRharvest	long_terminal_repeat	6212918	6213112	.	?	.	Parent=LTR_retrotransposon75
CM119783	LTRharvest	long_terminal_repeat	6222811	6223001	.	?	.	Parent=LTR_retrotransposon75
CM119783	LTRharvest	target_site_duplication	6223002	6223005	.	?	.	Parent=repeat_region75
###
CM119783	LTRharvest	repeat_region	6233020	6240489	.	?	.	ID=repeat_region76
CM119783	LTRharvest	target_site_duplication	6233020	6233024	.	?	.	Parent=repeat_region76
CM119783	LTRharvest	LTR_retrotransposon	6233025	6240484	.	?	.	ID=LTR_retrotransposon76;Parent=repeat_region76;ltr_similarity=95.56;seq_number=0
CM119783	LTRharvest	long_terminal_repeat	6233025	6233294	.	?	.	Parent=LTR_retrotransposon76
CM119783	LTRharvest	long_terminal_repeat	6240216	6240484	.	?	.	Parent=LTR_retrotransposon76
CM119783	LTRharvest	target_site_duplication	6240485	6240489	.	?	.	Parent=repeat_region76
###
CM119783	LTRharvest	repeat_region	6253700	6256924	.	?	.	ID=repeat_region77
CM119783	LTRharvest	target_site_duplication	6253700	6253705	.	?	.	Parent=repeat_region77
CM119783	LTRharvest	LTR_retrotransposon	6253706	6256918	.	?	.	ID=LTR_retrotransposon77;Parent=repeat_region77;ltr_similarity=89.52;seq_number=0
CM119783	LTRharvest	long_terminal_repeat	6253706	6253829	.	?	.	Parent=LTR_retrotransposon77
CM119783	LTRharvest	long_terminal_repeat	6256796	6256918	.	?	.	Parent=LTR_retrotransposon77
CM119783	LTRharvest	target_site_duplication	6256919	6256924	.	?	.	Parent=repeat_region77
###
CM119783	LTRharvest	repeat_region	6288188	6294141	.	?	.	ID=repeat_region78
CM119783	LTRharvest	target_site_duplication	6288188	6288191	.	?	.	Parent=repeat_region78
CM119783	LTRharvest	LTR_retrotransposon	6288192	6294137	.	?	.	ID=LTR_retrotransposon78;Parent=repeat_region78;ltr_similarity=99.37;seq_number=0
CM119783	LTRharvest	long_terminal_repeat	6288192	6288665	.	?	.	Parent=LTR_retrotransposon78
CM119783	LTRharvest	long_terminal_repeat	6293666	6294137	.	?	.	Parent=LTR_retrotransposon78
CM119783	LTRharvest	target_site_duplication	6294138	6294141	.	?	.	Parent=repeat_region78
###
CM119783	LTRharvest	repeat_region	6295789	6302944	.	?	.	ID=repeat_region79
CM119783	LTRharvest	target_site_duplication	6295789	6295792	.	?	.	Parent=repeat_region79
CM119783	LTRharvest	LTR_retrotransposon	6295793	6302940	.	?	.	ID=LTR_retrotransposon79;Parent=repeat_region79;ltr_similarity=90.29;seq_number=0
CM119783	LTRharvest	long_terminal_repeat	6295793	6296070	.	?	.	Parent=LTR_retrotransposon79
CM119783	LTRharvest	long_terminal_repeat	6302664	6302940	.	?	.	Parent=LTR_retrotransposon79
CM119783	LTRharvest	target_site_duplication	6302941	6302944	.	?	.	Parent=repeat_region79
###
CM119783	LTRharvest	repeat_region	6310334	6317747	.	?	.	ID=repeat_region80
CM119783	LTRharvest	target_site_duplication	6310334	6310337	.	?	.	Parent=repeat_region80
CM119783	LTRharvest	LTR_retrotransposon	6310338	6317743	.	?	.	ID=LTR_retrotransposon80;Parent=repeat_region80;ltr_similarity=95.57;seq_number=0
CM119783	LTRharvest	long_terminal_repeat	6310338	6310605	.	?	.	Parent=LTR_retrotransposon80
CM119783	LTRharvest	long_terminal_repeat	6317473	6317743	.	?	.	Parent=LTR_retrotransposon80
CM119783	LTRharvest	target_site_duplication	6317744	6317747	.	?	.	Parent=repeat_region80
###
CM119783	LTRharvest	repeat_region	6343808	6350333	.	?	.	ID=repeat_region81
CM119783	LTRharvest	target_site_duplication	6343808	6343811	.	?	.	Parent=repeat_region81
CM119783	LTRharvest	LTR_retrotransposon	6343812	6350329	.	?	.	ID=LTR_retrotransposon81;Parent=repeat_region81;ltr_similarity=95.56;seq_number=0
CM119783	LTRharvest	long_terminal_repeat	6343812	6344662	.	?	.	Parent=LTR_retrotransposon81
CM119783	LTRharvest	long_terminal_repeat	6349475	6350329	.	?	.	Parent=LTR_retrotransposon81
CM119783	LTRharvest	target_site_duplication	6350330	6350333	.	?	.	Parent=repeat_region81
###
CM119783	LTRharvest	repeat_region	6356884	6364808	.	?	.	ID=repeat_region82
CM119783	LTRharvest	target_site_duplication	6356884	6356887	.	?	.	Parent=repeat_region82
CM119783	LTRharvest	LTR_retrotransposon	6356888	6364804	.	?	.	ID=LTR_retrotransposon82;Parent=repeat_region82;ltr_similarity=88.89;seq_number=0
CM119783	LTRharvest	long_terminal_repeat	6356888	6357067	.	?	.	Parent=LTR_retrotransposon82
CM119783	LTRharvest	long_terminal_repeat	6364632	6364804	.	?	.	Parent=LTR_retrotransposon82
CM119783	LTRharvest	target_site_duplication	6364805	6364808	.	?	.	Parent=repeat_region82
###
CM119783	LTRharvest	repeat_region	6372323	6380308	.	?	.	ID=repeat_region83
CM119783	LTRharvest	target_site_duplication	6372323	6372326	.	?	.	Parent=repeat_region83
CM119783	LTRharvest	LTR_retrotransposon	6372327	6380304	.	?	.	ID=LTR_retrotransposon83;Parent=repeat_region83;ltr_similarity=98.65;seq_number=0
CM119783	LTRharvest	long_terminal_repeat	6372327	6372472	.	?	.	Parent=LTR_retrotransposon83
CM119783	LTRharvest	long_terminal_repeat	6380157	6380304	.	?	.	Parent=LTR_retrotransposon83
CM119783	LTRharvest	target_site_duplication	6380305	6380308	.	?	.	Parent=repeat_region83
###
CM119783	LTRharvest	repeat_region	6390360	6396065	.	?	.	ID=repeat_region84
CM119783	LTRharvest	target_site_duplication	6390360	6390364	.	?	.	Parent=repeat_region84
CM119783	LTRharvest	LTR_retrotransposon	6390365	6396060	.	?	.	ID=LTR_retrotransposon84;Parent=repeat_region84;ltr_similarity=90.73;seq_number=0
CM119783	LTRharvest	long_terminal_repeat	6390365	6390515	.	?	.	Parent=LTR_retrotransposon84
CM119783	LTRharvest	long_terminal_repeat	6395910	6396060	.	?	.	Parent=LTR_retrotransposon84
CM119783	LTRharvest	target_site_duplication	6396061	6396065	.	?	.	Parent=repeat_region84
###
CM119783	LTRharvest	repeat_region	6397663	6404722	.	?	.	ID=repeat_region85
CM119783	LTRharvest	target_site_duplication	6397663	6397666	.	?	.	Parent=repeat_region85
CM119783	LTRharvest	LTR_retrotransposon	6397667	6404718	.	?	.	ID=LTR_retrotransposon85;Parent=repeat_region85;ltr_similarity=89.13;seq_number=0
CM119783	LTRharvest	long_terminal_repeat	6397667	6397850	.	?	.	Parent=LTR_retrotransposon85
CM119783	LTRharvest	long_terminal_repeat	6404544	6404718	.	?	.	Parent=LTR_retrotransposon85
CM119783	LTRharvest	target_site_duplication	6404719	6404722	.	?	.	Parent=repeat_region85
###
CM119783	LTRharvest	repeat_region	6413425	6428554	.	?	.	ID=repeat_region86
CM119783	LTRharvest	target_site_duplication	6413425	6413428	.	?	.	Parent=repeat_region86
CM119783	LTRharvest	LTR_retrotransposon	6413429	6428550	.	?	.	ID=LTR_retrotransposon86;Parent=repeat_region86;ltr_similarity=87.37;seq_number=0
CM119783	LTRharvest	long_terminal_repeat	6413429	6413618	.	?	.	Parent=LTR_retrotransposon86
CM119783	LTRharvest	long_terminal_repeat	6428375	6428550	.	?	.	Parent=LTR_retrotransposon86
CM119783	LTRharvest	target_site_duplication	6428551	6428554	.	?	.	Parent=repeat_region86
###
CM119783	LTRharvest	repeat_region	6445020	6460129	.	?	.	ID=repeat_region87
CM119783	LTRharvest	target_site_duplication	6445020	6445023	.	?	.	Parent=repeat_region87
CM119783	LTRharvest	LTR_retrotransposon	6445024	6460125	.	?	.	ID=LTR_retrotransposon87;Parent=repeat_region87;ltr_similarity=93.75;seq_number=0
CM119783	LTRharvest	long_terminal_repeat	6445024	6445180	.	?	.	Parent=LTR_retrotransposon87
CM119783	LTRharvest	long_terminal_repeat	6459966	6460125	.	?	.	Parent=LTR_retrotransposon87
CM119783	LTRharvest	target_site_duplication	6460126	6460129	.	?	.	Parent=repeat_region87
###
CM119783	LTRharvest	repeat_region	6462869	6470293	.	?	.	ID=repeat_region88
CM119783	LTRharvest	target_site_duplication	6462869	6462872	.	?	.	Parent=repeat_region88
CM119783	LTRharvest	LTR_retrotransposon	6462873	6470289	.	?	.	ID=LTR_retrotransposon88;Parent=repeat_region88;ltr_similarity=94.64;seq_number=0
CM119783	LTRharvest	long_terminal_repeat	6462873	6463126	.	?	.	Parent=LTR_retrotransposon88
CM119783	LTRharvest	long_terminal_repeat	6470029	6470289	.	?	.	Parent=LTR_retrotransposon88
CM119783	LTRharvest	target_site_duplication	6470290	6470293	.	?	.	Parent=repeat_region88
###
CM119783	LTRharvest	repeat_region	6495532	6501734	.	?	.	ID=repeat_region89
CM119783	LTRharvest	target_site_duplication	6495532	6495536	.	?	.	Parent=repeat_region89
CM119783	LTRharvest	LTR_retrotransposon	6495537	6501729	.	?	.	ID=LTR_retrotransposon89;Parent=repeat_region89;ltr_similarity=100.00;seq_number=0
CM119783	LTRharvest	long_terminal_repeat	6495537	6496133	.	?	.	Parent=LTR_retrotransposon89
CM119783	LTRharvest	long_terminal_repeat	6501133	6501729	.	?	.	Parent=LTR_retrotransposon89
CM119783	LTRharvest	target_site_duplication	6501730	6501734	.	?	.	Parent=repeat_region89
###
CM119783	LTRharvest	repeat_region	6507572	6521347	.	?	.	ID=repeat_region90
CM119783	LTRharvest	target_site_duplication	6507572	6507575	.	?	.	Parent=repeat_region90
CM119783	LTRharvest	LTR_retrotransposon	6507576	6521343	.	?	.	ID=LTR_retrotransposon90;Parent=repeat_region90;ltr_similarity=89.40;seq_number=0
CM119783	LTRharvest	long_terminal_repeat	6507576	6507725	.	?	.	Parent=LTR_retrotransposon90
CM119783	LTRharvest	long_terminal_repeat	6521193	6521343	.	?	.	Parent=LTR_retrotransposon90
CM119783	LTRharvest	target_site_duplication	6521344	6521347	.	?	.	Parent=repeat_region90
###
CM119783	LTRharvest	repeat_region	6526440	6533481	.	?	.	ID=repeat_region91
CM119783	LTRharvest	target_site_duplication	6526440	6526443	.	?	.	Parent=repeat_region91
CM119783	LTRharvest	LTR_retrotransposon	6526444	6533477	.	?	.	ID=LTR_retrotransposon91;Parent=repeat_region91;ltr_similarity=89.44;seq_number=0
CM119783	LTRharvest	long_terminal_repeat	6526444	6526604	.	?	.	Parent=LTR_retrotransposon91
CM119783	LTRharvest	long_terminal_repeat	6533320	6533477	.	?	.	Parent=LTR_retrotransposon91
CM119783	LTRharvest	target_site_duplication	6533478	6533481	.	?	.	Parent=repeat_region91
###
CM119783	LTRharvest	repeat_region	6548720	6554421	.	?	.	ID=repeat_region92
CM119783	LTRharvest	target_site_duplication	6548720	6548723	.	?	.	Parent=repeat_region92
CM119783	LTRharvest	LTR_retrotransposon	6548724	6554417	.	?	.	ID=LTR_retrotransposon92;Parent=repeat_region92;ltr_similarity=90.37;seq_number=0
CM119783	LTRharvest	long_terminal_repeat	6548724	6548937	.	?	.	Parent=LTR_retrotransposon92
CM119783	LTRharvest	long_terminal_repeat	6554200	6554417	.	?	.	Parent=LTR_retrotransposon92
CM119783	LTRharvest	target_site_duplication	6554418	6554421	.	?	.	Parent=repeat_region92
###
CM119783	LTRharvest	repeat_region	6559189	6566639	.	?	.	ID=repeat_region93
CM119783	LTRharvest	target_site_duplication	6559189	6559192	.	?	.	Parent=repeat_region93
CM119783	LTRharvest	LTR_retrotransposon	6559193	6566635	.	?	.	ID=LTR_retrotransposon93;Parent=repeat_region93;ltr_similarity=92.57;seq_number=0
CM119783	LTRharvest	long_terminal_repeat	6559193	6559461	.	?	.	Parent=LTR_retrotransposon93
CM119783	LTRharvest	long_terminal_repeat	6566370	6566635	.	?	.	Parent=LTR_retrotransposon93
CM119783	LTRharvest	target_site_duplication	6566636	6566639	.	?	.	Parent=repeat_region93
###
CM119783	LTRharvest	repeat_region	6724622	6726388	.	?	.	ID=repeat_region94
CM119783	LTRharvest	target_site_duplication	6724622	6724626	.	?	.	Parent=repeat_region94
CM119783	LTRharvest	LTR_retrotransposon	6724627	6726383	.	?	.	ID=LTR_retrotransposon94;Parent=repeat_region94;ltr_similarity=90.57;seq_number=0
CM119783	LTRharvest	long_terminal_repeat	6724627	6724732	.	?	.	Parent=LTR_retrotransposon94
CM119783	LTRharvest	long_terminal_repeat	6726282	6726383	.	?	.	Parent=LTR_retrotransposon94
CM119783	LTRharvest	target_site_duplication	6726384	6726388	.	?	.	Parent=repeat_region94
###
CM119783	LTRharvest	repeat_region	6916996	6924040	.	?	.	ID=repeat_region95
CM119783	LTRharvest	target_site_duplication	6916996	6916999	.	?	.	Parent=repeat_region95
CM119783	LTRharvest	LTR_retrotransposon	6917000	6924036	.	?	.	ID=LTR_retrotransposon95;Parent=repeat_region95;ltr_similarity=87.88;seq_number=0
CM119783	LTRharvest	long_terminal_repeat	6917000	6917154	.	?	.	Parent=LTR_retrotransposon95
CM119783	LTRharvest	long_terminal_repeat	6923872	6924036	.	?	.	Parent=LTR_retrotransposon95
CM119783	LTRharvest	target_site_duplication	6924037	6924040	.	?	.	Parent=repeat_region95
###
CM119783	LTRharvest	repeat_region	6942807	6956794	.	?	.	ID=repeat_region96
CM119783	LTRharvest	target_site_duplication	6942807	6942810	.	?	.	Parent=repeat_region96
CM119783	LTRharvest	LTR_retrotransposon	6942811	6956790	.	?	.	ID=LTR_retrotransposon96;Parent=repeat_region96;ltr_similarity=88.27;seq_number=0
CM119783	LTRharvest	long_terminal_repeat	6942811	6942972	.	?	.	Parent=LTR_retrotransposon96
CM119783	LTRharvest	long_terminal_repeat	6956642	6956790	.	?	.	Parent=LTR_retrotransposon96
CM119783	LTRharvest	target_site_duplication	6956791	6956794	.	?	.	Parent=repeat_region96
###
CM119783	LTRharvest	repeat_region	6993981	6999699	.	?	.	ID=repeat_region97
CM119783	LTRharvest	target_site_duplication	6993981	6993984	.	?	.	Parent=repeat_region97
CM119783	LTRharvest	LTR_retrotransposon	6993985	6999695	.	?	.	ID=LTR_retrotransposon97;Parent=repeat_region97;ltr_similarity=85.80;seq_number=0
CM119783	LTRharvest	long_terminal_repeat	6993985	6994146	.	?	.	Parent=LTR_retrotransposon97
CM119783	LTRharvest	long_terminal_repeat	6999534	6999695	.	?	.	Parent=LTR_retrotransposon97
CM119783	LTRharvest	target_site_duplication	6999696	6999699	.	?	.	Parent=repeat_region97
###
CM119783	LTRharvest	repeat_region	7030091	7037461	.	?	.	ID=repeat_region98
CM119783	LTRharvest	target_site_duplication	7030091	7030094	.	?	.	Parent=repeat_region98
CM119783	LTRharvest	LTR_retrotransposon	7030095	7037457	.	?	.	ID=LTR_retrotransposon98;Parent=repeat_region98;ltr_similarity=94.32;seq_number=0
CM119783	LTRharvest	long_terminal_repeat	7030095	7030358	.	?	.	Parent=LTR_retrotransposon98
CM119783	LTRharvest	long_terminal_repeat	7037194	7037457	.	?	.	Parent=LTR_retrotransposon98
CM119783	LTRharvest	target_site_duplication	7037458	7037461	.	?	.	Parent=repeat_region98
###
CM119783	LTRharvest	repeat_region	7039675	7047684	.	?	.	ID=repeat_region99
CM119783	LTRharvest	target_site_duplication	7039675	7039678	.	?	.	Parent=repeat_region99
CM119783	LTRharvest	LTR_retrotransposon	7039679	7047680	.	?	.	ID=LTR_retrotransposon99;Parent=repeat_region99;ltr_similarity=89.33;seq_number=0
CM119783	LTRharvest	long_terminal_repeat	7039679	7039828	.	?	.	Parent=LTR_retrotransposon99
CM119783	LTRharvest	long_terminal_repeat	7047535	7047680	.	?	.	Parent=LTR_retrotransposon99
CM119783	LTRharvest	target_site_duplication	7047681	7047684	.	?	.	Parent=repeat_region99
###
CM119783	LTRharvest	repeat_region	7086197	7089557	.	?	.	ID=repeat_region100
CM119783	LTRharvest	target_site_duplication	7086197	7086200	.	?	.	Parent=repeat_region100
CM119783	LTRharvest	LTR_retrotransposon	7086201	7089553	.	?	.	ID=LTR_retrotransposon100;Parent=repeat_region100;ltr_similarity=85.23;seq_number=0
CM119783	LTRharvest	long_terminal_repeat	7086201	7086542	.	?	.	Parent=LTR_retrotransposon100
CM119783	LTRharvest	long_terminal_repeat	7089202	7089553	.	?	.	Parent=LTR_retrotransposon100
CM119783	LTRharvest	target_site_duplication	7089554	7089557	.	?	.	Parent=repeat_region100
###
CM119783	LTRharvest	repeat_region	7092855	7098519	.	?	.	ID=repeat_region101
CM119783	LTRharvest	target_site_duplication	7092855	7092858	.	?	.	Parent=repeat_region101
CM119783	LTRharvest	LTR_retrotransposon	7092859	7098515	.	?	.	ID=LTR_retrotransposon101;Parent=repeat_region101;ltr_similarity=86.59;seq_number=0
CM119783	LTRharvest	long_terminal_repeat	7092859	7093033	.	?	.	Parent=LTR_retrotransposon101
CM119783	LTRharvest	long_terminal_repeat	7098337	7098515	.	?	.	Parent=LTR_retrotransposon101
CM119783	LTRharvest	target_site_duplication	7098516	7098519	.	?	.	Parent=repeat_region101
###
CM119783	LTRharvest	repeat_region	7108968	7110530	.	?	.	ID=repeat_region102
CM119783	LTRharvest	target_site_duplication	7108968	7108971	.	?	.	Parent=repeat_region102
CM119783	LTRharvest	LTR_retrotransposon	7108972	7110526	.	?	.	ID=LTR_retrotransposon102;Parent=repeat_region102;ltr_similarity=96.51;seq_number=0
CM119783	LTRharvest	long_terminal_repeat	7108972	7109200	.	?	.	Parent=LTR_retrotransposon102
CM119783	LTRharvest	long_terminal_repeat	7110300	7110526	.	?	.	Parent=LTR_retrotransposon102
CM119783	LTRharvest	target_site_duplication	7110527	7110530	.	?	.	Parent=repeat_region102
###
CM119783	LTRharvest	repeat_region	7127487	7132649	.	?	.	ID=repeat_region103
CM119783	LTRharvest	target_site_duplication	7127487	7127490	.	?	.	Parent=repeat_region103
CM119783	LTRharvest	LTR_retrotransposon	7127491	7132645	.	?	.	ID=LTR_retrotransposon103;Parent=repeat_region103;ltr_similarity=85.71;seq_number=0
CM119783	LTRharvest	long_terminal_repeat	7127491	7127651	.	?	.	Parent=LTR_retrotransposon103
CM119783	LTRharvest	long_terminal_repeat	7132493	7132645	.	?	.	Parent=LTR_retrotransposon103
CM119783	LTRharvest	target_site_duplication	7132646	7132649	.	?	.	Parent=repeat_region103
###
CM119783	LTRharvest	repeat_region	7138398	7144368	.	?	.	ID=repeat_region104
CM119783	LTRharvest	target_site_duplication	7138398	7138401	.	?	.	Parent=repeat_region104
CM119783	LTRharvest	LTR_retrotransposon	7138402	7144364	.	?	.	ID=LTR_retrotransposon104;Parent=repeat_region104;ltr_similarity=89.57;seq_number=0
CM119783	LTRharvest	long_terminal_repeat	7138402	7138823	.	?	.	Parent=LTR_retrotransposon104
CM119783	LTRharvest	long_terminal_repeat	7143945	7144364	.	?	.	Parent=LTR_retrotransposon104
CM119783	LTRharvest	target_site_duplication	7144365	7144368	.	?	.	Parent=repeat_region104
###
CM119783	LTRharvest	repeat_region	7176596	7184415	.	?	.	ID=repeat_region105
CM119783	LTRharvest	target_site_duplication	7176596	7176599	.	?	.	Parent=repeat_region105
CM119783	LTRharvest	LTR_retrotransposon	7176600	7184411	.	?	.	ID=LTR_retrotransposon105;Parent=repeat_region105;ltr_similarity=89.12;seq_number=0
CM119783	LTRharvest	long_terminal_repeat	7176600	7177031	.	?	.	Parent=LTR_retrotransposon105
CM119783	LTRharvest	long_terminal_repeat	7183971	7184411	.	?	.	Parent=LTR_retrotransposon105
CM119783	LTRharvest	target_site_duplication	7184412	7184415	.	?	.	Parent=repeat_region105
###
CM119783	LTRharvest	repeat_region	7189342	7196377	.	?	.	ID=repeat_region106
CM119783	LTRharvest	target_site_duplication	7189342	7189345	.	?	.	Parent=repeat_region106
CM119783	LTRharvest	LTR_retrotransposon	7189346	7196373	.	?	.	ID=LTR_retrotransposon106;Parent=repeat_region106;ltr_similarity=87.73;seq_number=0
CM119783	LTRharvest	long_terminal_repeat	7189346	7189498	.	?	.	Parent=LTR_retrotransposon106
CM119783	LTRharvest	long_terminal_repeat	7196211	7196373	.	?	.	Parent=LTR_retrotransposon106
CM119783	LTRharvest	target_site_duplication	7196374	7196377	.	?	.	Parent=repeat_region106
###
CM119783	LTRharvest	repeat_region	7211661	7220863	.	?	.	ID=repeat_region107
CM119783	LTRharvest	target_site_duplication	7211661	7211664	.	?	.	Parent=repeat_region107
CM119783	LTRharvest	LTR_retrotransposon	7211665	7220859	.	?	.	ID=LTR_retrotransposon107;Parent=repeat_region107;ltr_similarity=95.92;seq_number=0
CM119783	LTRharvest	long_terminal_repeat	7211665	7211958	.	?	.	Parent=LTR_retrotransposon107
CM119783	LTRharvest	long_terminal_repeat	7220569	7220859	.	?	.	Parent=LTR_retrotransposon107
CM119783	LTRharvest	target_site_duplication	7220860	7220863	.	?	.	Parent=repeat_region107
###
CM119783	LTRharvest	repeat_region	7276468	7283625	.	?	.	ID=repeat_region108
CM119783	LTRharvest	target_site_duplication	7276468	7276471	.	?	.	Parent=repeat_region108
CM119783	LTRharvest	LTR_retrotransposon	7276472	7283621	.	?	.	ID=LTR_retrotransposon108;Parent=repeat_region108;ltr_similarity=86.88;seq_number=0
CM119783	LTRharvest	long_terminal_repeat	7276472	7276753	.	?	.	Parent=LTR_retrotransposon108
CM119783	LTRharvest	long_terminal_repeat	7283342	7283621	.	?	.	Parent=LTR_retrotransposon108
CM119783	LTRharvest	target_site_duplication	7283622	7283625	.	?	.	Parent=repeat_region108
###
CM119783	LTRharvest	repeat_region	7285965	7300135	.	?	.	ID=repeat_region109
CM119783	LTRharvest	target_site_duplication	7285965	7285968	.	?	.	Parent=repeat_region109
CM119783	LTRharvest	LTR_retrotransposon	7285969	7300131	.	?	.	ID=LTR_retrotransposon109;Parent=repeat_region109;ltr_similarity=91.88;seq_number=0
CM119783	LTRharvest	long_terminal_repeat	7285969	7286237	.	?	.	Parent=LTR_retrotransposon109
CM119783	LTRharvest	long_terminal_repeat	7299861	7300131	.	?	.	Parent=LTR_retrotransposon109
CM119783	LTRharvest	target_site_duplication	7300132	7300135	.	?	.	Parent=repeat_region109
###
CM119783	LTRharvest	repeat_region	7332097	7339804	.	?	.	ID=repeat_region110
CM119783	LTRharvest	target_site_duplication	7332097	7332101	.	?	.	Parent=repeat_region110
CM119783	LTRharvest	LTR_retrotransposon	7332102	7339799	.	?	.	ID=LTR_retrotransposon110;Parent=repeat_region110;ltr_similarity=95.88;seq_number=0
CM119783	LTRharvest	long_terminal_repeat	7332102	7332269	.	?	.	Parent=LTR_retrotransposon110
CM119783	LTRharvest	long_terminal_repeat	7339630	7339799	.	?	.	Parent=LTR_retrotransposon110
CM119783	LTRharvest	target_site_duplication	7339800	7339804	.	?	.	Parent=repeat_region110
###
CM119783	LTRharvest	repeat_region	7342129	7346299	.	?	.	ID=repeat_region111
CM119783	LTRharvest	target_site_duplication	7342129	7342132	.	?	.	Parent=repeat_region111
CM119783	LTRharvest	LTR_retrotransposon	7342133	7346295	.	?	.	ID=LTR_retrotransposon111;Parent=repeat_region111;ltr_similarity=94.74;seq_number=0
CM119783	LTRharvest	long_terminal_repeat	7342133	7342360	.	?	.	Parent=LTR_retrotransposon111
CM119783	LTRharvest	long_terminal_repeat	7346068	7346295	.	?	.	Parent=LTR_retrotransposon111
CM119783	LTRharvest	target_site_duplication	7346296	7346299	.	?	.	Parent=repeat_region111
###
CM119783	LTRharvest	repeat_region	7374633	7377636	.	?	.	ID=repeat_region112
CM119783	LTRharvest	target_site_duplication	7374633	7374637	.	?	.	Parent=repeat_region112
CM119783	LTRharvest	LTR_retrotransposon	7374638	7377631	.	?	.	ID=LTR_retrotransposon112;Parent=repeat_region112;ltr_similarity=96.34;seq_number=0
CM119783	LTRharvest	long_terminal_repeat	7374638	7374910	.	?	.	Parent=LTR_retrotransposon112
CM119783	LTRharvest	long_terminal_repeat	7377359	7377631	.	?	.	Parent=LTR_retrotransposon112
CM119783	LTRharvest	target_site_duplication	7377632	7377636	.	?	.	Parent=repeat_region112
###
CM119783	LTRharvest	repeat_region	7383508	7396406	.	?	.	ID=repeat_region113
CM119783	LTRharvest	target_site_duplication	7383508	7383511	.	?	.	Parent=repeat_region113
CM119783	LTRharvest	LTR_retrotransposon	7383512	7396402	.	?	.	ID=LTR_retrotransposon113;Parent=repeat_region113;ltr_similarity=90.68;seq_number=0
CM119783	LTRharvest	long_terminal_repeat	7383512	7383865	.	?	.	Parent=LTR_retrotransposon113
CM119783	LTRharvest	long_terminal_repeat	7396049	7396402	.	?	.	Parent=LTR_retrotransposon113
CM119783	LTRharvest	target_site_duplication	7396403	7396406	.	?	.	Parent=repeat_region113
###
CM119783	LTRharvest	repeat_region	7423886	7430764	.	?	.	ID=repeat_region114
CM119783	LTRharvest	target_site_duplication	7423886	7423889	.	?	.	Parent=repeat_region114
CM119783	LTRharvest	LTR_retrotransposon	7423890	7430760	.	?	.	ID=LTR_retrotransposon114;Parent=repeat_region114;ltr_similarity=91.67;seq_number=0
CM119783	LTRharvest	long_terminal_repeat	7423890	7423997	.	?	.	Parent=LTR_retrotransposon114
CM119783	LTRharvest	long_terminal_repeat	7430658	7430760	.	?	.	Parent=LTR_retrotransposon114
CM119783	LTRharvest	target_site_duplication	7430761	7430764	.	?	.	Parent=repeat_region114
###
CM119783	LTRharvest	repeat_region	7457208	7470500	.	?	.	ID=repeat_region115
CM119783	LTRharvest	target_site_duplication	7457208	7457211	.	?	.	Parent=repeat_region115
CM119783	LTRharvest	LTR_retrotransposon	7457212	7470496	.	?	.	ID=LTR_retrotransposon115;Parent=repeat_region115;ltr_similarity=93.05;seq_number=0
CM119783	LTRharvest	long_terminal_repeat	7457212	7458028	.	?	.	Parent=LTR_retrotransposon115
CM119783	LTRharvest	long_terminal_repeat	7469677	7470496	.	?	.	Parent=LTR_retrotransposon115
CM119783	LTRharvest	target_site_duplication	7470497	7470500	.	?	.	Parent=repeat_region115
###
CM119783	LTRharvest	repeat_region	7499918	7501330	.	?	.	ID=repeat_region116
CM119783	LTRharvest	target_site_duplication	7499918	7499921	.	?	.	Parent=repeat_region116
CM119783	LTRharvest	LTR_retrotransposon	7499922	7501326	.	?	.	ID=LTR_retrotransposon116;Parent=repeat_region116;ltr_similarity=85.05;seq_number=0
CM119783	LTRharvest	long_terminal_repeat	7499922	7500131	.	?	.	Parent=LTR_retrotransposon116
CM119783	LTRharvest	long_terminal_repeat	7501113	7501326	.	?	.	Parent=LTR_retrotransposon116
CM119783	LTRharvest	target_site_duplication	7501327	7501330	.	?	.	Parent=repeat_region116
###
CM119783	LTRharvest	repeat_region	7501541	7508942	.	?	.	ID=repeat_region117
CM119783	LTRharvest	target_site_duplication	7501541	7501544	.	?	.	Parent=repeat_region117
CM119783	LTRharvest	LTR_retrotransposon	7501545	7508938	.	?	.	ID=LTR_retrotransposon117;Parent=repeat_region117;ltr_similarity=97.41;seq_number=0
CM119783	LTRharvest	long_terminal_repeat	7501545	7501811	.	?	.	Parent=LTR_retrotransposon117
CM119783	LTRharvest	long_terminal_repeat	7508669	7508938	.	?	.	Parent=LTR_retrotransposon117
CM119783	LTRharvest	target_site_duplication	7508939	7508942	.	?	.	Parent=repeat_region117
###
CM119783	LTRharvest	repeat_region	7531155	7535280	.	?	.	ID=repeat_region118
CM119783	LTRharvest	target_site_duplication	7531155	7531158	.	?	.	Parent=repeat_region118
CM119783	LTRharvest	LTR_retrotransposon	7531159	7535276	.	?	.	ID=LTR_retrotransposon118;Parent=repeat_region118;ltr_similarity=90.14;seq_number=0
CM119783	LTRharvest	long_terminal_repeat	7531159	7531503	.	?	.	Parent=LTR_retrotransposon118
CM119783	LTRharvest	long_terminal_repeat	7534932	7535276	.	?	.	Parent=LTR_retrotransposon118
CM119783	LTRharvest	target_site_duplication	7535277	7535280	.	?	.	Parent=repeat_region118
###
CM119783	LTRharvest	repeat_region	7563998	7571050	.	?	.	ID=repeat_region119
CM119783	LTRharvest	target_site_duplication	7563998	7564001	.	?	.	Parent=repeat_region119
CM119783	LTRharvest	LTR_retrotransposon	7564002	7571046	.	?	.	ID=LTR_retrotransposon119;Parent=repeat_region119;ltr_similarity=86.71;seq_number=0
CM119783	LTRharvest	long_terminal_repeat	7564002	7564174	.	?	.	Parent=LTR_retrotransposon119
CM119783	LTRharvest	long_terminal_repeat	7570874	7571046	.	?	.	Parent=LTR_retrotransposon119
CM119783	LTRharvest	target_site_duplication	7571047	7571050	.	?	.	Parent=repeat_region119
###
CM119783	LTRharvest	repeat_region	7589430	7596094	.	?	.	ID=repeat_region120
CM119783	LTRharvest	target_site_duplication	7589430	7589433	.	?	.	Parent=repeat_region120
CM119783	LTRharvest	LTR_retrotransposon	7589434	7596090	.	?	.	ID=LTR_retrotransposon120;Parent=repeat_region120;ltr_similarity=92.00;seq_number=0
CM119783	LTRharvest	long_terminal_repeat	7589434	7589777	.	?	.	Parent=LTR_retrotransposon120
CM119783	LTRharvest	long_terminal_repeat	7595741	7596090	.	?	.	Parent=LTR_retrotransposon120
CM119783	LTRharvest	target_site_duplication	7596091	7596094	.	?	.	Parent=repeat_region120
###
CM119783	LTRharvest	repeat_region	7622807	7629009	.	?	.	ID=repeat_region121
CM119783	LTRharvest	target_site_duplication	7622807	7622811	.	?	.	Parent=repeat_region121
CM119783	LTRharvest	LTR_retrotransposon	7622812	7629004	.	?	.	ID=LTR_retrotransposon121;Parent=repeat_region121;ltr_similarity=100.00;seq_number=0
CM119783	LTRharvest	long_terminal_repeat	7622812	7623408	.	?	.	Parent=LTR_retrotransposon121
CM119783	LTRharvest	long_terminal_repeat	7628408	7629004	.	?	.	Parent=LTR_retrotransposon121
CM119783	LTRharvest	target_site_duplication	7629005	7629009	.	?	.	Parent=repeat_region121
###
CM119783	LTRharvest	repeat_region	7633496	7647672	.	?	.	ID=repeat_region122
CM119783	LTRharvest	target_site_duplication	7633496	7633499	.	?	.	Parent=repeat_region122
CM119783	LTRharvest	LTR_retrotransposon	7633500	7647668	.	?	.	ID=LTR_retrotransposon122;Parent=repeat_region122;ltr_similarity=93.21;seq_number=0
CM119783	LTRharvest	long_terminal_repeat	7633500	7633718	.	?	.	Parent=LTR_retrotransposon122
CM119783	LTRharvest	long_terminal_repeat	7647448	7647668	.	?	.	Parent=LTR_retrotransposon122
CM119783	LTRharvest	target_site_duplication	7647669	7647672	.	?	.	Parent=repeat_region122
###
CM119783	LTRharvest	repeat_region	7839337	7845127	.	?	.	ID=repeat_region123
CM119783	LTRharvest	target_site_duplication	7839337	7839340	.	?	.	Parent=repeat_region123
CM119783	LTRharvest	LTR_retrotransposon	7839341	7845123	.	?	.	ID=LTR_retrotransposon123;Parent=repeat_region123;ltr_similarity=87.36;seq_number=0
CM119783	LTRharvest	long_terminal_repeat	7839341	7839510	.	?	.	Parent=LTR_retrotransposon123
CM119783	LTRharvest	long_terminal_repeat	7844942	7845123	.	?	.	Parent=LTR_retrotransposon123
CM119783	LTRharvest	target_site_duplication	7845124	7845127	.	?	.	Parent=repeat_region123
###
CM119783	LTRharvest	repeat_region	7894185	7901634	.	?	.	ID=repeat_region124
CM119783	LTRharvest	target_site_duplication	7894185	7894188	.	?	.	Parent=repeat_region124
CM119783	LTRharvest	LTR_retrotransposon	7894189	7901630	.	?	.	ID=LTR_retrotransposon124;Parent=repeat_region124;ltr_similarity=94.66;seq_number=0
CM119783	LTRharvest	long_terminal_repeat	7894189	7894467	.	?	.	Parent=LTR_retrotransposon124
CM119783	LTRharvest	long_terminal_repeat	7901350	7901630	.	?	.	Parent=LTR_retrotransposon124
CM119783	LTRharvest	target_site_duplication	7901631	7901634	.	?	.	Parent=repeat_region124
###
CM119783	LTRharvest	repeat_region	7905924	7920500	.	?	.	ID=repeat_region125
CM119783	LTRharvest	target_site_duplication	7905924	7905928	.	?	.	Parent=repeat_region125
CM119783	LTRharvest	LTR_retrotransposon	7905929	7920495	.	?	.	ID=LTR_retrotransposon125;Parent=repeat_region125;ltr_similarity=90.41;seq_number=0
CM119783	LTRharvest	long_terminal_repeat	7905929	7906199	.	?	.	Parent=LTR_retrotransposon125
CM119783	LTRharvest	long_terminal_repeat	7920225	7920495	.	?	.	Parent=LTR_retrotransposon125
CM119783	LTRharvest	target_site_duplication	7920496	7920500	.	?	.	Parent=repeat_region125
###
CM119783	LTRharvest	repeat_region	7945881	7954787	.	?	.	ID=repeat_region126
CM119783	LTRharvest	target_site_duplication	7945881	7945884	.	?	.	Parent=repeat_region126
CM119783	LTRharvest	LTR_retrotransposon	7945885	7954783	.	?	.	ID=LTR_retrotransposon126;Parent=repeat_region126;ltr_similarity=95.69;seq_number=0
CM119783	LTRharvest	long_terminal_repeat	7945885	7946552	.	?	.	Parent=LTR_retrotransposon126
CM119783	LTRharvest	long_terminal_repeat	7954111	7954783	.	?	.	Parent=LTR_retrotransposon126
CM119783	LTRharvest	target_site_duplication	7954784	7954787	.	?	.	Parent=repeat_region126
###
CM119783	LTRharvest	repeat_region	8167920	8175328	.	?	.	ID=repeat_region127
CM119783	LTRharvest	target_site_duplication	8167920	8167923	.	?	.	Parent=repeat_region127
CM119783	LTRharvest	LTR_retrotransposon	8167924	8175324	.	?	.	ID=LTR_retrotransposon127;Parent=repeat_region127;ltr_similarity=91.97;seq_number=0
CM119783	LTRharvest	long_terminal_repeat	8167924	8168189	.	?	.	Parent=LTR_retrotransposon127
CM119783	LTRharvest	long_terminal_repeat	8175051	8175324	.	?	.	Parent=LTR_retrotransposon127
CM119783	LTRharvest	target_site_duplication	8175325	8175328	.	?	.	Parent=repeat_region127
###
CM119783	LTRharvest	repeat_region	8181195	8184803	.	?	.	ID=repeat_region128
CM119783	LTRharvest	target_site_duplication	8181195	8181198	.	?	.	Parent=repeat_region128
CM119783	LTRharvest	LTR_retrotransposon	8181199	8184799	.	?	.	ID=LTR_retrotransposon128;Parent=repeat_region128;ltr_similarity=85.00;seq_number=0
CM119783	LTRharvest	long_terminal_repeat	8181199	8181738	.	?	.	Parent=LTR_retrotransposon128
CM119783	LTRharvest	long_terminal_repeat	8184264	8184799	.	?	.	Parent=LTR_retrotransposon128
CM119783	LTRharvest	target_site_duplication	8184800	8184803	.	?	.	Parent=repeat_region128
###
CM119783	LTRharvest	repeat_region	8186092	8196277	.	?	.	ID=repeat_region129
CM119783	LTRharvest	target_site_duplication	8186092	8186095	.	?	.	Parent=repeat_region129
CM119783	LTRharvest	LTR_retrotransposon	8186096	8196273	.	?	.	ID=LTR_retrotransposon129;Parent=repeat_region129;ltr_similarity=86.93;seq_number=0
CM119783	LTRharvest	long_terminal_repeat	8186096	8186248	.	?	.	Parent=LTR_retrotransposon129
CM119783	LTRharvest	long_terminal_repeat	8196122	8196273	.	?	.	Parent=LTR_retrotransposon129
CM119783	LTRharvest	target_site_duplication	8196274	8196277	.	?	.	Parent=repeat_region129
###
CM119783	LTRharvest	repeat_region	8202717	8210195	.	?	.	ID=repeat_region130
CM119783	LTRharvest	target_site_duplication	8202717	8202720	.	?	.	Parent=repeat_region130
CM119783	LTRharvest	LTR_retrotransposon	8202721	8210191	.	?	.	ID=LTR_retrotransposon130;Parent=repeat_region130;ltr_similarity=93.98;seq_number=0
CM119783	LTRharvest	long_terminal_repeat	8202721	8203019	.	?	.	Parent=LTR_retrotransposon130
CM119783	LTRharvest	long_terminal_repeat	8209893	8210191	.	?	.	Parent=LTR_retrotransposon130
CM119783	LTRharvest	target_site_duplication	8210192	8210195	.	?	.	Parent=repeat_region130
###
CM119783	LTRharvest	repeat_region	8211518	8223379	.	?	.	ID=repeat_region131
CM119783	LTRharvest	target_site_duplication	8211518	8211521	.	?	.	Parent=repeat_region131
CM119783	LTRharvest	LTR_retrotransposon	8211522	8223375	.	?	.	ID=LTR_retrotransposon131;Parent=repeat_region131;ltr_similarity=87.01;seq_number=0
CM119783	LTRharvest	long_terminal_repeat	8211522	8211752	.	?	.	Parent=LTR_retrotransposon131
CM119783	LTRharvest	long_terminal_repeat	8223152	8223375	.	?	.	Parent=LTR_retrotransposon131
CM119783	LTRharvest	target_site_duplication	8223376	8223379	.	?	.	Parent=repeat_region131
###
CM119783	LTRharvest	repeat_region	8233219	8243299	.	?	.	ID=repeat_region132
CM119783	LTRharvest	target_site_duplication	8233219	8233222	.	?	.	Parent=repeat_region132
CM119783	LTRharvest	LTR_retrotransposon	8233223	8243295	.	?	.	ID=LTR_retrotransposon132;Parent=repeat_region132;ltr_similarity=86.51;seq_number=0
CM119783	LTRharvest	long_terminal_repeat	8233223	8233348	.	?	.	Parent=LTR_retrotransposon132
CM119783	LTRharvest	long_terminal_repeat	8243176	8243295	.	?	.	Parent=LTR_retrotransposon132
CM119783	LTRharvest	target_site_duplication	8243296	8243299	.	?	.	Parent=repeat_region132
###
CM119783	LTRharvest	repeat_region	8255205	8262603	.	?	.	ID=repeat_region133
CM119783	LTRharvest	target_site_duplication	8255205	8255208	.	?	.	Parent=repeat_region133
CM119783	LTRharvest	LTR_retrotransposon	8255209	8262599	.	?	.	ID=LTR_retrotransposon133;Parent=repeat_region133;ltr_similarity=93.61;seq_number=0
CM119783	LTRharvest	long_terminal_repeat	8255209	8255474	.	?	.	Parent=LTR_retrotransposon133
CM119783	LTRharvest	long_terminal_repeat	8262336	8262599	.	?	.	Parent=LTR_retrotransposon133
CM119783	LTRharvest	target_site_duplication	8262600	8262603	.	?	.	Parent=repeat_region133
###
CM119783	LTRharvest	repeat_region	8266006	8275132	.	?	.	ID=repeat_region134
CM119783	LTRharvest	target_site_duplication	8266006	8266009	.	?	.	Parent=repeat_region134
CM119783	LTRharvest	LTR_retrotransposon	8266010	8275128	.	?	.	ID=LTR_retrotransposon134;Parent=repeat_region134;ltr_similarity=94.15;seq_number=0
CM119783	LTRharvest	long_terminal_repeat	8266010	8266178	.	?	.	Parent=LTR_retrotransposon134
CM119783	LTRharvest	long_terminal_repeat	8274958	8275128	.	?	.	Parent=LTR_retrotransposon134
CM119783	LTRharvest	target_site_duplication	8275129	8275132	.	?	.	Parent=repeat_region134
###
CM119783	LTRharvest	repeat_region	8301441	8307043	.	?	.	ID=repeat_region135
CM119783	LTRharvest	target_site_duplication	8301441	8301444	.	?	.	Parent=repeat_region135
CM119783	LTRharvest	LTR_retrotransposon	8301445	8307039	.	?	.	ID=LTR_retrotransposon135;Parent=repeat_region135;ltr_similarity=94.09;seq_number=0
CM119783	LTRharvest	long_terminal_repeat	8301445	8301692	.	?	.	Parent=LTR_retrotransposon135
CM119783	LTRharvest	long_terminal_repeat	8306786	8307039	.	?	.	Parent=LTR_retrotransposon135
CM119783	LTRharvest	target_site_duplication	8307040	8307043	.	?	.	Parent=repeat_region135
###
CM119783	LTRharvest	repeat_region	8322600	8336437	.	?	.	ID=repeat_region136
CM119783	LTRharvest	target_site_duplication	8322600	8322603	.	?	.	Parent=repeat_region136
CM119783	LTRharvest	LTR_retrotransposon	8322604	8336433	.	?	.	ID=LTR_retrotransposon136;Parent=repeat_region136;ltr_similarity=90.29;seq_number=0
CM119783	LTRharvest	long_terminal_repeat	8322604	8322776	.	?	.	Parent=LTR_retrotransposon136
CM119783	LTRharvest	long_terminal_repeat	8336259	8336433	.	?	.	Parent=LTR_retrotransposon136
CM119783	LTRharvest	target_site_duplication	8336434	8336437	.	?	.	Parent=repeat_region136
###
CM119783	LTRharvest	repeat_region	8442620	8451720	.	?	.	ID=repeat_region137
CM119783	LTRharvest	target_site_duplication	8442620	8442623	.	?	.	Parent=repeat_region137
CM119783	LTRharvest	LTR_retrotransposon	8442624	8451716	.	?	.	ID=LTR_retrotransposon137;Parent=repeat_region137;ltr_similarity=88.15;seq_number=0
CM119783	LTRharvest	long_terminal_repeat	8442624	8442893	.	?	.	Parent=LTR_retrotransposon137
CM119783	LTRharvest	long_terminal_repeat	8451448	8451716	.	?	.	Parent=LTR_retrotransposon137
CM119783	LTRharvest	target_site_duplication	8451717	8451720	.	?	.	Parent=repeat_region137
###
CM119783	LTRharvest	repeat_region	8463971	8472182	.	?	.	ID=repeat_region138
CM119783	LTRharvest	target_site_duplication	8463971	8463974	.	?	.	Parent=repeat_region138
CM119783	LTRharvest	LTR_retrotransposon	8463975	8472178	.	?	.	ID=LTR_retrotransposon138;Parent=repeat_region138;ltr_similarity=87.89;seq_number=0
CM119783	LTRharvest	long_terminal_repeat	8463975	8464197	.	?	.	Parent=LTR_retrotransposon138
CM119783	LTRharvest	long_terminal_repeat	8471962	8472178	.	?	.	Parent=LTR_retrotransposon138
CM119783	LTRharvest	target_site_duplication	8472179	8472182	.	?	.	Parent=repeat_region138
###
CM119783	LTRharvest	repeat_region	8476084	8486169	.	?	.	ID=repeat_region139
CM119783	LTRharvest	target_site_duplication	8476084	8476087	.	?	.	Parent=repeat_region139
CM119783	LTRharvest	LTR_retrotransposon	8476088	8486165	.	?	.	ID=LTR_retrotransposon139;Parent=repeat_region139;ltr_similarity=89.22;seq_number=0
CM119783	LTRharvest	long_terminal_repeat	8476088	8476254	.	?	.	Parent=LTR_retrotransposon139
CM119783	LTRharvest	long_terminal_repeat	8486005	8486165	.	?	.	Parent=LTR_retrotransposon139
CM119783	LTRharvest	target_site_duplication	8486166	8486169	.	?	.	Parent=repeat_region139
###
CM119783	LTRharvest	repeat_region	8495558	8502598	.	?	.	ID=repeat_region140
CM119783	LTRharvest	target_site_duplication	8495558	8495561	.	?	.	Parent=repeat_region140
CM119783	LTRharvest	LTR_retrotransposon	8495562	8502594	.	?	.	ID=LTR_retrotransposon140;Parent=repeat_region140;ltr_similarity=91.25;seq_number=0
CM119783	LTRharvest	long_terminal_repeat	8495562	8495721	.	?	.	Parent=LTR_retrotransposon140
CM119783	LTRharvest	long_terminal_repeat	8502441	8502594	.	?	.	Parent=LTR_retrotransposon140
CM119783	LTRharvest	target_site_duplication	8502595	8502598	.	?	.	Parent=repeat_region140
###
CM119783	LTRharvest	repeat_region	8504118	8511585	.	?	.	ID=repeat_region141
CM119783	LTRharvest	target_site_duplication	8504118	8504121	.	?	.	Parent=repeat_region141
CM119783	LTRharvest	LTR_retrotransposon	8504122	8511581	.	?	.	ID=LTR_retrotransposon141;Parent=repeat_region141;ltr_similarity=90.74;seq_number=0
CM119783	LTRharvest	long_terminal_repeat	8504122	8504391	.	?	.	Parent=LTR_retrotransposon141
CM119783	LTRharvest	long_terminal_repeat	8511317	8511581	.	?	.	Parent=LTR_retrotransposon141
CM119783	LTRharvest	target_site_duplication	8511582	8511585	.	?	.	Parent=repeat_region141
###
CM119783	LTRharvest	repeat_region	8512223	8519661	.	?	.	ID=repeat_region142
CM119783	LTRharvest	target_site_duplication	8512223	8512226	.	?	.	Parent=repeat_region142
CM119783	LTRharvest	LTR_retrotransposon	8512227	8519657	.	?	.	ID=LTR_retrotransposon142;Parent=repeat_region142;ltr_similarity=93.29;seq_number=0
CM119783	LTRharvest	long_terminal_repeat	8512227	8512500	.	?	.	Parent=LTR_retrotransposon142
CM119783	LTRharvest	long_terminal_repeat	8519375	8519657	.	?	.	Parent=LTR_retrotransposon142
CM119783	LTRharvest	target_site_duplication	8519658	8519661	.	?	.	Parent=repeat_region142
###
CM119783	LTRharvest	repeat_region	8528776	8534485	.	?	.	ID=repeat_region143
CM119783	LTRharvest	target_site_duplication	8528776	8528779	.	?	.	Parent=repeat_region143
CM119783	LTRharvest	LTR_retrotransposon	8528780	8534481	.	?	.	ID=LTR_retrotransposon143;Parent=repeat_region143;ltr_similarity=93.33;seq_number=0
CM119783	LTRharvest	long_terminal_repeat	8528780	8528942	.	?	.	Parent=LTR_retrotransposon143
CM119783	LTRharvest	long_terminal_repeat	8534317	8534481	.	?	.	Parent=LTR_retrotransposon143
CM119783	LTRharvest	target_site_duplication	8534482	8534485	.	?	.	Parent=repeat_region143
###
CM119783	LTRharvest	repeat_region	8568814	8576131	.	?	.	ID=repeat_region144
CM119783	LTRharvest	target_site_duplication	8568814	8568817	.	?	.	Parent=repeat_region144
CM119783	LTRharvest	LTR_retrotransposon	8568818	8576127	.	?	.	ID=LTR_retrotransposon144;Parent=repeat_region144;ltr_similarity=93.26;seq_number=0
CM119783	LTRharvest	long_terminal_repeat	8568818	8569203	.	?	.	Parent=LTR_retrotransposon144
CM119783	LTRharvest	long_terminal_repeat	8575743	8576127	.	?	.	Parent=LTR_retrotransposon144
CM119783	LTRharvest	target_site_duplication	8576128	8576131	.	?	.	Parent=repeat_region144
###
CM119783	LTRharvest	repeat_region	8590241	8603700	.	?	.	ID=repeat_region145
CM119783	LTRharvest	target_site_duplication	8590241	8590244	.	?	.	Parent=repeat_region145
CM119783	LTRharvest	LTR_retrotransposon	8590245	8603696	.	?	.	ID=LTR_retrotransposon145;Parent=repeat_region145;ltr_similarity=92.79;seq_number=0
CM119783	LTRharvest	long_terminal_repeat	8590245	8590577	.	?	.	Parent=LTR_retrotransposon145
CM119783	LTRharvest	long_terminal_repeat	8603372	8603696	.	?	.	Parent=LTR_retrotransposon145
CM119783	LTRharvest	target_site_duplication	8603697	8603700	.	?	.	Parent=repeat_region145
###
CM119783	LTRharvest	repeat_region	8629127	8636730	.	?	.	ID=repeat_region146
CM119783	LTRharvest	target_site_duplication	8629127	8629130	.	?	.	Parent=repeat_region146
CM119783	LTRharvest	LTR_retrotransposon	8629131	8636726	.	?	.	ID=LTR_retrotransposon146;Parent=repeat_region146;ltr_similarity=88.46;seq_number=0
CM119783	LTRharvest	long_terminal_repeat	8629131	8629572	.	?	.	Parent=LTR_retrotransposon146
CM119783	LTRharvest	long_terminal_repeat	8636288	8636726	.	?	.	Parent=LTR_retrotransposon146
CM119783	LTRharvest	target_site_duplication	8636727	8636730	.	?	.	Parent=repeat_region146
###
CM119783	LTRharvest	repeat_region	8645458	8659141	.	?	.	ID=repeat_region147
CM119783	LTRharvest	target_site_duplication	8645458	8645461	.	?	.	Parent=repeat_region147
CM119783	LTRharvest	LTR_retrotransposon	8645462	8659137	.	?	.	ID=LTR_retrotransposon147;Parent=repeat_region147;ltr_similarity=92.41;seq_number=0
CM119783	LTRharvest	long_terminal_repeat	8645462	8645619	.	?	.	Parent=LTR_retrotransposon147
CM119783	LTRharvest	long_terminal_repeat	8658980	8659137	.	?	.	Parent=LTR_retrotransposon147
CM119783	LTRharvest	target_site_duplication	8659138	8659141	.	?	.	Parent=repeat_region147
###
CM119783	LTRharvest	repeat_region	8659506	8666429	.	?	.	ID=repeat_region148
CM119783	LTRharvest	target_site_duplication	8659506	8659509	.	?	.	Parent=repeat_region148
CM119783	LTRharvest	LTR_retrotransposon	8659510	8666425	.	?	.	ID=LTR_retrotransposon148;Parent=repeat_region148;ltr_similarity=92.68;seq_number=0
CM119783	LTRharvest	long_terminal_repeat	8659510	8659631	.	?	.	Parent=LTR_retrotransposon148
CM119783	LTRharvest	long_terminal_repeat	8666303	8666425	.	?	.	Parent=LTR_retrotransposon148
CM119783	LTRharvest	target_site_duplication	8666426	8666429	.	?	.	Parent=repeat_region148
###
CM119783	LTRharvest	repeat_region	8696977	8703831	.	?	.	ID=repeat_region149
CM119783	LTRharvest	target_site_duplication	8696977	8696980	.	?	.	Parent=repeat_region149
CM119783	LTRharvest	LTR_retrotransposon	8696981	8703827	.	?	.	ID=LTR_retrotransposon149;Parent=repeat_region149;ltr_similarity=95.47;seq_number=0
CM119783	LTRharvest	long_terminal_repeat	8696981	8697686	.	?	.	Parent=LTR_retrotransposon149
CM119783	LTRharvest	long_terminal_repeat	8703128	8703827	.	?	.	Parent=LTR_retrotransposon149
CM119783	LTRharvest	target_site_duplication	8703828	8703831	.	?	.	Parent=repeat_region149
###
CM119783	LTRharvest	repeat_region	8721207	8730030	.	?	.	ID=repeat_region150
CM119783	LTRharvest	target_site_duplication	8721207	8721211	.	?	.	Parent=repeat_region150
CM119783	LTRharvest	LTR_retrotransposon	8721212	8730025	.	?	.	ID=LTR_retrotransposon150;Parent=repeat_region150;ltr_similarity=92.62;seq_number=0
CM119783	LTRharvest	long_terminal_repeat	8721212	8721482	.	?	.	Parent=LTR_retrotransposon150
CM119783	LTRharvest	long_terminal_repeat	8729755	8730025	.	?	.	Parent=LTR_retrotransposon150
CM119783	LTRharvest	target_site_duplication	8730026	8730030	.	?	.	Parent=repeat_region150
###
CM119783	LTRharvest	repeat_region	8749824	8757229	.	?	.	ID=repeat_region151
CM119783	LTRharvest	target_site_duplication	8749824	8749827	.	?	.	Parent=repeat_region151
CM119783	LTRharvest	LTR_retrotransposon	8749828	8757225	.	?	.	ID=LTR_retrotransposon151;Parent=repeat_region151;ltr_similarity=94.66;seq_number=0
CM119783	LTRharvest	long_terminal_repeat	8749828	8750032	.	?	.	Parent=LTR_retrotransposon151
CM119783	LTRharvest	long_terminal_repeat	8757020	8757225	.	?	.	Parent=LTR_retrotransposon151
CM119783	LTRharvest	target_site_duplication	8757226	8757229	.	?	.	Parent=repeat_region151
###
CM119783	LTRharvest	repeat_region	8795546	8802574	.	?	.	ID=repeat_region152
CM119783	LTRharvest	target_site_duplication	8795546	8795549	.	?	.	Parent=repeat_region152
CM119783	LTRharvest	LTR_retrotransposon	8795550	8802570	.	?	.	ID=LTR_retrotransposon152;Parent=repeat_region152;ltr_similarity=95.95;seq_number=0
CM119783	LTRharvest	long_terminal_repeat	8795550	8795697	.	?	.	Parent=LTR_retrotransposon152
CM119783	LTRharvest	long_terminal_repeat	8802423	8802570	.	?	.	Parent=LTR_retrotransposon152
CM119783	LTRharvest	target_site_duplication	8802571	8802574	.	?	.	Parent=repeat_region152
###
CM119783	LTRharvest	repeat_region	8833068	8840499	.	?	.	ID=repeat_region153
CM119783	LTRharvest	target_site_duplication	8833068	8833071	.	?	.	Parent=repeat_region153
CM119783	LTRharvest	LTR_retrotransposon	8833072	8840495	.	?	.	ID=LTR_retrotransposon153;Parent=repeat_region153;ltr_similarity=92.99;seq_number=0
CM119783	LTRharvest	long_terminal_repeat	8833072	8833333	.	?	.	Parent=LTR_retrotransposon153
CM119783	LTRharvest	long_terminal_repeat	8840225	8840495	.	?	.	Parent=LTR_retrotransposon153
CM119783	LTRharvest	target_site_duplication	8840496	8840499	.	?	.	Parent=repeat_region153
###
CM119783	LTRharvest	repeat_region	8843493	8849373	.	?	.	ID=repeat_region154
CM119783	LTRharvest	target_site_duplication	8843493	8843496	.	?	.	Parent=repeat_region154
CM119783	LTRharvest	LTR_retrotransposon	8843497	8849369	.	?	.	ID=LTR_retrotransposon154;Parent=repeat_region154;ltr_similarity=85.64;seq_number=0
CM119783	LTRharvest	long_terminal_repeat	8843497	8843893	.	?	.	Parent=LTR_retrotransposon154
CM119783	LTRharvest	long_terminal_repeat	8848986	8849369	.	?	.	Parent=LTR_retrotransposon154
CM119783	LTRharvest	target_site_duplication	8849370	8849373	.	?	.	Parent=repeat_region154
###
CM119783	LTRharvest	repeat_region	8864637	8874665	.	?	.	ID=repeat_region155
CM119783	LTRharvest	target_site_duplication	8864637	8864640	.	?	.	Parent=repeat_region155
CM119783	LTRharvest	LTR_retrotransposon	8864641	8874661	.	?	.	ID=LTR_retrotransposon155;Parent=repeat_region155;ltr_similarity=92.04;seq_number=0
CM119783	LTRharvest	long_terminal_repeat	8864641	8864863	.	?	.	Parent=LTR_retrotransposon155
CM119783	LTRharvest	long_terminal_repeat	8874436	8874661	.	?	.	Parent=LTR_retrotransposon155
CM119783	LTRharvest	target_site_duplication	8874662	8874665	.	?	.	Parent=repeat_region155
###
CM119783	LTRharvest	repeat_region	8902813	8908524	.	?	.	ID=repeat_region156
CM119783	LTRharvest	target_site_duplication	8902813	8902816	.	?	.	Parent=repeat_region156
CM119783	LTRharvest	LTR_retrotransposon	8902817	8908520	.	?	.	ID=LTR_retrotransposon156;Parent=repeat_region156;ltr_similarity=86.36;seq_number=0
CM119783	LTRharvest	long_terminal_repeat	8902817	8903036	.	?	.	Parent=LTR_retrotransposon156
CM119783	LTRharvest	long_terminal_repeat	8908305	8908520	.	?	.	Parent=LTR_retrotransposon156
CM119783	LTRharvest	target_site_duplication	8908521	8908524	.	?	.	Parent=repeat_region156
###
CM119783	LTRharvest	repeat_region	8927116	8930060	.	?	.	ID=repeat_region157
CM119783	LTRharvest	target_site_duplication	8927116	8927119	.	?	.	Parent=repeat_region157
CM119783	LTRharvest	LTR_retrotransposon	8927120	8930056	.	?	.	ID=LTR_retrotransposon157;Parent=repeat_region157;ltr_similarity=91.22;seq_number=0
CM119783	LTRharvest	long_terminal_repeat	8927120	8927380	.	?	.	Parent=LTR_retrotransposon157
CM119783	LTRharvest	long_terminal_repeat	8929795	8930056	.	?	.	Parent=LTR_retrotransposon157
CM119783	LTRharvest	target_site_duplication	8930057	8930060	.	?	.	Parent=repeat_region157
###
CM119783	LTRharvest	repeat_region	8963369	8970535	.	?	.	ID=repeat_region158
CM119783	LTRharvest	target_site_duplication	8963369	8963373	.	?	.	Parent=repeat_region158
CM119783	LTRharvest	LTR_retrotransposon	8963374	8970530	.	?	.	ID=LTR_retrotransposon158;Parent=repeat_region158;ltr_similarity=88.83;seq_number=0
CM119783	LTRharvest	long_terminal_repeat	8963374	8963767	.	?	.	Parent=LTR_retrotransposon158
CM119783	LTRharvest	long_terminal_repeat	8970138	8970530	.	?	.	Parent=LTR_retrotransposon158
CM119783	LTRharvest	target_site_duplication	8970531	8970535	.	?	.	Parent=repeat_region158
###
CM119783	LTRharvest	repeat_region	8972739	8979792	.	?	.	ID=repeat_region159
CM119783	LTRharvest	target_site_duplication	8972739	8972742	.	?	.	Parent=repeat_region159
CM119783	LTRharvest	LTR_retrotransposon	8972743	8979788	.	?	.	ID=LTR_retrotransposon159;Parent=repeat_region159;ltr_similarity=85.06;seq_number=0
CM119783	LTRharvest	long_terminal_repeat	8972743	8972916	.	?	.	Parent=LTR_retrotransposon159
CM119783	LTRharvest	long_terminal_repeat	8979617	8979788	.	?	.	Parent=LTR_retrotransposon159
CM119783	LTRharvest	target_site_duplication	8979789	8979792	.	?	.	Parent=repeat_region159
###
CM119783	LTRharvest	repeat_region	8985791	9000011	.	?	.	ID=repeat_region160
CM119783	LTRharvest	target_site_duplication	8985791	8985794	.	?	.	Parent=repeat_region160
CM119783	LTRharvest	LTR_retrotransposon	8985795	9000007	.	?	.	ID=LTR_retrotransposon160;Parent=repeat_region160;ltr_similarity=92.42;seq_number=0
CM119783	LTRharvest	long_terminal_repeat	8985795	8985926	.	?	.	Parent=LTR_retrotransposon160
CM119783	LTRharvest	long_terminal_repeat	8999879	9000007	.	?	.	Parent=LTR_retrotransposon160
CM119783	LTRharvest	target_site_duplication	9000008	9000011	.	?	.	Parent=repeat_region160
###
CM119783	LTRharvest	repeat_region	9023906	9035395	.	?	.	ID=repeat_region161
CM119783	LTRharvest	target_site_duplication	9023906	9023909	.	?	.	Parent=repeat_region161
CM119783	LTRharvest	LTR_retrotransposon	9023910	9035391	.	?	.	ID=LTR_retrotransposon161;Parent=repeat_region161;ltr_similarity=91.09;seq_number=0
CM119783	LTRharvest	long_terminal_repeat	9023910	9024167	.	?	.	Parent=LTR_retrotransposon161
CM119783	LTRharvest	long_terminal_repeat	9035135	9035391	.	?	.	Parent=LTR_retrotransposon161
CM119783	LTRharvest	target_site_duplication	9035392	9035395	.	?	.	Parent=repeat_region161
###
CM119783	LTRharvest	repeat_region	9045182	9059781	.	?	.	ID=repeat_region162
CM119783	LTRharvest	target_site_duplication	9045182	9045185	.	?	.	Parent=repeat_region162
CM119783	LTRharvest	LTR_retrotransposon	9045186	9059777	.	?	.	ID=LTR_retrotransposon162;Parent=repeat_region162;ltr_similarity=92.86;seq_number=0
CM119783	LTRharvest	long_terminal_repeat	9045186	9045451	.	?	.	Parent=LTR_retrotransposon162
CM119783	LTRharvest	long_terminal_repeat	9059512	9059777	.	?	.	Parent=LTR_retrotransposon162
CM119783	LTRharvest	target_site_duplication	9059778	9059781	.	?	.	Parent=repeat_region162
###
CM119783	LTRharvest	repeat_region	9079875	9087566	.	?	.	ID=repeat_region163
CM119783	LTRharvest	target_site_duplication	9079875	9079879	.	?	.	Parent=repeat_region163
CM119783	LTRharvest	LTR_retrotransposon	9079880	9087561	.	?	.	ID=LTR_retrotransposon163;Parent=repeat_region163;ltr_similarity=90.85;seq_number=0
CM119783	LTRharvest	long_terminal_repeat	9079880	9080163	.	?	.	Parent=LTR_retrotransposon163
CM119783	LTRharvest	long_terminal_repeat	9087278	9087561	.	?	.	Parent=LTR_retrotransposon163
CM119783	LTRharvest	target_site_duplication	9087562	9087566	.	?	.	Parent=repeat_region163
###
CM119783	LTRharvest	repeat_region	9096402	9103897	.	?	.	ID=repeat_region164
CM119783	LTRharvest	target_site_duplication	9096402	9096405	.	?	.	Parent=repeat_region164
CM119783	LTRharvest	LTR_retrotransposon	9096406	9103893	.	?	.	ID=LTR_retrotransposon164;Parent=repeat_region164;ltr_similarity=97.14;seq_number=0
CM119783	LTRharvest	long_terminal_repeat	9096406	9096684	.	?	.	Parent=LTR_retrotransposon164
CM119783	LTRharvest	long_terminal_repeat	9103614	9103893	.	?	.	Parent=LTR_retrotransposon164
CM119783	LTRharvest	target_site_duplication	9103894	9103897	.	?	.	Parent=repeat_region164
###
CM119783	LTRharvest	repeat_region	9142962	9150265	.	?	.	ID=repeat_region165
CM119783	LTRharvest	target_site_duplication	9142962	9142965	.	?	.	Parent=repeat_region165
CM119783	LTRharvest	LTR_retrotransposon	9142966	9150261	.	?	.	ID=LTR_retrotransposon165;Parent=repeat_region165;ltr_similarity=88.46;seq_number=0
CM119783	LTRharvest	long_terminal_repeat	9142966	9143121	.	?	.	Parent=LTR_retrotransposon165
CM119783	LTRharvest	long_terminal_repeat	9150110	9150261	.	?	.	Parent=LTR_retrotransposon165
CM119783	LTRharvest	target_site_duplication	9150262	9150265	.	?	.	Parent=repeat_region165
###
CM119783	LTRharvest	repeat_region	9150564	9156237	.	?	.	ID=repeat_region166
CM119783	LTRharvest	target_site_duplication	9150564	9150567	.	?	.	Parent=repeat_region166
CM119783	LTRharvest	LTR_retrotransposon	9150568	9156233	.	?	.	ID=LTR_retrotransposon166;Parent=repeat_region166;ltr_similarity=85.39;seq_number=0
CM119783	LTRharvest	long_terminal_repeat	9150568	9150732	.	?	.	Parent=LTR_retrotransposon166
CM119783	LTRharvest	long_terminal_repeat	9156056	9156233	.	?	.	Parent=LTR_retrotransposon166
CM119783	LTRharvest	target_site_duplication	9156234	9156237	.	?	.	Parent=repeat_region166
###
CM119783	LTRharvest	repeat_region	9162966	9167288	.	?	.	ID=repeat_region167
CM119783	LTRharvest	target_site_duplication	9162966	9162969	.	?	.	Parent=repeat_region167
CM119783	LTRharvest	LTR_retrotransposon	9162970	9167284	.	?	.	ID=LTR_retrotransposon167;Parent=repeat_region167;ltr_similarity=91.94;seq_number=0
CM119783	LTRharvest	long_terminal_repeat	9162970	9163091	.	?	.	Parent=LTR_retrotransposon167
CM119783	LTRharvest	long_terminal_repeat	9167161	9167284	.	?	.	Parent=LTR_retrotransposon167
CM119783	LTRharvest	target_site_duplication	9167285	9167288	.	?	.	Parent=repeat_region167
###
CM119783	LTRharvest	repeat_region	9179850	9187256	.	?	.	ID=repeat_region168
CM119783	LTRharvest	target_site_duplication	9179850	9179853	.	?	.	Parent=repeat_region168
CM119783	LTRharvest	LTR_retrotransposon	9179854	9187252	.	?	.	ID=LTR_retrotransposon168;Parent=repeat_region168;ltr_similarity=93.04;seq_number=0
CM119783	LTRharvest	long_terminal_repeat	9179854	9180120	.	?	.	Parent=LTR_retrotransposon168
CM119783	LTRharvest	long_terminal_repeat	9186980	9187252	.	?	.	Parent=LTR_retrotransposon168
CM119783	LTRharvest	target_site_duplication	9187253	9187256	.	?	.	Parent=repeat_region168
###
CM119783	LTRharvest	repeat_region	9216329	9221684	.	?	.	ID=repeat_region169
CM119783	LTRharvest	target_site_duplication	9216329	9216332	.	?	.	Parent=repeat_region169
CM119783	LTRharvest	LTR_retrotransposon	9216333	9221680	.	?	.	ID=LTR_retrotransposon169;Parent=repeat_region169;ltr_similarity=89.34;seq_number=0
CM119783	LTRharvest	long_terminal_repeat	9216333	9216451	.	?	.	Parent=LTR_retrotransposon169
CM119783	LTRharvest	long_terminal_repeat	9221559	9221680	.	?	.	Parent=LTR_retrotransposon169
CM119783	LTRharvest	target_site_duplication	9221681	9221684	.	?	.	Parent=repeat_region169
###
CM119783	LTRharvest	repeat_region	9227291	9234758	.	?	.	ID=repeat_region170
CM119783	LTRharvest	target_site_duplication	9227291	9227295	.	?	.	Parent=repeat_region170
CM119783	LTRharvest	LTR_retrotransposon	9227296	9234753	.	?	.	ID=LTR_retrotransposon170;Parent=repeat_region170;ltr_similarity=95.31;seq_number=0
CM119783	LTRharvest	long_terminal_repeat	9227296	9227569	.	?	.	Parent=LTR_retrotransposon170
CM119783	LTRharvest	long_terminal_repeat	9234477	9234753	.	?	.	Parent=LTR_retrotransposon170
CM119783	LTRharvest	target_site_duplication	9234754	9234758	.	?	.	Parent=repeat_region170
###
CM119784	LTRharvest	repeat_region	12862	14060	.	?	.	ID=repeat_region171
CM119784	LTRharvest	target_site_duplication	12862	12868	.	?	.	Parent=repeat_region171
CM119784	LTRharvest	LTR_retrotransposon	12869	14053	.	?	.	ID=LTR_retrotransposon171;Parent=repeat_region171;ltr_similarity=88.32;seq_number=1
CM119784	LTRharvest	long_terminal_repeat	12869	13001	.	?	.	Parent=LTR_retrotransposon171
CM119784	LTRharvest	long_terminal_repeat	13917	14053	.	?	.	Parent=LTR_retrotransposon171
CM119784	LTRharvest	target_site_duplication	14054	14060	.	?	.	Parent=repeat_region171
###
CM119784	LTRharvest	repeat_region	32625	42592	.	?	.	ID=repeat_region172
CM119784	LTRharvest	target_site_duplication	32625	32628	.	?	.	Parent=repeat_region172
CM119784	LTRharvest	LTR_retrotransposon	32629	42588	.	?	.	ID=LTR_retrotransposon172;Parent=repeat_region172;ltr_similarity=95.72;seq_number=1
CM119784	LTRharvest	long_terminal_repeat	32629	33329	.	?	.	Parent=LTR_retrotransposon172
CM119784	LTRharvest	long_terminal_repeat	41891	42588	.	?	.	Parent=LTR_retrotransposon172
CM119784	LTRharvest	target_site_duplication	42589	42592	.	?	.	Parent=repeat_region172
###
CM119784	LTRharvest	repeat_region	50526	55726	.	?	.	ID=repeat_region173
CM119784	LTRharvest	target_site_duplication	50526	50529	.	?	.	Parent=repeat_region173
CM119784	LTRharvest	LTR_retrotransposon	50530	55722	.	?	.	ID=LTR_retrotransposon173;Parent=repeat_region173;ltr_similarity=88.48;seq_number=1
CM119784	LTRharvest	long_terminal_repeat	50530	51014	.	?	.	Parent=LTR_retrotransposon173
CM119784	LTRharvest	long_terminal_repeat	55237	55722	.	?	.	Parent=LTR_retrotransposon173
CM119784	LTRharvest	target_site_duplication	55723	55726	.	?	.	Parent=repeat_region173
###
CM119784	LTRharvest	repeat_region	62840	69041	.	?	.	ID=repeat_region174
CM119784	LTRharvest	target_site_duplication	62840	62843	.	?	.	Parent=repeat_region174
CM119784	LTRharvest	LTR_retrotransposon	62844	69037	.	?	.	ID=LTR_retrotransposon174;Parent=repeat_region174;ltr_similarity=98.84;seq_number=1
CM119784	LTRharvest	long_terminal_repeat	62844	63441	.	?	.	Parent=LTR_retrotransposon174
CM119784	LTRharvest	long_terminal_repeat	68434	69037	.	?	.	Parent=LTR_retrotransposon174
CM119784	LTRharvest	target_site_duplication	69038	69041	.	?	.	Parent=repeat_region174
###
CM119784	LTRharvest	repeat_region	74918	82068	.	?	.	ID=repeat_region175
CM119784	LTRharvest	target_site_duplication	74918	74921	.	?	.	Parent=repeat_region175
CM119784	LTRharvest	LTR_retrotransposon	74922	82064	.	?	.	ID=LTR_retrotransposon175;Parent=repeat_region175;ltr_similarity=91.73;seq_number=1
CM119784	LTRharvest	long_terminal_repeat	74922	75199	.	?	.	Parent=LTR_retrotransposon175
CM119784	LTRharvest	long_terminal_repeat	81792	82064	.	?	.	Parent=LTR_retrotransposon175
CM119784	LTRharvest	target_site_duplication	82065	82068	.	?	.	Parent=repeat_region175
###
CM119784	LTRharvest	repeat_region	84589	90167	.	?	.	ID=repeat_region176
CM119784	LTRharvest	target_site_duplication	84589	84592	.	?	.	Parent=repeat_region176
CM119784	LTRharvest	LTR_retrotransposon	84593	90163	.	?	.	ID=LTR_retrotransposon176;Parent=repeat_region176;ltr_similarity=90.20;seq_number=1
CM119784	LTRharvest	long_terminal_repeat	84593	84835	.	?	.	Parent=LTR_retrotransposon176
CM119784	LTRharvest	long_terminal_repeat	89919	90163	.	?	.	Parent=LTR_retrotransposon176
CM119784	LTRharvest	target_site_duplication	90164	90167	.	?	.	Parent=repeat_region176
###
CM119784	LTRharvest	repeat_region	113769	126933	.	?	.	ID=repeat_region177
CM119784	LTRharvest	target_site_duplication	113769	113772	.	?	.	Parent=repeat_region177
CM119784	LTRharvest	LTR_retrotransposon	113773	126929	.	?	.	ID=LTR_retrotransposon177;Parent=repeat_region177;ltr_similarity=87.20;seq_number=1
CM119784	LTRharvest	long_terminal_repeat	113773	113936	.	?	.	Parent=LTR_retrotransposon177
CM119784	LTRharvest	long_terminal_repeat	126780	126929	.	?	.	Parent=LTR_retrotransposon177
CM119784	LTRharvest	target_site_duplication	126930	126933	.	?	.	Parent=repeat_region177
###
CM119784	LTRharvest	repeat_region	127210	135376	.	?	.	ID=repeat_region178
CM119784	LTRharvest	target_site_duplication	127210	127213	.	?	.	Parent=repeat_region178
CM119784	LTRharvest	LTR_retrotransposon	127214	135372	.	?	.	ID=LTR_retrotransposon178;Parent=repeat_region178;ltr_similarity=95.60;seq_number=1
CM119784	LTRharvest	long_terminal_repeat	127214	127486	.	?	.	Parent=LTR_retrotransposon178
CM119784	LTRharvest	long_terminal_repeat	135103	135372	.	?	.	Parent=LTR_retrotransposon178
CM119784	LTRharvest	target_site_duplication	135373	135376	.	?	.	Parent=repeat_region178
###
CM119784	LTRharvest	repeat_region	141698	148760	.	?	.	ID=repeat_region179
CM119784	LTRharvest	target_site_duplication	141698	141701	.	?	.	Parent=repeat_region179
CM119784	LTRharvest	LTR_retrotransposon	141702	148756	.	?	.	ID=LTR_retrotransposon179;Parent=repeat_region179;ltr_similarity=86.17;seq_number=1
CM119784	LTRharvest	long_terminal_repeat	141702	141889	.	?	.	Parent=LTR_retrotransposon179
CM119784	LTRharvest	long_terminal_repeat	148578	148756	.	?	.	Parent=LTR_retrotransposon179
CM119784	LTRharvest	target_site_duplication	148757	148760	.	?	.	Parent=repeat_region179
###
CM119784	LTRharvest	repeat_region	160606	175185	.	?	.	ID=repeat_region180
CM119784	LTRharvest	target_site_duplication	160606	160609	.	?	.	Parent=repeat_region180
CM119784	LTRharvest	LTR_retrotransposon	160610	175181	.	?	.	ID=LTR_retrotransposon180;Parent=repeat_region180;ltr_similarity=93.53;seq_number=1
CM119784	LTRharvest	long_terminal_repeat	160610	160887	.	?	.	Parent=LTR_retrotransposon180
CM119784	LTRharvest	long_terminal_repeat	174904	175181	.	?	.	Parent=LTR_retrotransposon180
CM119784	LTRharvest	target_site_duplication	175182	175185	.	?	.	Parent=repeat_region180
###
CM119784	LTRharvest	repeat_region	176845	181362	.	?	.	ID=repeat_region181
CM119784	LTRharvest	target_site_duplication	176845	176848	.	?	.	Parent=repeat_region181
CM119784	LTRharvest	LTR_retrotransposon	176849	181358	.	?	.	ID=LTR_retrotransposon181;Parent=repeat_region181;ltr_similarity=86.09;seq_number=1
CM119784	LTRharvest	long_terminal_repeat	176849	176962	.	?	.	Parent=LTR_retrotransposon181
CM119784	LTRharvest	long_terminal_repeat	181244	181358	.	?	.	Parent=LTR_retrotransposon181
CM119784	LTRharvest	target_site_duplication	181359	181362	.	?	.	Parent=repeat_region181
###
CM119784	LTRharvest	repeat_region	220359	234974	.	?	.	ID=repeat_region182
CM119784	LTRharvest	target_site_duplication	220359	220362	.	?	.	Parent=repeat_region182
CM119784	LTRharvest	LTR_retrotransposon	220363	234970	.	?	.	ID=LTR_retrotransposon182;Parent=repeat_region182;ltr_similarity=95.19;seq_number=1
CM119784	LTRharvest	long_terminal_repeat	220363	220631	.	?	.	Parent=LTR_retrotransposon182
CM119784	LTRharvest	long_terminal_repeat	234701	234970	.	?	.	Parent=LTR_retrotransposon182
CM119784	LTRharvest	target_site_duplication	234971	234974	.	?	.	Parent=repeat_region182
###
CM119784	LTRharvest	repeat_region	238998	244792	.	?	.	ID=repeat_region183
CM119784	LTRharvest	target_site_duplication	238998	239001	.	?	.	Parent=repeat_region183
CM119784	LTRharvest	LTR_retrotransposon	239002	244788	.	?	.	ID=LTR_retrotransposon183;Parent=repeat_region183;ltr_similarity=90.67;seq_number=1
CM119784	LTRharvest	long_terminal_repeat	239002	239226	.	?	.	Parent=LTR_retrotransposon183
CM119784	LTRharvest	long_terminal_repeat	244567	244788	.	?	.	Parent=LTR_retrotransposon183
CM119784	LTRharvest	target_site_duplication	244789	244792	.	?	.	Parent=repeat_region183
###
CM119784	LTRharvest	repeat_region	260517	267673	.	?	.	ID=repeat_region184
CM119784	LTRharvest	target_site_duplication	260517	260520	.	?	.	Parent=repeat_region184
CM119784	LTRharvest	LTR_retrotransposon	260521	267669	.	?	.	ID=LTR_retrotransposon184;Parent=repeat_region184;ltr_similarity=88.07;seq_number=1
CM119784	LTRharvest	long_terminal_repeat	260521	260805	.	?	.	Parent=LTR_retrotransposon184
CM119784	LTRharvest	long_terminal_repeat	267389	267669	.	?	.	Parent=LTR_retrotransposon184
CM119784	LTRharvest	target_site_duplication	267670	267673	.	?	.	Parent=repeat_region184
###
CM119784	LTRharvest	repeat_region	274207	282193	.	?	.	ID=repeat_region185
CM119784	LTRharvest	target_site_duplication	274207	274210	.	?	.	Parent=repeat_region185
CM119784	LTRharvest	LTR_retrotransposon	274211	282189	.	?	.	ID=LTR_retrotransposon185;Parent=repeat_region185;ltr_similarity=94.56;seq_number=1
CM119784	LTRharvest	long_terminal_repeat	274211	274357	.	?	.	Parent=LTR_retrotransposon185
CM119784	LTRharvest	long_terminal_repeat	282043	282189	.	?	.	Parent=LTR_retrotransposon185
CM119784	LTRharvest	target_site_duplication	282190	282193	.	?	.	Parent=repeat_region185
###
CM119784	LTRharvest	repeat_region	291099	298308	.	?	.	ID=repeat_region186
CM119784	LTRharvest	target_site_duplication	291099	291102	.	?	.	Parent=repeat_region186
CM119784	LTRharvest	LTR_retrotransposon	291103	298304	.	?	.	ID=LTR_retrotransposon186;Parent=repeat_region186;ltr_similarity=93.19;seq_number=1
CM119784	LTRharvest	long_terminal_repeat	291103	291374	.	?	.	Parent=LTR_retrotransposon186
CM119784	LTRharvest	long_terminal_repeat	298026	298304	.	?	.	Parent=LTR_retrotransposon186
CM119784	LTRharvest	target_site_duplication	298305	298308	.	?	.	Parent=repeat_region186
###
CM119784	LTRharvest	repeat_region	305038	318196	.	?	.	ID=repeat_region187
CM119784	LTRharvest	target_site_duplication	305038	305041	.	?	.	Parent=repeat_region187
CM119784	LTRharvest	LTR_retrotransposon	305042	318192	.	?	.	ID=LTR_retrotransposon187;Parent=repeat_region187;ltr_similarity=89.58;seq_number=1
CM119784	LTRharvest	long_terminal_repeat	305042	305348	.	?	.	Parent=LTR_retrotransposon187
CM119784	LTRharvest	long_terminal_repeat	317888	318192	.	?	.	Parent=LTR_retrotransposon187
CM119784	LTRharvest	target_site_duplication	318193	318196	.	?	.	Parent=repeat_region187
###
CM119784	LTRharvest	repeat_region	1252028	1264961	.	?	.	ID=repeat_region188
CM119784	LTRharvest	target_site_duplication	1252028	1252031	.	?	.	Parent=repeat_region188
CM119784	LTRharvest	LTR_retrotransposon	1252032	1264957	.	?	.	ID=LTR_retrotransposon188;Parent=repeat_region188;ltr_similarity=87.73;seq_number=1
CM119784	LTRharvest	long_terminal_repeat	1252032	1252308	.	?	.	Parent=LTR_retrotransposon188
CM119784	LTRharvest	long_terminal_repeat	1264685	1264957	.	?	.	Parent=LTR_retrotransposon188
CM119784	LTRharvest	target_site_duplication	1264958	1264961	.	?	.	Parent=repeat_region188
###
CM119784	LTRharvest	repeat_region	1265916	1273104	.	?	.	ID=repeat_region189
CM119784	LTRharvest	target_site_duplication	1265916	1265919	.	?	.	Parent=repeat_region189
CM119784	LTRharvest	LTR_retrotransposon	1265920	1273100	.	?	.	ID=LTR_retrotransposon189;Parent=repeat_region189;ltr_similarity=86.79;seq_number=1
CM119784	LTRharvest	long_terminal_repeat	1265920	1266343	.	?	.	Parent=LTR_retrotransposon189
CM119784	LTRharvest	long_terminal_repeat	1272693	1273100	.	?	.	Parent=LTR_retrotransposon189
CM119784	LTRharvest	target_site_duplication	1273101	1273104	.	?	.	Parent=repeat_region189
###
CM119784	LTRharvest	repeat_region	1294912	1306941	.	?	.	ID=repeat_region190
CM119784	LTRharvest	target_site_duplication	1294912	1294915	.	?	.	Parent=repeat_region190
CM119784	LTRharvest	LTR_retrotransposon	1294916	1306937	.	?	.	ID=LTR_retrotransposon190;Parent=repeat_region190;ltr_similarity=91.25;seq_number=1
CM119784	LTRharvest	long_terminal_repeat	1294916	1295075	.	?	.	Parent=LTR_retrotransposon190
CM119784	LTRharvest	long_terminal_repeat	1306780	1306937	.	?	.	Parent=LTR_retrotransposon190
CM119784	LTRharvest	target_site_duplication	1306938	1306941	.	?	.	Parent=repeat_region190
###
CM119784	LTRharvest	repeat_region	1338395	1344354	.	?	.	ID=repeat_region191
CM119784	LTRharvest	target_site_duplication	1338395	1338398	.	?	.	Parent=repeat_region191
CM119784	LTRharvest	LTR_retrotransposon	1338399	1344350	.	?	.	ID=LTR_retrotransposon191;Parent=repeat_region191;ltr_similarity=86.71;seq_number=1
CM119784	LTRharvest	long_terminal_repeat	1338399	1338870	.	?	.	Parent=LTR_retrotransposon191
CM119784	LTRharvest	long_terminal_repeat	1343877	1344350	.	?	.	Parent=LTR_retrotransposon191
CM119784	LTRharvest	target_site_duplication	1344351	1344354	.	?	.	Parent=repeat_region191
###
CM119784	LTRharvest	repeat_region	1344630	1350076	.	?	.	ID=repeat_region192
CM119784	LTRharvest	target_site_duplication	1344630	1344633	.	?	.	Parent=repeat_region192
CM119784	LTRharvest	LTR_retrotransposon	1344634	1350072	.	?	.	ID=LTR_retrotransposon192;Parent=repeat_region192;ltr_similarity=85.80;seq_number=1
CM119784	LTRharvest	long_terminal_repeat	1344634	1344792	.	?	.	Parent=LTR_retrotransposon192
CM119784	LTRharvest	long_terminal_repeat	1349911	1350072	.	?	.	Parent=LTR_retrotransposon192
CM119784	LTRharvest	target_site_duplication	1350073	1350076	.	?	.	Parent=repeat_region192
###
CM119784	LTRharvest	repeat_region	2554098	2556706	.	?	.	ID=repeat_region193
CM119784	LTRharvest	target_site_duplication	2554098	2554101	.	?	.	Parent=repeat_region193
CM119784	LTRharvest	LTR_retrotransposon	2554102	2556702	.	?	.	ID=LTR_retrotransposon193;Parent=repeat_region193;ltr_similarity=91.43;seq_number=1
CM119784	LTRharvest	long_terminal_repeat	2554102	2554311	.	?	.	Parent=LTR_retrotransposon193
CM119784	LTRharvest	long_terminal_repeat	2556505	2556702	.	?	.	Parent=LTR_retrotransposon193
CM119784	LTRharvest	target_site_duplication	2556703	2556706	.	?	.	Parent=repeat_region193
###
CM119784	LTRharvest	repeat_region	2568872	2574630	.	?	.	ID=repeat_region194
CM119784	LTRharvest	target_site_duplication	2568872	2568875	.	?	.	Parent=repeat_region194
CM119784	LTRharvest	LTR_retrotransposon	2568876	2574626	.	?	.	ID=LTR_retrotransposon194;Parent=repeat_region194;ltr_similarity=88.85;seq_number=1
CM119784	LTRharvest	long_terminal_repeat	2568876	2569125	.	?	.	Parent=LTR_retrotransposon194
CM119784	LTRharvest	long_terminal_repeat	2574367	2574626	.	?	.	Parent=LTR_retrotransposon194
CM119784	LTRharvest	target_site_duplication	2574627	2574630	.	?	.	Parent=repeat_region194
###
CM119784	LTRharvest	repeat_region	2577418	2584488	.	?	.	ID=repeat_region195
CM119784	LTRharvest	target_site_duplication	2577418	2577421	.	?	.	Parent=repeat_region195
CM119784	LTRharvest	LTR_retrotransposon	2577422	2584484	.	?	.	ID=LTR_retrotransposon195;Parent=repeat_region195;ltr_similarity=96.08;seq_number=1
CM119784	LTRharvest	long_terminal_repeat	2577422	2577804	.	?	.	Parent=LTR_retrotransposon195
CM119784	LTRharvest	long_terminal_repeat	2584102	2584484	.	?	.	Parent=LTR_retrotransposon195
CM119784	LTRharvest	target_site_duplication	2584485	2584488	.	?	.	Parent=repeat_region195
###
CM119784	LTRharvest	repeat_region	2966954	2969086	.	?	.	ID=repeat_region196
CM119784	LTRharvest	target_site_duplication	2966954	2966957	.	?	.	Parent=repeat_region196
CM119784	LTRharvest	LTR_retrotransposon	2966958	2969082	.	?	.	ID=LTR_retrotransposon196;Parent=repeat_region196;ltr_similarity=91.36;seq_number=1
CM119784	LTRharvest	long_terminal_repeat	2966958	2967191	.	?	.	Parent=LTR_retrotransposon196
CM119784	LTRharvest	long_terminal_repeat	2968840	2969082	.	?	.	Parent=LTR_retrotransposon196
CM119784	LTRharvest	target_site_duplication	2969083	2969086	.	?	.	Parent=repeat_region196
###
CM119784	LTRharvest	repeat_region	3425878	3439689	.	?	.	ID=repeat_region197
CM119784	LTRharvest	target_site_duplication	3425878	3425881	.	?	.	Parent=repeat_region197
CM119784	LTRharvest	LTR_retrotransposon	3425882	3439685	.	?	.	ID=LTR_retrotransposon197;Parent=repeat_region197;ltr_similarity=93.32;seq_number=1
CM119784	LTRharvest	long_terminal_repeat	3425882	3426390	.	?	.	Parent=LTR_retrotransposon197
CM119784	LTRharvest	long_terminal_repeat	3439182	3439685	.	?	.	Parent=LTR_retrotransposon197
CM119784	LTRharvest	target_site_duplication	3439686	3439689	.	?	.	Parent=repeat_region197
###
CM119784	LTRharvest	repeat_region	3455438	3467499	.	?	.	ID=repeat_region198
CM119784	LTRharvest	target_site_duplication	3455438	3455441	.	?	.	Parent=repeat_region198
CM119784	LTRharvest	LTR_retrotransposon	3455442	3467495	.	?	.	ID=LTR_retrotransposon198;Parent=repeat_region198;ltr_similarity=91.15;seq_number=1
CM119784	LTRharvest	long_terminal_repeat	3455442	3455554	.	?	.	Parent=LTR_retrotransposon198
CM119784	LTRharvest	long_terminal_repeat	3467385	3467495	.	?	.	Parent=LTR_retrotransposon198
CM119784	LTRharvest	target_site_duplication	3467496	3467499	.	?	.	Parent=repeat_region198
###
CM119784	LTRharvest	repeat_region	3499693	3504671	.	?	.	ID=repeat_region199
CM119784	LTRharvest	target_site_duplication	3499693	3499696	.	?	.	Parent=repeat_region199
CM119784	LTRharvest	LTR_retrotransposon	3499697	3504667	.	?	.	ID=LTR_retrotransposon199;Parent=repeat_region199;ltr_similarity=90.00;seq_number=1
CM119784	LTRharvest	long_terminal_repeat	3499697	3499996	.	?	.	Parent=LTR_retrotransposon199
CM119784	LTRharvest	long_terminal_repeat	3504371	3504667	.	?	.	Parent=LTR_retrotransposon199
CM119784	LTRharvest	target_site_duplication	3504668	3504671	.	?	.	Parent=repeat_region199
###
CM119784	LTRharvest	repeat_region	3529705	3539038	.	?	.	ID=repeat_region200
CM119784	LTRharvest	target_site_duplication	3529705	3529709	.	?	.	Parent=repeat_region200
CM119784	LTRharvest	LTR_retrotransposon	3529710	3539033	.	?	.	ID=LTR_retrotransposon200;Parent=repeat_region200;ltr_similarity=90.39;seq_number=1
CM119784	LTRharvest	long_terminal_repeat	3529710	3530113	.	?	.	Parent=LTR_retrotransposon200
CM119784	LTRharvest	long_terminal_repeat	3538628	3539033	.	?	.	Parent=LTR_retrotransposon200
CM119784	LTRharvest	target_site_duplication	3539034	3539038	.	?	.	Parent=repeat_region200
###
CM119784	LTRharvest	repeat_region	3830942	3838352	.	?	.	ID=repeat_region201
CM119784	LTRharvest	target_site_duplication	3830942	3830945	.	?	.	Parent=repeat_region201
CM119784	LTRharvest	LTR_retrotransposon	3830946	3838348	.	?	.	ID=LTR_retrotransposon201;Parent=repeat_region201;ltr_similarity=96.28;seq_number=1
CM119784	LTRharvest	long_terminal_repeat	3830946	3831214	.	?	.	Parent=LTR_retrotransposon201
CM119784	LTRharvest	long_terminal_repeat	3838080	3838348	.	?	.	Parent=LTR_retrotransposon201
CM119784	LTRharvest	target_site_duplication	3838349	3838352	.	?	.	Parent=repeat_region201
###
CM119784	LTRharvest	repeat_region	3844647	3856505	.	?	.	ID=repeat_region202
CM119784	LTRharvest	target_site_duplication	3844647	3844650	.	?	.	Parent=repeat_region202
CM119784	LTRharvest	LTR_retrotransposon	3844651	3856501	.	?	.	ID=LTR_retrotransposon202;Parent=repeat_region202;ltr_similarity=85.78;seq_number=1
CM119784	LTRharvest	long_terminal_repeat	3844651	3844854	.	?	.	Parent=LTR_retrotransposon202
CM119784	LTRharvest	long_terminal_repeat	3856303	3856501	.	?	.	Parent=LTR_retrotransposon202
CM119784	LTRharvest	target_site_duplication	3856502	3856505	.	?	.	Parent=repeat_region202
###
CM119784	LTRharvest	repeat_region	3859979	3870997	.	?	.	ID=repeat_region203
CM119784	LTRharvest	target_site_duplication	3859979	3859982	.	?	.	Parent=repeat_region203
CM119784	LTRharvest	LTR_retrotransposon	3859983	3870993	.	?	.	ID=LTR_retrotransposon203;Parent=repeat_region203;ltr_similarity=90.37;seq_number=1
CM119784	LTRharvest	long_terminal_repeat	3859983	3860494	.	?	.	Parent=LTR_retrotransposon203
CM119784	LTRharvest	long_terminal_repeat	3870475	3870993	.	?	.	Parent=LTR_retrotransposon203
CM119784	LTRharvest	target_site_duplication	3870994	3870997	.	?	.	Parent=repeat_region203
###
CM119784	LTRharvest	repeat_region	3875786	3883273	.	?	.	ID=repeat_region204
CM119784	LTRharvest	target_site_duplication	3875786	3875789	.	?	.	Parent=repeat_region204
CM119784	LTRharvest	LTR_retrotransposon	3875790	3883269	.	?	.	ID=LTR_retrotransposon204;Parent=repeat_region204;ltr_similarity=94.34;seq_number=1
CM119784	LTRharvest	long_terminal_repeat	3875790	3876054	.	?	.	Parent=LTR_retrotransposon204
CM119784	LTRharvest	long_terminal_repeat	3883006	3883269	.	?	.	Parent=LTR_retrotransposon204
CM119784	LTRharvest	target_site_duplication	3883270	3883273	.	?	.	Parent=repeat_region204
###
CM119784	LTRharvest	repeat_region	3885982	3899585	.	?	.	ID=repeat_region205
CM119784	LTRharvest	target_site_duplication	3885982	3885986	.	?	.	Parent=repeat_region205
CM119784	LTRharvest	LTR_retrotransposon	3885987	3899580	.	?	.	ID=LTR_retrotransposon205;Parent=repeat_region205;ltr_similarity=95.15;seq_number=1
CM119784	LTRharvest	long_terminal_repeat	3885987	3886254	.	?	.	Parent=LTR_retrotransposon205
CM119784	LTRharvest	long_terminal_repeat	3899313	3899580	.	?	.	Parent=LTR_retrotransposon205
CM119784	LTRharvest	target_site_duplication	3899581	3899585	.	?	.	Parent=repeat_region205
###
CM119784	LTRharvest	repeat_region	3906263	3911942	.	?	.	ID=repeat_region206
CM119784	LTRharvest	target_site_duplication	3906263	3906267	.	?	.	Parent=repeat_region206
CM119784	LTRharvest	LTR_retrotransposon	3906268	3911937	.	?	.	ID=LTR_retrotransposon206;Parent=repeat_region206;ltr_similarity=87.30;seq_number=1
CM119784	LTRharvest	long_terminal_repeat	3906268	3906456	.	?	.	Parent=LTR_retrotransposon206
CM119784	LTRharvest	long_terminal_repeat	3911752	3911937	.	?	.	Parent=LTR_retrotransposon206
CM119784	LTRharvest	target_site_duplication	3911938	3911942	.	?	.	Parent=repeat_region206
###
CM119784	LTRharvest	repeat_region	3922089	3929241	.	?	.	ID=repeat_region207
CM119784	LTRharvest	target_site_duplication	3922089	3922092	.	?	.	Parent=repeat_region207
CM119784	LTRharvest	LTR_retrotransposon	3922093	3929237	.	?	.	ID=LTR_retrotransposon207;Parent=repeat_region207;ltr_similarity=86.01;seq_number=1
CM119784	LTRharvest	long_terminal_repeat	3922093	3922369	.	?	.	Parent=LTR_retrotransposon207
CM119784	LTRharvest	long_terminal_repeat	3928952	3929237	.	?	.	Parent=LTR_retrotransposon207
CM119784	LTRharvest	target_site_duplication	3929238	3929241	.	?	.	Parent=repeat_region207
###
CM119784	LTRharvest	repeat_region	3929868	3935595	.	?	.	ID=repeat_region208
CM119784	LTRharvest	target_site_duplication	3929868	3929872	.	?	.	Parent=repeat_region208
CM119784	LTRharvest	LTR_retrotransposon	3929873	3935590	.	?	.	ID=LTR_retrotransposon208;Parent=repeat_region208;ltr_similarity=95.42;seq_number=1
CM119784	LTRharvest	long_terminal_repeat	3929873	3930178	.	?	.	Parent=LTR_retrotransposon208
CM119784	LTRharvest	long_terminal_repeat	3935285	3935590	.	?	.	Parent=LTR_retrotransposon208
CM119784	LTRharvest	target_site_duplication	3935591	3935595	.	?	.	Parent=repeat_region208
###
CM119784	LTRharvest	repeat_region	3941409	3949389	.	?	.	ID=repeat_region209
CM119784	LTRharvest	target_site_duplication	3941409	3941412	.	?	.	Parent=repeat_region209
CM119784	LTRharvest	LTR_retrotransposon	3941413	3949385	.	?	.	ID=LTR_retrotransposon209;Parent=repeat_region209;ltr_similarity=93.96;seq_number=1
CM119784	LTRharvest	long_terminal_repeat	3941413	3941558	.	?	.	Parent=LTR_retrotransposon209
CM119784	LTRharvest	long_terminal_repeat	3949237	3949385	.	?	.	Parent=LTR_retrotransposon209
CM119784	LTRharvest	target_site_duplication	3949386	3949389	.	?	.	Parent=repeat_region209
###
CM119784	LTRharvest	repeat_region	3957652	3962951	.	?	.	ID=repeat_region210
CM119784	LTRharvest	target_site_duplication	3957652	3957656	.	?	.	Parent=repeat_region210
CM119784	LTRharvest	LTR_retrotransposon	3957657	3962946	.	?	.	ID=LTR_retrotransposon210;Parent=repeat_region210;ltr_similarity=98.18;seq_number=1
CM119784	LTRharvest	long_terminal_repeat	3957657	3957766	.	?	.	Parent=LTR_retrotransposon210
CM119784	LTRharvest	long_terminal_repeat	3962837	3962946	.	?	.	Parent=LTR_retrotransposon210
CM119784	LTRharvest	target_site_duplication	3962947	3962951	.	?	.	Parent=repeat_region210
###
CM119784	LTRharvest	repeat_region	3964105	3969523	.	?	.	ID=repeat_region211
CM119784	LTRharvest	target_site_duplication	3964105	3964108	.	?	.	Parent=repeat_region211
CM119784	LTRharvest	LTR_retrotransposon	3964109	3969519	.	?	.	ID=LTR_retrotransposon211;Parent=repeat_region211;ltr_similarity=91.22;seq_number=1
CM119784	LTRharvest	long_terminal_repeat	3964109	3964518	.	?	.	Parent=LTR_retrotransposon211
CM119784	LTRharvest	long_terminal_repeat	3969119	3969519	.	?	.	Parent=LTR_retrotransposon211
CM119784	LTRharvest	target_site_duplication	3969520	3969523	.	?	.	Parent=repeat_region211
###
CM119784	LTRharvest	repeat_region	3973187	3980279	.	?	.	ID=repeat_region212
CM119784	LTRharvest	target_site_duplication	3973187	3973190	.	?	.	Parent=repeat_region212
CM119784	LTRharvest	LTR_retrotransposon	3973191	3980275	.	?	.	ID=LTR_retrotransposon212;Parent=repeat_region212;ltr_similarity=88.24;seq_number=1
CM119784	LTRharvest	long_terminal_repeat	3973191	3973445	.	?	.	Parent=LTR_retrotransposon212
CM119784	LTRharvest	long_terminal_repeat	3980024	3980275	.	?	.	Parent=LTR_retrotransposon212
CM119784	LTRharvest	target_site_duplication	3980276	3980279	.	?	.	Parent=repeat_region212
###
CM119784	LTRharvest	repeat_region	3981366	3988828	.	?	.	ID=repeat_region213
CM119784	LTRharvest	target_site_duplication	3981366	3981369	.	?	.	Parent=repeat_region213
CM119784	LTRharvest	LTR_retrotransposon	3981370	3988824	.	?	.	ID=LTR_retrotransposon213;Parent=repeat_region213;ltr_similarity=96.34;seq_number=1
CM119784	LTRharvest	long_terminal_repeat	3981370	3981639	.	?	.	Parent=LTR_retrotransposon213
CM119784	LTRharvest	long_terminal_repeat	3988552	3988824	.	?	.	Parent=LTR_retrotransposon213
CM119784	LTRharvest	target_site_duplication	3988825	3988828	.	?	.	Parent=repeat_region213
###
CM119784	LTRharvest	repeat_region	4000395	4007796	.	?	.	ID=repeat_region214
CM119784	LTRharvest	target_site_duplication	4000395	4000398	.	?	.	Parent=repeat_region214
CM119784	LTRharvest	LTR_retrotransposon	4000399	4007792	.	?	.	ID=LTR_retrotransposon214;Parent=repeat_region214;ltr_similarity=93.63;seq_number=1
CM119784	LTRharvest	long_terminal_repeat	4000399	4000662	.	?	.	Parent=LTR_retrotransposon214
CM119784	LTRharvest	long_terminal_repeat	4007526	4007792	.	?	.	Parent=LTR_retrotransposon214
CM119784	LTRharvest	target_site_duplication	4007793	4007796	.	?	.	Parent=repeat_region214
###
CM119784	LTRharvest	repeat_region	4015151	4016698	.	?	.	ID=repeat_region215
CM119784	LTRharvest	target_site_duplication	4015151	4015154	.	?	.	Parent=repeat_region215
CM119784	LTRharvest	LTR_retrotransposon	4015155	4016694	.	?	.	ID=LTR_retrotransposon215;Parent=repeat_region215;ltr_similarity=90.38;seq_number=1
CM119784	LTRharvest	long_terminal_repeat	4015155	4015257	.	?	.	Parent=LTR_retrotransposon215
CM119784	LTRharvest	long_terminal_repeat	4016591	4016694	.	?	.	Parent=LTR_retrotransposon215
CM119784	LTRharvest	target_site_duplication	4016695	4016698	.	?	.	Parent=repeat_region215
###
CM119784	LTRharvest	repeat_region	4030699	4037603	.	?	.	ID=repeat_region216
CM119784	LTRharvest	target_site_duplication	4030699	4030702	.	?	.	Parent=repeat_region216
CM119784	LTRharvest	LTR_retrotransposon	4030703	4037599	.	?	.	ID=LTR_retrotransposon216;Parent=repeat_region216;ltr_similarity=94.24;seq_number=1
CM119784	LTRharvest	long_terminal_repeat	4030703	4030839	.	?	.	Parent=LTR_retrotransposon216
CM119784	LTRharvest	long_terminal_repeat	4037461	4037599	.	?	.	Parent=LTR_retrotransposon216
CM119784	LTRharvest	target_site_duplication	4037600	4037603	.	?	.	Parent=repeat_region216
###
CM119784	LTRharvest	repeat_region	4045663	4052953	.	?	.	ID=repeat_region217
CM119784	LTRharvest	target_site_duplication	4045663	4045666	.	?	.	Parent=repeat_region217
CM119784	LTRharvest	LTR_retrotransposon	4045667	4052949	.	?	.	ID=LTR_retrotransposon217;Parent=repeat_region217;ltr_similarity=86.49;seq_number=1
CM119784	LTRharvest	long_terminal_repeat	4045667	4045851	.	?	.	Parent=LTR_retrotransposon217
CM119784	LTRharvest	long_terminal_repeat	4052765	4052949	.	?	.	Parent=LTR_retrotransposon217
CM119784	LTRharvest	target_site_duplication	4052950	4052953	.	?	.	Parent=repeat_region217
###
CM119784	LTRharvest	repeat_region	4063482	4069202	.	?	.	ID=repeat_region218
CM119784	LTRharvest	target_site_duplication	4063482	4063485	.	?	.	Parent=repeat_region218
CM119784	LTRharvest	LTR_retrotransposon	4063486	4069198	.	?	.	ID=LTR_retrotransposon218;Parent=repeat_region218;ltr_similarity=92.27;seq_number=1
CM119784	LTRharvest	long_terminal_repeat	4063486	4063717	.	?	.	Parent=LTR_retrotransposon218
CM119784	LTRharvest	long_terminal_repeat	4068966	4069198	.	?	.	Parent=LTR_retrotransposon218
CM119784	LTRharvest	target_site_duplication	4069199	4069202	.	?	.	Parent=repeat_region218
###
CM119784	LTRharvest	repeat_region	4072056	4079553	.	?	.	ID=repeat_region219
CM119784	LTRharvest	target_site_duplication	4072056	4072059	.	?	.	Parent=repeat_region219
CM119784	LTRharvest	LTR_retrotransposon	4072060	4079549	.	?	.	ID=LTR_retrotransposon219;Parent=repeat_region219;ltr_similarity=90.45;seq_number=1
CM119784	LTRharvest	long_terminal_repeat	4072060	4072373	.	?	.	Parent=LTR_retrotransposon219
CM119784	LTRharvest	long_terminal_repeat	4079251	4079549	.	?	.	Parent=LTR_retrotransposon219
CM119784	LTRharvest	target_site_duplication	4079550	4079553	.	?	.	Parent=repeat_region219
###
CM119784	LTRharvest	repeat_region	4084830	4096662	.	?	.	ID=repeat_region220
CM119784	LTRharvest	target_site_duplication	4084830	4084833	.	?	.	Parent=repeat_region220
CM119784	LTRharvest	LTR_retrotransposon	4084834	4096658	.	?	.	ID=LTR_retrotransposon220;Parent=repeat_region220;ltr_similarity=90.44;seq_number=1
CM119784	LTRharvest	long_terminal_repeat	4084834	4084966	.	?	.	Parent=LTR_retrotransposon220
CM119784	LTRharvest	long_terminal_repeat	4096523	4096658	.	?	.	Parent=LTR_retrotransposon220
CM119784	LTRharvest	target_site_duplication	4096659	4096662	.	?	.	Parent=repeat_region220
###
CM119784	LTRharvest	repeat_region	4103227	4117778	.	?	.	ID=repeat_region221
CM119784	LTRharvest	target_site_duplication	4103227	4103230	.	?	.	Parent=repeat_region221
CM119784	LTRharvest	LTR_retrotransposon	4103231	4117774	.	?	.	ID=LTR_retrotransposon221;Parent=repeat_region221;ltr_similarity=89.96;seq_number=1
CM119784	LTRharvest	long_terminal_repeat	4103231	4103499	.	?	.	Parent=LTR_retrotransposon221
CM119784	LTRharvest	long_terminal_repeat	4117509	4117774	.	?	.	Parent=LTR_retrotransposon221
CM119784	LTRharvest	target_site_duplication	4117775	4117778	.	?	.	Parent=repeat_region221
###
CM119784	LTRharvest	repeat_region	4135594	4141585	.	?	.	ID=repeat_region222
CM119784	LTRharvest	target_site_duplication	4135594	4135597	.	?	.	Parent=repeat_region222
CM119784	LTRharvest	LTR_retrotransposon	4135598	4141581	.	?	.	ID=LTR_retrotransposon222;Parent=repeat_region222;ltr_similarity=90.12;seq_number=1
CM119784	LTRharvest	long_terminal_repeat	4135598	4136012	.	?	.	Parent=LTR_retrotransposon222
CM119784	LTRharvest	long_terminal_repeat	4141169	4141581	.	?	.	Parent=LTR_retrotransposon222
CM119784	LTRharvest	target_site_duplication	4141582	4141585	.	?	.	Parent=repeat_region222
###
CM119784	LTRharvest	repeat_region	4147329	4154480	.	?	.	ID=repeat_region223
CM119784	LTRharvest	target_site_duplication	4147329	4147332	.	?	.	Parent=repeat_region223
CM119784	LTRharvest	LTR_retrotransposon	4147333	4154476	.	?	.	ID=LTR_retrotransposon223;Parent=repeat_region223;ltr_similarity=88.89;seq_number=1
CM119784	LTRharvest	long_terminal_repeat	4147333	4147620	.	?	.	Parent=LTR_retrotransposon223
CM119784	LTRharvest	long_terminal_repeat	4154198	4154476	.	?	.	Parent=LTR_retrotransposon223
CM119784	LTRharvest	target_site_duplication	4154477	4154480	.	?	.	Parent=repeat_region223
###
CM119784	LTRharvest	repeat_region	4174287	4181427	.	?	.	ID=repeat_region224
CM119784	LTRharvest	target_site_duplication	4174287	4174290	.	?	.	Parent=repeat_region224
CM119784	LTRharvest	LTR_retrotransposon	4174291	4181423	.	?	.	ID=LTR_retrotransposon224;Parent=repeat_region224;ltr_similarity=93.73;seq_number=1
CM119784	LTRharvest	long_terminal_repeat	4174291	4174673	.	?	.	Parent=LTR_retrotransposon224
CM119784	LTRharvest	long_terminal_repeat	4181041	4181423	.	?	.	Parent=LTR_retrotransposon224
CM119784	LTRharvest	target_site_duplication	4181424	4181427	.	?	.	Parent=repeat_region224
###
CM119784	LTRharvest	repeat_region	4183001	4190499	.	?	.	ID=repeat_region225
CM119784	LTRharvest	target_site_duplication	4183001	4183004	.	?	.	Parent=repeat_region225
CM119784	LTRharvest	LTR_retrotransposon	4183005	4190495	.	?	.	ID=LTR_retrotransposon225;Parent=repeat_region225;ltr_similarity=91.76;seq_number=1
CM119784	LTRharvest	long_terminal_repeat	4183005	4183275	.	?	.	Parent=LTR_retrotransposon225
CM119784	LTRharvest	long_terminal_repeat	4190217	4190495	.	?	.	Parent=LTR_retrotransposon225
CM119784	LTRharvest	target_site_duplication	4190496	4190499	.	?	.	Parent=repeat_region225
###
CM119784	LTRharvest	repeat_region	4233167	4237816	.	?	.	ID=repeat_region226
CM119784	LTRharvest	target_site_duplication	4233167	4233171	.	?	.	Parent=repeat_region226
CM119784	LTRharvest	LTR_retrotransposon	4233172	4237811	.	?	.	ID=LTR_retrotransposon226;Parent=repeat_region226;ltr_similarity=88.53;seq_number=1
CM119784	LTRharvest	long_terminal_repeat	4233172	4233545	.	?	.	Parent=LTR_retrotransposon226
CM119784	LTRharvest	long_terminal_repeat	4237437	4237811	.	?	.	Parent=LTR_retrotransposon226
CM119784	LTRharvest	target_site_duplication	4237812	4237816	.	?	.	Parent=repeat_region226
###
CM119784	LTRharvest	repeat_region	4240824	4243701	.	?	.	ID=repeat_region227
CM119784	LTRharvest	target_site_duplication	4240824	4240827	.	?	.	Parent=repeat_region227
CM119784	LTRharvest	LTR_retrotransposon	4240828	4243697	.	?	.	ID=LTR_retrotransposon227;Parent=repeat_region227;ltr_similarity=89.41;seq_number=1
CM119784	LTRharvest	long_terminal_repeat	4240828	4241252	.	?	.	Parent=LTR_retrotransposon227
CM119784	LTRharvest	long_terminal_repeat	4243273	4243697	.	?	.	Parent=LTR_retrotransposon227
CM119784	LTRharvest	target_site_duplication	4243698	4243701	.	?	.	Parent=repeat_region227
###
CM119784	LTRharvest	repeat_region	4261194	4262323	.	?	.	ID=repeat_region228
CM119784	LTRharvest	target_site_duplication	4261194	4261198	.	?	.	Parent=repeat_region228
CM119784	LTRharvest	LTR_retrotransposon	4261199	4262318	.	?	.	ID=LTR_retrotransposon228;Parent=repeat_region228;ltr_similarity=97.06;seq_number=1
CM119784	LTRharvest	long_terminal_repeat	4261199	4261300	.	?	.	Parent=LTR_retrotransposon228
CM119784	LTRharvest	long_terminal_repeat	4262217	4262318	.	?	.	Parent=LTR_retrotransposon228
CM119784	LTRharvest	target_site_duplication	4262319	4262323	.	?	.	Parent=repeat_region228
###
CM119784	LTRharvest	repeat_region	4263309	4270316	.	?	.	ID=repeat_region229
CM119784	LTRharvest	target_site_duplication	4263309	4263312	.	?	.	Parent=repeat_region229
CM119784	LTRharvest	LTR_retrotransposon	4263313	4270312	.	?	.	ID=LTR_retrotransposon229;Parent=repeat_region229;ltr_similarity=92.13;seq_number=1
CM119784	LTRharvest	long_terminal_repeat	4263313	4263439	.	?	.	Parent=LTR_retrotransposon229
CM119784	LTRharvest	long_terminal_repeat	4270189	4270312	.	?	.	Parent=LTR_retrotransposon229
CM119784	LTRharvest	target_site_duplication	4270313	4270316	.	?	.	Parent=repeat_region229
###
CM119784	LTRharvest	repeat_region	4284378	4291788	.	?	.	ID=repeat_region230
CM119784	LTRharvest	target_site_duplication	4284378	4284381	.	?	.	Parent=repeat_region230
CM119784	LTRharvest	LTR_retrotransposon	4284382	4291784	.	?	.	ID=LTR_retrotransposon230;Parent=repeat_region230;ltr_similarity=93.01;seq_number=1
CM119784	LTRharvest	long_terminal_repeat	4284382	4284653	.	?	.	Parent=LTR_retrotransposon230
CM119784	LTRharvest	long_terminal_repeat	4291515	4291784	.	?	.	Parent=LTR_retrotransposon230
CM119784	LTRharvest	target_site_duplication	4291785	4291788	.	?	.	Parent=repeat_region230
###
CM119784	LTRharvest	repeat_region	4315689	4317535	.	?	.	ID=repeat_region231
CM119784	LTRharvest	target_site_duplication	4315689	4315692	.	?	.	Parent=repeat_region231
CM119784	LTRharvest	LTR_retrotransposon	4315693	4317531	.	?	.	ID=LTR_retrotransposon231;Parent=repeat_region231;ltr_similarity=86.49;seq_number=1
CM119784	LTRharvest	long_terminal_repeat	4315693	4316388	.	?	.	Parent=LTR_retrotransposon231
CM119784	LTRharvest	long_terminal_repeat	4316847	4317531	.	?	.	Parent=LTR_retrotransposon231
CM119784	LTRharvest	target_site_duplication	4317532	4317535	.	?	.	Parent=repeat_region231
###
CM119784	LTRharvest	repeat_region	4328304	4331083	.	?	.	ID=repeat_region232
CM119784	LTRharvest	target_site_duplication	4328304	4328307	.	?	.	Parent=repeat_region232
CM119784	LTRharvest	LTR_retrotransposon	4328308	4331079	.	?	.	ID=LTR_retrotransposon232;Parent=repeat_region232;ltr_similarity=88.02;seq_number=1
CM119784	LTRharvest	long_terminal_repeat	4328308	4328524	.	?	.	Parent=LTR_retrotransposon232
CM119784	LTRharvest	long_terminal_repeat	4330868	4331079	.	?	.	Parent=LTR_retrotransposon232
CM119784	LTRharvest	target_site_duplication	4331080	4331083	.	?	.	Parent=repeat_region232
###
CM119784	LTRharvest	repeat_region	4350077	4357154	.	?	.	ID=repeat_region233
CM119784	LTRharvest	target_site_duplication	4350077	4350080	.	?	.	Parent=repeat_region233
CM119784	LTRharvest	LTR_retrotransposon	4350081	4357150	.	?	.	ID=LTR_retrotransposon233;Parent=repeat_region233;ltr_similarity=90.10;seq_number=1
CM119784	LTRharvest	long_terminal_repeat	4350081	4350373	.	?	.	Parent=LTR_retrotransposon233
CM119784	LTRharvest	long_terminal_repeat	4356858	4357150	.	?	.	Parent=LTR_retrotransposon233
CM119784	LTRharvest	target_site_duplication	4357151	4357154	.	?	.	Parent=repeat_region233
###
CM119784	LTRharvest	repeat_region	4386572	4393965	.	?	.	ID=repeat_region234
CM119784	LTRharvest	target_site_duplication	4386572	4386575	.	?	.	Parent=repeat_region234
CM119784	LTRharvest	LTR_retrotransposon	4386576	4393961	.	?	.	ID=LTR_retrotransposon234;Parent=repeat_region234;ltr_similarity=92.42;seq_number=1
CM119784	LTRharvest	long_terminal_repeat	4386576	4386764	.	?	.	Parent=LTR_retrotransposon234
CM119784	LTRharvest	long_terminal_repeat	4393764	4393961	.	?	.	Parent=LTR_retrotransposon234
CM119784	LTRharvest	target_site_duplication	4393962	4393965	.	?	.	Parent=repeat_region234
###
CM119784	LTRharvest	repeat_region	4400964	4408412	.	?	.	ID=repeat_region235
CM119784	LTRharvest	target_site_duplication	4400964	4400969	.	?	.	Parent=repeat_region235
CM119784	LTRharvest	LTR_retrotransposon	4400970	4408406	.	?	.	ID=LTR_retrotransposon235;Parent=repeat_region235;ltr_similarity=95.36;seq_number=1
CM119784	LTRharvest	long_terminal_repeat	4400970	4401249	.	?	.	Parent=LTR_retrotransposon235
CM119784	LTRharvest	long_terminal_repeat	4408127	4408406	.	?	.	Parent=LTR_retrotransposon235
CM119784	LTRharvest	target_site_duplication	4408407	4408412	.	?	.	Parent=repeat_region235
###
CM119784	LTRharvest	repeat_region	4408604	4415736	.	?	.	ID=repeat_region236
CM119784	LTRharvest	target_site_duplication	4408604	4408607	.	?	.	Parent=repeat_region236
CM119784	LTRharvest	LTR_retrotransposon	4408608	4415732	.	?	.	ID=LTR_retrotransposon236;Parent=repeat_region236;ltr_similarity=91.18;seq_number=1
CM119784	LTRharvest	long_terminal_repeat	4408608	4408879	.	?	.	Parent=LTR_retrotransposon236
CM119784	LTRharvest	long_terminal_repeat	4415461	4415732	.	?	.	Parent=LTR_retrotransposon236
CM119784	LTRharvest	target_site_duplication	4415733	4415736	.	?	.	Parent=repeat_region236
###
CM119784	LTRharvest	repeat_region	4489950	4499962	.	?	.	ID=repeat_region237
CM119784	LTRharvest	target_site_duplication	4489950	4489954	.	?	.	Parent=repeat_region237
CM119784	LTRharvest	LTR_retrotransposon	4489955	4499957	.	?	.	ID=LTR_retrotransposon237;Parent=repeat_region237;ltr_similarity=92.07;seq_number=1
CM119784	LTRharvest	long_terminal_repeat	4489955	4490118	.	?	.	Parent=LTR_retrotransposon237
CM119784	LTRharvest	long_terminal_repeat	4499796	4499957	.	?	.	Parent=LTR_retrotransposon237
CM119784	LTRharvest	target_site_duplication	4499958	4499962	.	?	.	Parent=repeat_region237
###
CM119784	LTRharvest	repeat_region	4504279	4514804	.	?	.	ID=repeat_region238
CM119784	LTRharvest	target_site_duplication	4504279	4504282	.	?	.	Parent=repeat_region238
CM119784	LTRharvest	LTR_retrotransposon	4504283	4514800	.	?	.	ID=LTR_retrotransposon238;Parent=repeat_region238;ltr_similarity=88.01;seq_number=1
CM119784	LTRharvest	long_terminal_repeat	4504283	4504624	.	?	.	Parent=LTR_retrotransposon238
CM119784	LTRharvest	long_terminal_repeat	4514463	4514800	.	?	.	Parent=LTR_retrotransposon238
CM119784	LTRharvest	target_site_duplication	4514801	4514804	.	?	.	Parent=repeat_region238
###
CM119784	LTRharvest	repeat_region	4517309	4528040	.	?	.	ID=repeat_region239
CM119784	LTRharvest	target_site_duplication	4517309	4517312	.	?	.	Parent=repeat_region239
CM119784	LTRharvest	LTR_retrotransposon	4517313	4528036	.	?	.	ID=LTR_retrotransposon239;Parent=repeat_region239;ltr_similarity=89.86;seq_number=1
CM119784	LTRharvest	long_terminal_repeat	4517313	4517746	.	?	.	Parent=LTR_retrotransposon239
CM119784	LTRharvest	long_terminal_repeat	4527608	4528036	.	?	.	Parent=LTR_retrotransposon239
CM119784	LTRharvest	target_site_duplication	4528037	4528040	.	?	.	Parent=repeat_region239
###
CM119784	LTRharvest	repeat_region	4534127	4549004	.	?	.	ID=repeat_region240
CM119784	LTRharvest	target_site_duplication	4534127	4534130	.	?	.	Parent=repeat_region240
CM119784	LTRharvest	LTR_retrotransposon	4534131	4549000	.	?	.	ID=LTR_retrotransposon240;Parent=repeat_region240;ltr_similarity=95.09;seq_number=1
CM119784	LTRharvest	long_terminal_repeat	4534131	4534394	.	?	.	Parent=LTR_retrotransposon240
CM119784	LTRharvest	long_terminal_repeat	4548736	4549000	.	?	.	Parent=LTR_retrotransposon240
CM119784	LTRharvest	target_site_duplication	4549001	4549004	.	?	.	Parent=repeat_region240
###
CM119784	LTRharvest	repeat_region	4560819	4569549	.	?	.	ID=repeat_region241
CM119784	LTRharvest	target_site_duplication	4560819	4560822	.	?	.	Parent=repeat_region241
CM119784	LTRharvest	LTR_retrotransposon	4560823	4569545	.	?	.	ID=LTR_retrotransposon241;Parent=repeat_region241;ltr_similarity=89.15;seq_number=1
CM119784	LTRharvest	long_terminal_repeat	4560823	4561288	.	?	.	Parent=LTR_retrotransposon241
CM119784	LTRharvest	long_terminal_repeat	4569076	4569545	.	?	.	Parent=LTR_retrotransposon241
CM119784	LTRharvest	target_site_duplication	4569546	4569549	.	?	.	Parent=repeat_region241
###
CM119784	LTRharvest	repeat_region	4575295	4583283	.	?	.	ID=repeat_region242
CM119784	LTRharvest	target_site_duplication	4575295	4575299	.	?	.	Parent=repeat_region242
CM119784	LTRharvest	LTR_retrotransposon	4575300	4583278	.	?	.	ID=LTR_retrotransposon242;Parent=repeat_region242;ltr_similarity=93.79;seq_number=1
CM119784	LTRharvest	long_terminal_repeat	4575300	4575444	.	?	.	Parent=LTR_retrotransposon242
CM119784	LTRharvest	long_terminal_repeat	4583135	4583278	.	?	.	Parent=LTR_retrotransposon242
CM119784	LTRharvest	target_site_duplication	4583279	4583283	.	?	.	Parent=repeat_region242
###
CM119784	LTRharvest	repeat_region	4590654	4598154	.	?	.	ID=repeat_region243
CM119784	LTRharvest	target_site_duplication	4590654	4590657	.	?	.	Parent=repeat_region243
CM119784	LTRharvest	LTR_retrotransposon	4590658	4598150	.	?	.	ID=LTR_retrotransposon243;Parent=repeat_region243;ltr_similarity=91.40;seq_number=1
CM119784	LTRharvest	long_terminal_repeat	4590658	4590936	.	?	.	Parent=LTR_retrotransposon243
CM119784	LTRharvest	long_terminal_repeat	4597877	4598150	.	?	.	Parent=LTR_retrotransposon243
CM119784	LTRharvest	target_site_duplication	4598151	4598154	.	?	.	Parent=repeat_region243
###
CM119784	LTRharvest	repeat_region	4598240	4603955	.	?	.	ID=repeat_region244
CM119784	LTRharvest	target_site_duplication	4598240	4598243	.	?	.	Parent=repeat_region244
CM119784	LTRharvest	LTR_retrotransposon	4598244	4603951	.	?	.	ID=LTR_retrotransposon244;Parent=repeat_region244;ltr_similarity=85.91;seq_number=1
CM119784	LTRharvest	long_terminal_repeat	4598244	4598460	.	?	.	Parent=LTR_retrotransposon244
CM119784	LTRharvest	long_terminal_repeat	4603732	4603951	.	?	.	Parent=LTR_retrotransposon244
CM119784	LTRharvest	target_site_duplication	4603952	4603955	.	?	.	Parent=repeat_region244
###
CM119784	LTRharvest	repeat_region	4611831	4624608	.	?	.	ID=repeat_region245
CM119784	LTRharvest	target_site_duplication	4611831	4611834	.	?	.	Parent=repeat_region245
CM119784	LTRharvest	LTR_retrotransposon	4611835	4624604	.	?	.	ID=LTR_retrotransposon245;Parent=repeat_region245;ltr_similarity=89.20;seq_number=1
CM119784	LTRharvest	long_terminal_repeat	4611835	4612044	.	?	.	Parent=LTR_retrotransposon245
CM119784	LTRharvest	long_terminal_repeat	4624392	4624604	.	?	.	Parent=LTR_retrotransposon245
CM119784	LTRharvest	target_site_duplication	4624605	4624608	.	?	.	Parent=repeat_region245
###
CM119784	LTRharvest	repeat_region	4637171	4641948	.	?	.	ID=repeat_region246
CM119784	LTRharvest	target_site_duplication	4637171	4637174	.	?	.	Parent=repeat_region246
CM119784	LTRharvest	LTR_retrotransposon	4637175	4641944	.	?	.	ID=LTR_retrotransposon246;Parent=repeat_region246;ltr_similarity=89.33;seq_number=1
CM119784	LTRharvest	long_terminal_repeat	4637175	4637324	.	?	.	Parent=LTR_retrotransposon246
CM119784	LTRharvest	long_terminal_repeat	4641799	4641944	.	?	.	Parent=LTR_retrotransposon246
CM119784	LTRharvest	target_site_duplication	4641945	4641948	.	?	.	Parent=repeat_region246
###
CM119784	LTRharvest	repeat_region	4675695	4682822	.	?	.	ID=repeat_region247
CM119784	LTRharvest	target_site_duplication	4675695	4675699	.	?	.	Parent=repeat_region247
CM119784	LTRharvest	LTR_retrotransposon	4675700	4682817	.	?	.	ID=LTR_retrotransposon247;Parent=repeat_region247;ltr_similarity=94.83;seq_number=1
CM119784	LTRharvest	long_terminal_repeat	4675700	4675970	.	?	.	Parent=LTR_retrotransposon247
CM119784	LTRharvest	long_terminal_repeat	4682547	4682817	.	?	.	Parent=LTR_retrotransposon247
CM119784	LTRharvest	target_site_duplication	4682818	4682822	.	?	.	Parent=repeat_region247
###
CM119784	LTRharvest	repeat_region	4683630	4698217	.	?	.	ID=repeat_region248
CM119784	LTRharvest	target_site_duplication	4683630	4683633	.	?	.	Parent=repeat_region248
CM119784	LTRharvest	LTR_retrotransposon	4683634	4698213	.	?	.	ID=LTR_retrotransposon248;Parent=repeat_region248;ltr_similarity=89.32;seq_number=1
CM119784	LTRharvest	long_terminal_repeat	4683634	4683733	.	?	.	Parent=LTR_retrotransposon248
CM119784	LTRharvest	long_terminal_repeat	4698111	4698213	.	?	.	Parent=LTR_retrotransposon248
CM119784	LTRharvest	target_site_duplication	4698214	4698217	.	?	.	Parent=repeat_region248
###
CM119784	LTRharvest	repeat_region	4721397	4729950	.	?	.	ID=repeat_region249
CM119784	LTRharvest	target_site_duplication	4721397	4721400	.	?	.	Parent=repeat_region249
CM119784	LTRharvest	LTR_retrotransposon	4721401	4729946	.	?	.	ID=LTR_retrotransposon249;Parent=repeat_region249;ltr_similarity=88.75;seq_number=1
CM119784	LTRharvest	long_terminal_repeat	4721401	4721558	.	?	.	Parent=LTR_retrotransposon249
CM119784	LTRharvest	long_terminal_repeat	4729787	4729946	.	?	.	Parent=LTR_retrotransposon249
CM119784	LTRharvest	target_site_duplication	4729947	4729950	.	?	.	Parent=repeat_region249
###
CM119784	LTRharvest	repeat_region	4761984	4774951	.	?	.	ID=repeat_region250
CM119784	LTRharvest	target_site_duplication	4761984	4761987	.	?	.	Parent=repeat_region250
CM119784	LTRharvest	LTR_retrotransposon	4761988	4774947	.	?	.	ID=LTR_retrotransposon250;Parent=repeat_region250;ltr_similarity=89.51;seq_number=1
CM119784	LTRharvest	long_terminal_repeat	4761988	4762251	.	?	.	Parent=LTR_retrotransposon250
CM119784	LTRharvest	long_terminal_repeat	4774681	4774947	.	?	.	Parent=LTR_retrotransposon250
CM119784	LTRharvest	target_site_duplication	4774948	4774951	.	?	.	Parent=repeat_region250
###
CM119784	LTRharvest	repeat_region	4779404	4783254	.	?	.	ID=repeat_region251
CM119784	LTRharvest	target_site_duplication	4779404	4779407	.	?	.	Parent=repeat_region251
CM119784	LTRharvest	LTR_retrotransposon	4779408	4783250	.	?	.	ID=LTR_retrotransposon251;Parent=repeat_region251;ltr_similarity=89.57;seq_number=1
CM119784	LTRharvest	long_terminal_repeat	4779408	4779565	.	?	.	Parent=LTR_retrotransposon251
CM119784	LTRharvest	long_terminal_repeat	4783088	4783250	.	?	.	Parent=LTR_retrotransposon251
CM119784	LTRharvest	target_site_duplication	4783251	4783254	.	?	.	Parent=repeat_region251
###
CM119784	LTRharvest	repeat_region	4796192	4803342	.	?	.	ID=repeat_region252
CM119784	LTRharvest	target_site_duplication	4796192	4796195	.	?	.	Parent=repeat_region252
CM119784	LTRharvest	LTR_retrotransposon	4796196	4803338	.	?	.	ID=LTR_retrotransposon252;Parent=repeat_region252;ltr_similarity=92.75;seq_number=1
CM119784	LTRharvest	long_terminal_repeat	4796196	4796581	.	?	.	Parent=LTR_retrotransposon252
CM119784	LTRharvest	long_terminal_repeat	4802955	4803338	.	?	.	Parent=LTR_retrotransposon252
CM119784	LTRharvest	target_site_duplication	4803339	4803342	.	?	.	Parent=repeat_region252
###
CM119784	LTRharvest	repeat_region	4812061	4826804	.	?	.	ID=repeat_region253
CM119784	LTRharvest	target_site_duplication	4812061	4812064	.	?	.	Parent=repeat_region253
CM119784	LTRharvest	LTR_retrotransposon	4812065	4826800	.	?	.	ID=LTR_retrotransposon253;Parent=repeat_region253;ltr_similarity=87.27;seq_number=1
CM119784	LTRharvest	long_terminal_repeat	4812065	4812226	.	?	.	Parent=LTR_retrotransposon253
CM119784	LTRharvest	long_terminal_repeat	4826636	4826800	.	?	.	Parent=LTR_retrotransposon253
CM119784	LTRharvest	target_site_duplication	4826801	4826804	.	?	.	Parent=repeat_region253
###
CM119784	LTRharvest	repeat_region	5811255	5817227	.	?	.	ID=repeat_region254
CM119784	LTRharvest	target_site_duplication	5811255	5811258	.	?	.	Parent=repeat_region254
CM119784	LTRharvest	LTR_retrotransposon	5811259	5817223	.	?	.	ID=LTR_retrotransposon254;Parent=repeat_region254;ltr_similarity=85.75;seq_number=1
CM119784	LTRharvest	long_terminal_repeat	5811259	5811607	.	?	.	Parent=LTR_retrotransposon254
CM119784	LTRharvest	long_terminal_repeat	5816873	5817223	.	?	.	Parent=LTR_retrotransposon254
CM119784	LTRharvest	target_site_duplication	5817224	5817227	.	?	.	Parent=repeat_region254
###
CM119784	LTRharvest	repeat_region	5919332	5930893	.	?	.	ID=repeat_region255
CM119784	LTRharvest	target_site_duplication	5919332	5919335	.	?	.	Parent=repeat_region255
CM119784	LTRharvest	LTR_retrotransposon	5919336	5930889	.	?	.	ID=LTR_retrotransposon255;Parent=repeat_region255;ltr_similarity=89.34;seq_number=1
CM119784	LTRharvest	long_terminal_repeat	5919336	5919532	.	?	.	Parent=LTR_retrotransposon255
CM119784	LTRharvest	long_terminal_repeat	5930696	5930889	.	?	.	Parent=LTR_retrotransposon255
CM119784	LTRharvest	target_site_duplication	5930890	5930893	.	?	.	Parent=repeat_region255
###
CM119784	LTRharvest	repeat_region	6117169	6122760	.	?	.	ID=repeat_region256
CM119784	LTRharvest	target_site_duplication	6117169	6117172	.	?	.	Parent=repeat_region256
CM119784	LTRharvest	LTR_retrotransposon	6117173	6122756	.	?	.	ID=LTR_retrotransposon256;Parent=repeat_region256;ltr_similarity=98.40;seq_number=1
CM119784	LTRharvest	long_terminal_repeat	6117173	6117422	.	?	.	Parent=LTR_retrotransposon256
CM119784	LTRharvest	long_terminal_repeat	6122509	6122756	.	?	.	Parent=LTR_retrotransposon256
CM119784	LTRharvest	target_site_duplication	6122757	6122760	.	?	.	Parent=repeat_region256
###
CM119784	LTRharvest	repeat_region	6584207	6598367	.	?	.	ID=repeat_region257
CM119784	LTRharvest	target_site_duplication	6584207	6584210	.	?	.	Parent=repeat_region257
CM119784	LTRharvest	LTR_retrotransposon	6584211	6598363	.	?	.	ID=LTR_retrotransposon257;Parent=repeat_region257;ltr_similarity=87.33;seq_number=1
CM119784	LTRharvest	long_terminal_repeat	6584211	6584359	.	?	.	Parent=LTR_retrotransposon257
CM119784	LTRharvest	long_terminal_repeat	6598214	6598363	.	?	.	Parent=LTR_retrotransposon257
CM119784	LTRharvest	target_site_duplication	6598364	6598367	.	?	.	Parent=repeat_region257
###
CM119784	LTRharvest	repeat_region	6832199	6839357	.	?	.	ID=repeat_region258
CM119784	LTRharvest	target_site_duplication	6832199	6832202	.	?	.	Parent=repeat_region258
CM119784	LTRharvest	LTR_retrotransposon	6832203	6839353	.	?	.	ID=LTR_retrotransposon258;Parent=repeat_region258;ltr_similarity=90.48;seq_number=1
CM119784	LTRharvest	long_terminal_repeat	6832203	6832474	.	?	.	Parent=LTR_retrotransposon258
CM119784	LTRharvest	long_terminal_repeat	6839081	6839353	.	?	.	Parent=LTR_retrotransposon258
CM119784	LTRharvest	target_site_duplication	6839354	6839357	.	?	.	Parent=repeat_region258
###
CM119784	LTRharvest	repeat_region	6840911	6847885	.	?	.	ID=repeat_region259
CM119784	LTRharvest	target_site_duplication	6840911	6840914	.	?	.	Parent=repeat_region259
CM119784	LTRharvest	LTR_retrotransposon	6840915	6847881	.	?	.	ID=LTR_retrotransposon259;Parent=repeat_region259;ltr_similarity=87.83;seq_number=1
CM119784	LTRharvest	long_terminal_repeat	6840915	6841025	.	?	.	Parent=LTR_retrotransposon259
CM119784	LTRharvest	long_terminal_repeat	6847767	6847881	.	?	.	Parent=LTR_retrotransposon259
CM119784	LTRharvest	target_site_duplication	6847882	6847885	.	?	.	Parent=repeat_region259
###
CM119784	LTRharvest	repeat_region	6864605	6872043	.	?	.	ID=repeat_region260
CM119784	LTRharvest	target_site_duplication	6864605	6864608	.	?	.	Parent=repeat_region260
CM119784	LTRharvest	LTR_retrotransposon	6864609	6872039	.	?	.	ID=LTR_retrotransposon260;Parent=repeat_region260;ltr_similarity=94.74;seq_number=1
CM119784	LTRharvest	long_terminal_repeat	6864609	6864872	.	?	.	Parent=LTR_retrotransposon260
CM119784	LTRharvest	long_terminal_repeat	6871774	6872039	.	?	.	Parent=LTR_retrotransposon260
CM119784	LTRharvest	target_site_duplication	6872040	6872043	.	?	.	Parent=repeat_region260
###
CM119784	LTRharvest	repeat_region	6872950	6880314	.	?	.	ID=repeat_region261
CM119784	LTRharvest	target_site_duplication	6872950	6872953	.	?	.	Parent=repeat_region261
CM119784	LTRharvest	LTR_retrotransposon	6872954	6880310	.	?	.	ID=LTR_retrotransposon261;Parent=repeat_region261;ltr_similarity=89.55;seq_number=1
CM119784	LTRharvest	long_terminal_repeat	6872954	6873240	.	?	.	Parent=LTR_retrotransposon261
CM119784	LTRharvest	long_terminal_repeat	6880029	6880310	.	?	.	Parent=LTR_retrotransposon261
CM119784	LTRharvest	target_site_duplication	6880311	6880314	.	?	.	Parent=repeat_region261
###
CM119784	LTRharvest	repeat_region	7443452	7449372	.	?	.	ID=repeat_region262
CM119784	LTRharvest	target_site_duplication	7443452	7443455	.	?	.	Parent=repeat_region262
CM119784	LTRharvest	LTR_retrotransposon	7443456	7449368	.	?	.	ID=LTR_retrotransposon262;Parent=repeat_region262;ltr_similarity=85.90;seq_number=1
CM119784	LTRharvest	long_terminal_repeat	7443456	7443909	.	?	.	Parent=LTR_retrotransposon262
CM119784	LTRharvest	long_terminal_repeat	7448923	7449368	.	?	.	Parent=LTR_retrotransposon262
CM119784	LTRharvest	target_site_duplication	7449369	7449372	.	?	.	Parent=repeat_region262
###
CM119784	LTRharvest	repeat_region	7786940	7800666	.	?	.	ID=repeat_region263
CM119784	LTRharvest	target_site_duplication	7786940	7786943	.	?	.	Parent=repeat_region263
CM119784	LTRharvest	LTR_retrotransposon	7786944	7800662	.	?	.	ID=LTR_retrotransposon263;Parent=repeat_region263;ltr_similarity=92.20;seq_number=1
CM119784	LTRharvest	long_terminal_repeat	7786944	7787075	.	?	.	Parent=LTR_retrotransposon263
CM119784	LTRharvest	long_terminal_repeat	7800522	7800662	.	?	.	Parent=LTR_retrotransposon263
CM119784	LTRharvest	target_site_duplication	7800663	7800666	.	?	.	Parent=repeat_region263
###
CM119784	LTRharvest	repeat_region	7803015	7810294	.	?	.	ID=repeat_region264
CM119784	LTRharvest	target_site_duplication	7803015	7803019	.	?	.	Parent=repeat_region264
CM119784	LTRharvest	LTR_retrotransposon	7803020	7810289	.	?	.	ID=LTR_retrotransposon264;Parent=repeat_region264;ltr_similarity=92.70;seq_number=1
CM119784	LTRharvest	long_terminal_repeat	7803020	7803196	.	?	.	Parent=LTR_retrotransposon264
CM119784	LTRharvest	long_terminal_repeat	7810112	7810289	.	?	.	Parent=LTR_retrotransposon264
CM119784	LTRharvest	target_site_duplication	7810290	7810294	.	?	.	Parent=repeat_region264
###
CM119784	LTRharvest	repeat_region	7814992	7828430	.	?	.	ID=repeat_region265
CM119784	LTRharvest	target_site_duplication	7814992	7814995	.	?	.	Parent=repeat_region265
CM119784	LTRharvest	LTR_retrotransposon	7814996	7828426	.	?	.	ID=LTR_retrotransposon265;Parent=repeat_region265;ltr_similarity=93.53;seq_number=1
CM119784	LTRharvest	long_terminal_repeat	7814996	7815268	.	?	.	Parent=LTR_retrotransposon265
CM119784	LTRharvest	long_terminal_repeat	7828149	7828426	.	?	.	Parent=LTR_retrotransposon265
CM119784	LTRharvest	target_site_duplication	7828427	7828430	.	?	.	Parent=repeat_region265
###
CM119784	LTRharvest	repeat_region	7876834	7888248	.	?	.	ID=repeat_region266
CM119784	LTRharvest	target_site_duplication	7876834	7876837	.	?	.	Parent=repeat_region266
CM119784	LTRharvest	LTR_retrotransposon	7876838	7888244	.	?	.	ID=LTR_retrotransposon266;Parent=repeat_region266;ltr_similarity=92.93;seq_number=1
CM119784	LTRharvest	long_terminal_repeat	7876838	7877219	.	?	.	Parent=LTR_retrotransposon266
CM119784	LTRharvest	long_terminal_repeat	7887863	7888244	.	?	.	Parent=LTR_retrotransposon266
CM119784	LTRharvest	target_site_duplication	7888245	7888248	.	?	.	Parent=repeat_region266
###
CM119784	LTRharvest	repeat_region	7897697	7905158	.	?	.	ID=repeat_region267
CM119784	LTRharvest	target_site_duplication	7897697	7897700	.	?	.	Parent=repeat_region267
CM119784	LTRharvest	LTR_retrotransposon	7897701	7905154	.	?	.	ID=LTR_retrotransposon267;Parent=repeat_region267;ltr_similarity=94.03;seq_number=1
CM119784	LTRharvest	long_terminal_repeat	7897701	7897968	.	?	.	Parent=LTR_retrotransposon267
CM119784	LTRharvest	long_terminal_repeat	7904887	7905154	.	?	.	Parent=LTR_retrotransposon267
CM119784	LTRharvest	target_site_duplication	7905155	7905158	.	?	.	Parent=repeat_region267
###
CM119784	LTRharvest	repeat_region	7939585	7949057	.	?	.	ID=repeat_region268
CM119784	LTRharvest	target_site_duplication	7939585	7939588	.	?	.	Parent=repeat_region268
CM119784	LTRharvest	LTR_retrotransposon	7939589	7949053	.	?	.	ID=LTR_retrotransposon268;Parent=repeat_region268;ltr_similarity=96.32;seq_number=1
CM119784	LTRharvest	long_terminal_repeat	7939589	7940373	.	?	.	Parent=LTR_retrotransposon268
CM119784	LTRharvest	long_terminal_repeat	7948266	7949053	.	?	.	Parent=LTR_retrotransposon268
CM119784	LTRharvest	target_site_duplication	7949054	7949057	.	?	.	Parent=repeat_region268
###
CM119784	LTRharvest	repeat_region	7958525	7973551	.	?	.	ID=repeat_region269
CM119784	LTRharvest	target_site_duplication	7958525	7958528	.	?	.	Parent=repeat_region269
CM119784	LTRharvest	LTR_retrotransposon	7958529	7973547	.	?	.	ID=LTR_retrotransposon269;Parent=repeat_region269;ltr_similarity=90.42;seq_number=1
CM119784	LTRharvest	long_terminal_repeat	7958529	7958839	.	?	.	Parent=LTR_retrotransposon269
CM119784	LTRharvest	long_terminal_repeat	7973235	7973547	.	?	.	Parent=LTR_retrotransposon269
CM119784	LTRharvest	target_site_duplication	7973548	7973551	.	?	.	Parent=repeat_region269
###
CM119784	LTRharvest	repeat_region	7980352	7986329	.	?	.	ID=repeat_region270
CM119784	LTRharvest	target_site_duplication	7980352	7980356	.	?	.	Parent=repeat_region270
CM119784	LTRharvest	LTR_retrotransposon	7980357	7986324	.	?	.	ID=LTR_retrotransposon270;Parent=repeat_region270;ltr_similarity=89.07;seq_number=1
CM119784	LTRharvest	long_terminal_repeat	7980357	7980536	.	?	.	Parent=LTR_retrotransposon270
CM119784	LTRharvest	long_terminal_repeat	7986142	7986324	.	?	.	Parent=LTR_retrotransposon270
CM119784	LTRharvest	target_site_duplication	7986325	7986329	.	?	.	Parent=repeat_region270
###
CM119784	LTRharvest	repeat_region	8092596	8105042	.	?	.	ID=repeat_region271
CM119784	LTRharvest	target_site_duplication	8092596	8092599	.	?	.	Parent=repeat_region271
CM119784	LTRharvest	LTR_retrotransposon	8092600	8105038	.	?	.	ID=LTR_retrotransposon271;Parent=repeat_region271;ltr_similarity=89.83;seq_number=1
CM119784	LTRharvest	long_terminal_repeat	8092600	8092710	.	?	.	Parent=LTR_retrotransposon271
CM119784	LTRharvest	long_terminal_repeat	8104921	8105038	.	?	.	Parent=LTR_retrotransposon271
CM119784	LTRharvest	target_site_duplication	8105039	8105042	.	?	.	Parent=repeat_region271
###
CM119784	LTRharvest	repeat_region	8109376	8116536	.	?	.	ID=repeat_region272
CM119784	LTRharvest	target_site_duplication	8109376	8109379	.	?	.	Parent=repeat_region272
CM119784	LTRharvest	LTR_retrotransposon	8109380	8116532	.	?	.	ID=LTR_retrotransposon272;Parent=repeat_region272;ltr_similarity=88.97;seq_number=1
CM119784	LTRharvest	long_terminal_repeat	8109380	8109657	.	?	.	Parent=LTR_retrotransposon272
CM119784	LTRharvest	long_terminal_repeat	8116252	8116532	.	?	.	Parent=LTR_retrotransposon272
CM119784	LTRharvest	target_site_duplication	8116533	8116536	.	?	.	Parent=repeat_region272
###
CM119784	LTRharvest	repeat_region	8117940	8130679	.	?	.	ID=repeat_region273
CM119784	LTRharvest	target_site_duplication	8117940	8117943	.	?	.	Parent=repeat_region273
CM119784	LTRharvest	LTR_retrotransposon	8117944	8130675	.	?	.	ID=LTR_retrotransposon273;Parent=repeat_region273;ltr_similarity=88.34;seq_number=1
CM119784	LTRharvest	long_terminal_repeat	8117944	8118106	.	?	.	Parent=LTR_retrotransposon273
CM119784	LTRharvest	long_terminal_repeat	8130513	8130675	.	?	.	Parent=LTR_retrotransposon273
CM119784	LTRharvest	target_site_duplication	8130676	8130679	.	?	.	Parent=repeat_region273
###
CM119784	LTRharvest	repeat_region	8133089	8140250	.	?	.	ID=repeat_region274
CM119784	LTRharvest	target_site_duplication	8133089	8133092	.	?	.	Parent=repeat_region274
CM119784	LTRharvest	LTR_retrotransposon	8133093	8140246	.	?	.	ID=LTR_retrotransposon274;Parent=repeat_region274;ltr_similarity=92.86;seq_number=1
CM119784	LTRharvest	long_terminal_repeat	8133093	8133370	.	?	.	Parent=LTR_retrotransposon274
CM119784	LTRharvest	long_terminal_repeat	8139967	8140246	.	?	.	Parent=LTR_retrotransposon274
CM119784	LTRharvest	target_site_duplication	8140247	8140250	.	?	.	Parent=repeat_region274
###
CM119784	LTRharvest	repeat_region	8142423	8148379	.	?	.	ID=repeat_region275
CM119784	LTRharvest	target_site_duplication	8142423	8142426	.	?	.	Parent=repeat_region275
CM119784	LTRharvest	LTR_retrotransposon	8142427	8148375	.	?	.	ID=LTR_retrotransposon275;Parent=repeat_region275;ltr_similarity=98.95;seq_number=1
CM119784	LTRharvest	long_terminal_repeat	8142427	8142900	.	?	.	Parent=LTR_retrotransposon275
CM119784	LTRharvest	long_terminal_repeat	8147899	8148375	.	?	.	Parent=LTR_retrotransposon275
CM119784	LTRharvest	target_site_duplication	8148376	8148379	.	?	.	Parent=repeat_region275
###
CM119784	LTRharvest	repeat_region	8153878	8161040	.	?	.	ID=repeat_region276
CM119784	LTRharvest	target_site_duplication	8153878	8153881	.	?	.	Parent=repeat_region276
CM119784	LTRharvest	LTR_retrotransposon	8153882	8161036	.	?	.	ID=LTR_retrotransposon276;Parent=repeat_region276;ltr_similarity=86.46;seq_number=1
CM119784	LTRharvest	long_terminal_repeat	8153882	8154169	.	?	.	Parent=LTR_retrotransposon276
CM119784	LTRharvest	long_terminal_repeat	8160762	8161036	.	?	.	Parent=LTR_retrotransposon276
CM119784	LTRharvest	target_site_duplication	8161037	8161040	.	?	.	Parent=repeat_region276
###
CM119784	LTRharvest	repeat_region	8162762	8168810	.	?	.	ID=repeat_region277
CM119784	LTRharvest	target_site_duplication	8162762	8162765	.	?	.	Parent=repeat_region277
CM119784	LTRharvest	LTR_retrotransposon	8162766	8168806	.	?	.	ID=LTR_retrotransposon277;Parent=repeat_region277;ltr_similarity=91.58;seq_number=1
CM119784	LTRharvest	long_terminal_repeat	8162766	8163153	.	?	.	Parent=LTR_retrotransposon277
CM119784	LTRharvest	long_terminal_repeat	8168415	8168806	.	?	.	Parent=LTR_retrotransposon277
CM119784	LTRharvest	target_site_duplication	8168807	8168810	.	?	.	Parent=repeat_region277
###
CM119784	LTRharvest	repeat_region	8172752	8178659	.	?	.	ID=repeat_region278
CM119784	LTRharvest	target_site_duplication	8172752	8172756	.	?	.	Parent=repeat_region278
CM119784	LTRharvest	LTR_retrotransposon	8172757	8178654	.	?	.	ID=LTR_retrotransposon278;Parent=repeat_region278;ltr_similarity=88.07;seq_number=1
CM119784	LTRharvest	long_terminal_repeat	8172757	8173107	.	?	.	Parent=LTR_retrotransposon278
CM119784	LTRharvest	long_terminal_repeat	8178303	8178654	.	?	.	Parent=LTR_retrotransposon278
CM119784	LTRharvest	target_site_duplication	8178655	8178659	.	?	.	Parent=repeat_region278
###
CM119784	LTRharvest	repeat_region	8195842	8203989	.	?	.	ID=repeat_region279
CM119784	LTRharvest	target_site_duplication	8195842	8195845	.	?	.	Parent=repeat_region279
CM119784	LTRharvest	LTR_retrotransposon	8195846	8203985	.	?	.	ID=LTR_retrotransposon279;Parent=repeat_region279;ltr_similarity=94.02;seq_number=1
CM119784	LTRharvest	long_terminal_repeat	8195846	8196079	.	?	.	Parent=LTR_retrotransposon279
CM119784	LTRharvest	long_terminal_repeat	8203754	8203985	.	?	.	Parent=LTR_retrotransposon279
CM119784	LTRharvest	target_site_duplication	8203986	8203989	.	?	.	Parent=repeat_region279
###
CM119785	LTRharvest	repeat_region	23347	30091	.	?	.	ID=repeat_region280
CM119785	LTRharvest	target_site_duplication	23347	23350	.	?	.	Parent=repeat_region280
CM119785	LTRharvest	LTR_retrotransposon	23351	30087	.	?	.	ID=LTR_retrotransposon280;Parent=repeat_region280;ltr_similarity=89.52;seq_number=2
CM119785	LTRharvest	long_terminal_repeat	23351	23473	.	?	.	Parent=LTR_retrotransposon280
CM119785	LTRharvest	long_terminal_repeat	29964	30087	.	?	.	Parent=LTR_retrotransposon280
CM119785	LTRharvest	target_site_duplication	30088	30091	.	?	.	Parent=repeat_region280
###
CM119785	LTRharvest	repeat_region	121889	130321	.	?	.	ID=repeat_region281
CM119785	LTRharvest	target_site_duplication	121889	121893	.	?	.	Parent=repeat_region281
CM119785	LTRharvest	LTR_retrotransposon	121894	130316	.	?	.	ID=LTR_retrotransposon281;Parent=repeat_region281;ltr_similarity=85.45;seq_number=2
CM119785	LTRharvest	long_terminal_repeat	121894	122278	.	?	.	Parent=LTR_retrotransposon281
CM119785	LTRharvest	long_terminal_repeat	129938	130316	.	?	.	Parent=LTR_retrotransposon281
CM119785	LTRharvest	target_site_duplication	130317	130321	.	?	.	Parent=repeat_region281
###
CM119785	LTRharvest	repeat_region	139211	145774	.	?	.	ID=repeat_region282
CM119785	LTRharvest	target_site_duplication	139211	139214	.	?	.	Parent=repeat_region282
CM119785	LTRharvest	LTR_retrotransposon	139215	145770	.	?	.	ID=LTR_retrotransposon282;Parent=repeat_region282;ltr_similarity=89.51;seq_number=2
CM119785	LTRharvest	long_terminal_repeat	139215	139375	.	?	.	Parent=LTR_retrotransposon282
CM119785	LTRharvest	long_terminal_repeat	145609	145770	.	?	.	Parent=LTR_retrotransposon282
CM119785	LTRharvest	target_site_duplication	145771	145774	.	?	.	Parent=repeat_region282
###
CM119785	LTRharvest	repeat_region	162164	169315	.	?	.	ID=repeat_region283
CM119785	LTRharvest	target_site_duplication	162164	162167	.	?	.	Parent=repeat_region283
CM119785	LTRharvest	LTR_retrotransposon	162168	169311	.	?	.	ID=LTR_retrotransposon283;Parent=repeat_region283;ltr_similarity=91.49;seq_number=2
CM119785	LTRharvest	long_terminal_repeat	162168	162449	.	?	.	Parent=LTR_retrotransposon283
CM119785	LTRharvest	long_terminal_repeat	169040	169311	.	?	.	Parent=LTR_retrotransposon283
CM119785	LTRharvest	target_site_duplication	169312	169315	.	?	.	Parent=repeat_region283
###
CM119785	LTRharvest	repeat_region	258222	264314	.	?	.	ID=repeat_region284
CM119785	LTRharvest	target_site_duplication	258222	258225	.	?	.	Parent=repeat_region284
CM119785	LTRharvest	LTR_retrotransposon	258226	264310	.	?	.	ID=LTR_retrotransposon284;Parent=repeat_region284;ltr_similarity=85.59;seq_number=2
CM119785	LTRharvest	long_terminal_repeat	258226	258704	.	?	.	Parent=LTR_retrotransposon284
CM119785	LTRharvest	long_terminal_repeat	263835	264310	.	?	.	Parent=LTR_retrotransposon284
CM119785	LTRharvest	target_site_duplication	264311	264314	.	?	.	Parent=repeat_region284
###
CM119785	LTRharvest	repeat_region	497585	505885	.	?	.	ID=repeat_region285
CM119785	LTRharvest	target_site_duplication	497585	497588	.	?	.	Parent=repeat_region285
CM119785	LTRharvest	LTR_retrotransposon	497589	505881	.	?	.	ID=LTR_retrotransposon285;Parent=repeat_region285;ltr_similarity=88.93;seq_number=2
CM119785	LTRharvest	long_terminal_repeat	497589	497841	.	?	.	Parent=LTR_retrotransposon285
CM119785	LTRharvest	long_terminal_repeat	505634	505881	.	?	.	Parent=LTR_retrotransposon285
CM119785	LTRharvest	target_site_duplication	505882	505885	.	?	.	Parent=repeat_region285
###
CM119785	LTRharvest	repeat_region	624551	638890	.	?	.	ID=repeat_region286
CM119785	LTRharvest	target_site_duplication	624551	624554	.	?	.	Parent=repeat_region286
CM119785	LTRharvest	LTR_retrotransposon	624555	638886	.	?	.	ID=LTR_retrotransposon286;Parent=repeat_region286;ltr_similarity=93.24;seq_number=2
CM119785	LTRharvest	long_terminal_repeat	624555	624702	.	?	.	Parent=LTR_retrotransposon286
CM119785	LTRharvest	long_terminal_repeat	638740	638886	.	?	.	Parent=LTR_retrotransposon286
CM119785	LTRharvest	target_site_duplication	638887	638890	.	?	.	Parent=repeat_region286
###
CM119785	LTRharvest	repeat_region	938318	945428	.	?	.	ID=repeat_region287
CM119785	LTRharvest	target_site_duplication	938318	938321	.	?	.	Parent=repeat_region287
CM119785	LTRharvest	LTR_retrotransposon	938322	945424	.	?	.	ID=LTR_retrotransposon287;Parent=repeat_region287;ltr_similarity=93.64;seq_number=2
CM119785	LTRharvest	long_terminal_repeat	938322	938713	.	?	.	Parent=LTR_retrotransposon287
CM119785	LTRharvest	long_terminal_repeat	945032	945424	.	?	.	Parent=LTR_retrotransposon287
CM119785	LTRharvest	target_site_duplication	945425	945428	.	?	.	Parent=repeat_region287
###
CM119785	LTRharvest	repeat_region	973322	980353	.	?	.	ID=repeat_region288
CM119785	LTRharvest	target_site_duplication	973322	973325	.	?	.	Parent=repeat_region288
CM119785	LTRharvest	LTR_retrotransposon	973326	980349	.	?	.	ID=LTR_retrotransposon288;Parent=repeat_region288;ltr_similarity=88.67;seq_number=2
CM119785	LTRharvest	long_terminal_repeat	973326	973475	.	?	.	Parent=LTR_retrotransposon288
CM119785	LTRharvest	long_terminal_repeat	980205	980349	.	?	.	Parent=LTR_retrotransposon288
CM119785	LTRharvest	target_site_duplication	980350	980353	.	?	.	Parent=repeat_region288
###
CM119785	LTRharvest	repeat_region	1098201	1106213	.	?	.	ID=repeat_region289
CM119785	LTRharvest	target_site_duplication	1098201	1098204	.	?	.	Parent=repeat_region289
CM119785	LTRharvest	LTR_retrotransposon	1098205	1106209	.	?	.	ID=LTR_retrotransposon289;Parent=repeat_region289;ltr_similarity=91.95;seq_number=2
CM119785	LTRharvest	long_terminal_repeat	1098205	1098353	.	?	.	Parent=LTR_retrotransposon289
CM119785	LTRharvest	long_terminal_repeat	1106064	1106209	.	?	.	Parent=LTR_retrotransposon289
CM119785	LTRharvest	target_site_duplication	1106210	1106213	.	?	.	Parent=repeat_region289
###
CM119785	LTRharvest	repeat_region	1460349	1468361	.	?	.	ID=repeat_region290
CM119785	LTRharvest	target_site_duplication	1460349	1460352	.	?	.	Parent=repeat_region290
CM119785	LTRharvest	LTR_retrotransposon	1460353	1468357	.	?	.	ID=LTR_retrotransposon290;Parent=repeat_region290;ltr_similarity=97.99;seq_number=2
CM119785	LTRharvest	long_terminal_repeat	1460353	1460498	.	?	.	Parent=LTR_retrotransposon290
CM119785	LTRharvest	long_terminal_repeat	1468209	1468357	.	?	.	Parent=LTR_retrotransposon290
CM119785	LTRharvest	target_site_duplication	1468358	1468361	.	?	.	Parent=repeat_region290
###
CM119785	LTRharvest	repeat_region	1610115	1617576	.	?	.	ID=repeat_region291
CM119785	LTRharvest	target_site_duplication	1610115	1610118	.	?	.	Parent=repeat_region291
CM119785	LTRharvest	LTR_retrotransposon	1610119	1617572	.	?	.	ID=LTR_retrotransposon291;Parent=repeat_region291;ltr_similarity=91.76;seq_number=2
CM119785	LTRharvest	long_terminal_repeat	1610119	1610397	.	?	.	Parent=LTR_retrotransposon291
CM119785	LTRharvest	long_terminal_repeat	1617298	1617572	.	?	.	Parent=LTR_retrotransposon291
CM119785	LTRharvest	target_site_duplication	1617573	1617576	.	?	.	Parent=repeat_region291
###
CM119785	LTRharvest	repeat_region	1643204	1657728	.	?	.	ID=repeat_region292
CM119785	LTRharvest	target_site_duplication	1643204	1643207	.	?	.	Parent=repeat_region292
CM119785	LTRharvest	LTR_retrotransposon	1643208	1657724	.	?	.	ID=LTR_retrotransposon292;Parent=repeat_region292;ltr_similarity=93.78;seq_number=2
CM119785	LTRharvest	long_terminal_repeat	1643208	1643400	.	?	.	Parent=LTR_retrotransposon292
CM119785	LTRharvest	long_terminal_repeat	1657537	1657724	.	?	.	Parent=LTR_retrotransposon292
CM119785	LTRharvest	target_site_duplication	1657725	1657728	.	?	.	Parent=repeat_region292
###
CM119785	LTRharvest	repeat_region	1670001	1684121	.	?	.	ID=repeat_region293
CM119785	LTRharvest	target_site_duplication	1670001	1670005	.	?	.	Parent=repeat_region293
CM119785	LTRharvest	LTR_retrotransposon	1670006	1684116	.	?	.	ID=LTR_retrotransposon293;Parent=repeat_region293;ltr_similarity=92.09;seq_number=2
CM119785	LTRharvest	long_terminal_repeat	1670006	1670220	.	?	.	Parent=LTR_retrotransposon293
CM119785	LTRharvest	long_terminal_repeat	1683908	1684116	.	?	.	Parent=LTR_retrotransposon293
CM119785	LTRharvest	target_site_duplication	1684117	1684121	.	?	.	Parent=repeat_region293
###
CM119785	LTRharvest	repeat_region	1691867	1700254	.	?	.	ID=repeat_region294
CM119785	LTRharvest	target_site_duplication	1691867	1691870	.	?	.	Parent=repeat_region294
CM119785	LTRharvest	LTR_retrotransposon	1691871	1700250	.	?	.	ID=LTR_retrotransposon294;Parent=repeat_region294;ltr_similarity=91.16;seq_number=2
CM119785	LTRharvest	long_terminal_repeat	1691871	1692266	.	?	.	Parent=LTR_retrotransposon294
CM119785	LTRharvest	long_terminal_repeat	1699858	1700250	.	?	.	Parent=LTR_retrotransposon294
CM119785	LTRharvest	target_site_duplication	1700251	1700254	.	?	.	Parent=repeat_region294
###
CM119785	LTRharvest	repeat_region	1709130	1714180	.	?	.	ID=repeat_region295
CM119785	LTRharvest	target_site_duplication	1709130	1709133	.	?	.	Parent=repeat_region295
CM119785	LTRharvest	LTR_retrotransposon	1709134	1714176	.	?	.	ID=LTR_retrotransposon295;Parent=repeat_region295;ltr_similarity=87.50;seq_number=2
CM119785	LTRharvest	long_terminal_repeat	1709134	1709321	.	?	.	Parent=LTR_retrotransposon295
CM119785	LTRharvest	long_terminal_repeat	1713985	1714176	.	?	.	Parent=LTR_retrotransposon295
CM119785	LTRharvest	target_site_duplication	1714177	1714180	.	?	.	Parent=repeat_region295
###
CM119785	LTRharvest	repeat_region	1731013	1736967	.	?	.	ID=repeat_region296
CM119785	LTRharvest	target_site_duplication	1731013	1731017	.	?	.	Parent=repeat_region296
CM119785	LTRharvest	LTR_retrotransposon	1731018	1736962	.	?	.	ID=LTR_retrotransposon296;Parent=repeat_region296;ltr_similarity=100.00;seq_number=2
CM119785	LTRharvest	long_terminal_repeat	1731018	1731488	.	?	.	Parent=LTR_retrotransposon296
CM119785	LTRharvest	long_terminal_repeat	1736492	1736962	.	?	.	Parent=LTR_retrotransposon296
CM119785	LTRharvest	target_site_duplication	1736963	1736967	.	?	.	Parent=repeat_region296
###
CM119785	LTRharvest	repeat_region	1771519	1780372	.	?	.	ID=repeat_region297
CM119785	LTRharvest	target_site_duplication	1771519	1771522	.	?	.	Parent=repeat_region297
CM119785	LTRharvest	LTR_retrotransposon	1771523	1780368	.	?	.	ID=LTR_retrotransposon297;Parent=repeat_region297;ltr_similarity=92.33;seq_number=2
CM119785	LTRharvest	long_terminal_repeat	1771523	1771804	.	?	.	Parent=LTR_retrotransposon297
CM119785	LTRharvest	long_terminal_repeat	1780082	1780368	.	?	.	Parent=LTR_retrotransposon297
CM119785	LTRharvest	target_site_duplication	1780369	1780372	.	?	.	Parent=repeat_region297
###
CM119785	LTRharvest	repeat_region	1806363	1813855	.	?	.	ID=repeat_region298
CM119785	LTRharvest	target_site_duplication	1806363	1806366	.	?	.	Parent=repeat_region298
CM119785	LTRharvest	LTR_retrotransposon	1806367	1813851	.	?	.	ID=LTR_retrotransposon298;Parent=repeat_region298;ltr_similarity=92.68;seq_number=2
CM119785	LTRharvest	long_terminal_repeat	1806367	1806650	.	?	.	Parent=LTR_retrotransposon298
CM119785	LTRharvest	long_terminal_repeat	1813565	1813851	.	?	.	Parent=LTR_retrotransposon298
CM119785	LTRharvest	target_site_duplication	1813852	1813855	.	?	.	Parent=repeat_region298
###
CM119785	LTRharvest	repeat_region	1828753	1835908	.	?	.	ID=repeat_region299
CM119785	LTRharvest	target_site_duplication	1828753	1828756	.	?	.	Parent=repeat_region299
CM119785	LTRharvest	LTR_retrotransposon	1828757	1835904	.	?	.	ID=LTR_retrotransposon299;Parent=repeat_region299;ltr_similarity=91.76;seq_number=2
CM119785	LTRharvest	long_terminal_repeat	1828757	1829035	.	?	.	Parent=LTR_retrotransposon299
CM119785	LTRharvest	long_terminal_repeat	1835626	1835904	.	?	.	Parent=LTR_retrotransposon299
CM119785	LTRharvest	target_site_duplication	1835905	1835908	.	?	.	Parent=repeat_region299
###
CM119785	LTRharvest	repeat_region	1842303	1845589	.	?	.	ID=repeat_region300
CM119785	LTRharvest	target_site_duplication	1842303	1842307	.	?	.	Parent=repeat_region300
CM119785	LTRharvest	LTR_retrotransposon	1842308	1845584	.	?	.	ID=LTR_retrotransposon300;Parent=repeat_region300;ltr_similarity=90.41;seq_number=2
CM119785	LTRharvest	long_terminal_repeat	1842308	1842672	.	?	.	Parent=LTR_retrotransposon300
CM119785	LTRharvest	long_terminal_repeat	1845222	1845584	.	?	.	Parent=LTR_retrotransposon300
CM119785	LTRharvest	target_site_duplication	1845585	1845589	.	?	.	Parent=repeat_region300
###
CM119785	LTRharvest	repeat_region	1868829	1873955	.	?	.	ID=repeat_region301
CM119785	LTRharvest	target_site_duplication	1868829	1868832	.	?	.	Parent=repeat_region301
CM119785	LTRharvest	LTR_retrotransposon	1868833	1873951	.	?	.	ID=LTR_retrotransposon301;Parent=repeat_region301;ltr_similarity=98.29;seq_number=2
CM119785	LTRharvest	long_terminal_repeat	1868833	1869588	.	?	.	Parent=LTR_retrotransposon301
CM119785	LTRharvest	long_terminal_repeat	1873190	1873951	.	?	.	Parent=LTR_retrotransposon301
CM119785	LTRharvest	target_site_duplication	1873952	1873955	.	?	.	Parent=repeat_region301
###
CM119785	LTRharvest	repeat_region	1893017	1905535	.	?	.	ID=repeat_region302
CM119785	LTRharvest	target_site_duplication	1893017	1893021	.	?	.	Parent=repeat_region302
CM119785	LTRharvest	LTR_retrotransposon	1893022	1905530	.	?	.	ID=LTR_retrotransposon302;Parent=repeat_region302;ltr_similarity=89.82;seq_number=2
CM119785	LTRharvest	long_terminal_repeat	1893022	1893306	.	?	.	Parent=LTR_retrotransposon302
CM119785	LTRharvest	long_terminal_repeat	1905250	1905530	.	?	.	Parent=LTR_retrotransposon302
CM119785	LTRharvest	target_site_duplication	1905531	1905535	.	?	.	Parent=repeat_region302
###
CM119785	LTRharvest	repeat_region	1905766	1912919	.	?	.	ID=repeat_region303
CM119785	LTRharvest	target_site_duplication	1905766	1905770	.	?	.	Parent=repeat_region303
CM119785	LTRharvest	LTR_retrotransposon	1905771	1912914	.	?	.	ID=LTR_retrotransposon303;Parent=repeat_region303;ltr_similarity=89.67;seq_number=2
CM119785	LTRharvest	long_terminal_repeat	1905771	1906041	.	?	.	Parent=LTR_retrotransposon303
CM119785	LTRharvest	long_terminal_repeat	1912644	1912914	.	?	.	Parent=LTR_retrotransposon303
CM119785	LTRharvest	target_site_duplication	1912915	1912919	.	?	.	Parent=repeat_region303
###
CM119785	LTRharvest	repeat_region	1917585	1923364	.	?	.	ID=repeat_region304
CM119785	LTRharvest	target_site_duplication	1917585	1917588	.	?	.	Parent=repeat_region304
CM119785	LTRharvest	LTR_retrotransposon	1917589	1923360	.	?	.	ID=LTR_retrotransposon304;Parent=repeat_region304;ltr_similarity=86.75;seq_number=2
CM119785	LTRharvest	long_terminal_repeat	1917589	1917818	.	?	.	Parent=LTR_retrotransposon304
CM119785	LTRharvest	long_terminal_repeat	1923127	1923360	.	?	.	Parent=LTR_retrotransposon304
CM119785	LTRharvest	target_site_duplication	1923361	1923364	.	?	.	Parent=repeat_region304
###
CM119785	LTRharvest	repeat_region	1974397	1985833	.	?	.	ID=repeat_region305
CM119785	LTRharvest	target_site_duplication	1974397	1974400	.	?	.	Parent=repeat_region305
CM119785	LTRharvest	LTR_retrotransposon	1974401	1985829	.	?	.	ID=LTR_retrotransposon305;Parent=repeat_region305;ltr_similarity=91.78;seq_number=2
CM119785	LTRharvest	long_terminal_repeat	1974401	1974692	.	?	.	Parent=LTR_retrotransposon305
CM119785	LTRharvest	long_terminal_repeat	1985540	1985829	.	?	.	Parent=LTR_retrotransposon305
CM119785	LTRharvest	target_site_duplication	1985830	1985833	.	?	.	Parent=repeat_region305
###
CM119785	LTRharvest	repeat_region	2016681	2022460	.	?	.	ID=repeat_region306
CM119785	LTRharvest	target_site_duplication	2016681	2016684	.	?	.	Parent=repeat_region306
CM119785	LTRharvest	LTR_retrotransposon	2016685	2022456	.	?	.	ID=LTR_retrotransposon306;Parent=repeat_region306;ltr_similarity=87.56;seq_number=2
CM119785	LTRharvest	long_terminal_repeat	2016685	2016904	.	?	.	Parent=LTR_retrotransposon306
CM119785	LTRharvest	long_terminal_repeat	2022232	2022456	.	?	.	Parent=LTR_retrotransposon306
CM119785	LTRharvest	target_site_duplication	2022457	2022460	.	?	.	Parent=repeat_region306
###
CM119785	LTRharvest	repeat_region	2038019	2042335	.	?	.	ID=repeat_region307
CM119785	LTRharvest	target_site_duplication	2038019	2038022	.	?	.	Parent=repeat_region307
CM119785	LTRharvest	LTR_retrotransposon	2038023	2042331	.	?	.	ID=LTR_retrotransposon307;Parent=repeat_region307;ltr_similarity=91.39;seq_number=2
CM119785	LTRharvest	long_terminal_repeat	2038023	2038356	.	?	.	Parent=LTR_retrotransposon307
CM119785	LTRharvest	long_terminal_repeat	2041995	2042331	.	?	.	Parent=LTR_retrotransposon307
CM119785	LTRharvest	target_site_duplication	2042332	2042335	.	?	.	Parent=repeat_region307
###
CM119785	LTRharvest	repeat_region	2042899	2048546	.	?	.	ID=repeat_region308
CM119785	LTRharvest	target_site_duplication	2042899	2042902	.	?	.	Parent=repeat_region308
CM119785	LTRharvest	LTR_retrotransposon	2042903	2048542	.	?	.	ID=LTR_retrotransposon308;Parent=repeat_region308;ltr_similarity=89.02;seq_number=2
CM119785	LTRharvest	long_terminal_repeat	2042903	2043064	.	?	.	Parent=LTR_retrotransposon308
CM119785	LTRharvest	long_terminal_repeat	2048379	2048542	.	?	.	Parent=LTR_retrotransposon308
CM119785	LTRharvest	target_site_duplication	2048543	2048546	.	?	.	Parent=repeat_region308
###
CM119785	LTRharvest	repeat_region	2065900	2073073	.	?	.	ID=repeat_region309
CM119785	LTRharvest	target_site_duplication	2065900	2065904	.	?	.	Parent=repeat_region309
CM119785	LTRharvest	LTR_retrotransposon	2065905	2073068	.	?	.	ID=LTR_retrotransposon309;Parent=repeat_region309;ltr_similarity=85.57;seq_number=2
CM119785	LTRharvest	long_terminal_repeat	2065905	2066604	.	?	.	Parent=LTR_retrotransposon309
CM119785	LTRharvest	long_terminal_repeat	2072369	2073068	.	?	.	Parent=LTR_retrotransposon309
CM119785	LTRharvest	target_site_duplication	2073069	2073073	.	?	.	Parent=repeat_region309
###
CM119785	LTRharvest	repeat_region	2091244	2098719	.	?	.	ID=repeat_region310
CM119785	LTRharvest	target_site_duplication	2091244	2091247	.	?	.	Parent=repeat_region310
CM119785	LTRharvest	LTR_retrotransposon	2091248	2098715	.	?	.	ID=LTR_retrotransposon310;Parent=repeat_region310;ltr_similarity=95.57;seq_number=2
CM119785	LTRharvest	long_terminal_repeat	2091248	2091518	.	?	.	Parent=LTR_retrotransposon310
CM119785	LTRharvest	long_terminal_repeat	2098447	2098715	.	?	.	Parent=LTR_retrotransposon310
CM119785	LTRharvest	target_site_duplication	2098716	2098719	.	?	.	Parent=repeat_region310
###
CM119785	LTRharvest	repeat_region	2118309	2122979	.	?	.	ID=repeat_region311
CM119785	LTRharvest	target_site_duplication	2118309	2118312	.	?	.	Parent=repeat_region311
CM119785	LTRharvest	LTR_retrotransposon	2118313	2122975	.	?	.	ID=LTR_retrotransposon311;Parent=repeat_region311;ltr_similarity=92.07;seq_number=2
CM119785	LTRharvest	long_terminal_repeat	2118313	2118535	.	?	.	Parent=LTR_retrotransposon311
CM119785	LTRharvest	long_terminal_repeat	2122749	2122975	.	?	.	Parent=LTR_retrotransposon311
CM119785	LTRharvest	target_site_duplication	2122976	2122979	.	?	.	Parent=repeat_region311
###
CM119785	LTRharvest	repeat_region	2152726	2160190	.	?	.	ID=repeat_region312
CM119785	LTRharvest	target_site_duplication	2152726	2152729	.	?	.	Parent=repeat_region312
CM119785	LTRharvest	LTR_retrotransposon	2152730	2160186	.	?	.	ID=LTR_retrotransposon312;Parent=repeat_region312;ltr_similarity=94.38;seq_number=2
CM119785	LTRharvest	long_terminal_repeat	2152730	2152996	.	?	.	Parent=LTR_retrotransposon312
CM119785	LTRharvest	long_terminal_repeat	2159920	2160186	.	?	.	Parent=LTR_retrotransposon312
CM119785	LTRharvest	target_site_duplication	2160187	2160190	.	?	.	Parent=repeat_region312
###
CM119785	LTRharvest	repeat_region	2166253	2173641	.	?	.	ID=repeat_region313
CM119785	LTRharvest	target_site_duplication	2166253	2166256	.	?	.	Parent=repeat_region313
CM119785	LTRharvest	LTR_retrotransposon	2166257	2173637	.	?	.	ID=LTR_retrotransposon313;Parent=repeat_region313;ltr_similarity=94.36;seq_number=2
CM119785	LTRharvest	long_terminal_repeat	2166257	2166520	.	?	.	Parent=LTR_retrotransposon313
CM119785	LTRharvest	long_terminal_repeat	2173372	2173637	.	?	.	Parent=LTR_retrotransposon313
CM119785	LTRharvest	target_site_duplication	2173638	2173641	.	?	.	Parent=repeat_region313
###
CM119785	LTRharvest	repeat_region	2174820	2176534	.	?	.	ID=repeat_region314
CM119785	LTRharvest	target_site_duplication	2174820	2174823	.	?	.	Parent=repeat_region314
CM119785	LTRharvest	LTR_retrotransposon	2174824	2176530	.	?	.	ID=LTR_retrotransposon314;Parent=repeat_region314;ltr_similarity=85.62;seq_number=2
CM119785	LTRharvest	long_terminal_repeat	2174824	2175421	.	?	.	Parent=LTR_retrotransposon314
CM119785	LTRharvest	long_terminal_repeat	2175944	2176530	.	?	.	Parent=LTR_retrotransposon314
CM119785	LTRharvest	target_site_duplication	2176531	2176534	.	?	.	Parent=repeat_region314
###
CM119785	LTRharvest	repeat_region	2177113	2180142	.	?	.	ID=repeat_region315
CM119785	LTRharvest	target_site_duplication	2177113	2177116	.	?	.	Parent=repeat_region315
CM119785	LTRharvest	LTR_retrotransposon	2177117	2180138	.	?	.	ID=LTR_retrotransposon315;Parent=repeat_region315;ltr_similarity=85.00;seq_number=2
CM119785	LTRharvest	long_terminal_repeat	2177117	2177576	.	?	.	Parent=LTR_retrotransposon315
CM119785	LTRharvest	long_terminal_repeat	2179681	2180138	.	?	.	Parent=LTR_retrotransposon315
CM119785	LTRharvest	target_site_duplication	2180139	2180142	.	?	.	Parent=repeat_region315
###
CM119785	LTRharvest	repeat_region	2219603	2223163	.	?	.	ID=repeat_region316
CM119785	LTRharvest	target_site_duplication	2219603	2219606	.	?	.	Parent=repeat_region316
CM119785	LTRharvest	LTR_retrotransposon	2219607	2223159	.	?	.	ID=LTR_retrotransposon316;Parent=repeat_region316;ltr_similarity=95.57;seq_number=2
CM119785	LTRharvest	long_terminal_repeat	2219607	2219764	.	?	.	Parent=LTR_retrotransposon316
CM119785	LTRharvest	long_terminal_repeat	2223003	2223159	.	?	.	Parent=LTR_retrotransposon316
CM119785	LTRharvest	target_site_duplication	2223160	2223163	.	?	.	Parent=repeat_region316
###
CM119785	LTRharvest	repeat_region	2229514	2236666	.	?	.	ID=repeat_region317
CM119785	LTRharvest	target_site_duplication	2229514	2229517	.	?	.	Parent=repeat_region317
CM119785	LTRharvest	LTR_retrotransposon	2229518	2236662	.	?	.	ID=LTR_retrotransposon317;Parent=repeat_region317;ltr_similarity=90.81;seq_number=2
CM119785	LTRharvest	long_terminal_repeat	2229518	2229789	.	?	.	Parent=LTR_retrotransposon317
CM119785	LTRharvest	long_terminal_repeat	2236391	2236662	.	?	.	Parent=LTR_retrotransposon317
CM119785	LTRharvest	target_site_duplication	2236663	2236666	.	?	.	Parent=repeat_region317
###
CM119785	LTRharvest	repeat_region	2248537	2257867	.	?	.	ID=repeat_region318
CM119785	LTRharvest	target_site_duplication	2248537	2248540	.	?	.	Parent=repeat_region318
CM119785	LTRharvest	LTR_retrotransposon	2248541	2257863	.	?	.	ID=LTR_retrotransposon318;Parent=repeat_region318;ltr_similarity=88.28;seq_number=2
CM119785	LTRharvest	long_terminal_repeat	2248541	2249047	.	?	.	Parent=LTR_retrotransposon318
CM119785	LTRharvest	long_terminal_repeat	2257352	2257863	.	?	.	Parent=LTR_retrotransposon318
CM119785	LTRharvest	target_site_duplication	2257864	2257867	.	?	.	Parent=repeat_region318
###
CM119785	LTRharvest	repeat_region	2267117	2272043	.	?	.	ID=repeat_region319
CM119785	LTRharvest	target_site_duplication	2267117	2267120	.	?	.	Parent=repeat_region319
CM119785	LTRharvest	LTR_retrotransposon	2267121	2272039	.	?	.	ID=LTR_retrotransposon319;Parent=repeat_region319;ltr_similarity=94.60;seq_number=2
CM119785	LTRharvest	long_terminal_repeat	2267121	2267398	.	?	.	Parent=LTR_retrotransposon319
CM119785	LTRharvest	long_terminal_repeat	2271770	2272039	.	?	.	Parent=LTR_retrotransposon319
CM119785	LTRharvest	target_site_duplication	2272040	2272043	.	?	.	Parent=repeat_region319
###
CM119785	LTRharvest	repeat_region	2273207	2278945	.	?	.	ID=repeat_region320
CM119785	LTRharvest	target_site_duplication	2273207	2273210	.	?	.	Parent=repeat_region320
CM119785	LTRharvest	LTR_retrotransposon	2273211	2278941	.	?	.	ID=LTR_retrotransposon320;Parent=repeat_region320;ltr_similarity=87.50;seq_number=2
CM119785	LTRharvest	long_terminal_repeat	2273211	2273370	.	?	.	Parent=LTR_retrotransposon320
CM119785	LTRharvest	long_terminal_repeat	2278774	2278941	.	?	.	Parent=LTR_retrotransposon320
CM119785	LTRharvest	target_site_duplication	2278942	2278945	.	?	.	Parent=repeat_region320
###
CM119785	LTRharvest	repeat_region	2288928	2291425	.	?	.	ID=repeat_region321
CM119785	LTRharvest	target_site_duplication	2288928	2288931	.	?	.	Parent=repeat_region321
CM119785	LTRharvest	LTR_retrotransposon	2288932	2291421	.	?	.	ID=LTR_retrotransposon321;Parent=repeat_region321;ltr_similarity=92.31;seq_number=2
CM119785	LTRharvest	long_terminal_repeat	2288932	2289045	.	?	.	Parent=LTR_retrotransposon321
CM119785	LTRharvest	long_terminal_repeat	2291305	2291421	.	?	.	Parent=LTR_retrotransposon321
CM119785	LTRharvest	target_site_duplication	2291422	2291425	.	?	.	Parent=repeat_region321
###
CM119785	LTRharvest	repeat_region	2343808	2351754	.	?	.	ID=repeat_region322
CM119785	LTRharvest	target_site_duplication	2343808	2343811	.	?	.	Parent=repeat_region322
CM119785	LTRharvest	LTR_retrotransposon	2343812	2351750	.	?	.	ID=LTR_retrotransposon322;Parent=repeat_region322;ltr_similarity=93.69;seq_number=2
CM119785	LTRharvest	long_terminal_repeat	2343812	2343921	.	?	.	Parent=LTR_retrotransposon322
CM119785	LTRharvest	long_terminal_repeat	2351640	2351750	.	?	.	Parent=LTR_retrotransposon322
CM119785	LTRharvest	target_site_duplication	2351751	2351754	.	?	.	Parent=repeat_region322
###
CM119785	LTRharvest	repeat_region	2359655	2367093	.	?	.	ID=repeat_region323
CM119785	LTRharvest	target_site_duplication	2359655	2359659	.	?	.	Parent=repeat_region323
CM119785	LTRharvest	LTR_retrotransposon	2359660	2367088	.	?	.	ID=LTR_retrotransposon323;Parent=repeat_region323;ltr_similarity=94.68;seq_number=2
CM119785	LTRharvest	long_terminal_repeat	2359660	2359922	.	?	.	Parent=LTR_retrotransposon323
CM119785	LTRharvest	long_terminal_repeat	2366826	2367088	.	?	.	Parent=LTR_retrotransposon323
CM119785	LTRharvest	target_site_duplication	2367089	2367093	.	?	.	Parent=repeat_region323
###
CM119785	LTRharvest	repeat_region	2399123	2406584	.	?	.	ID=repeat_region324
CM119785	LTRharvest	target_site_duplication	2399123	2399126	.	?	.	Parent=repeat_region324
CM119785	LTRharvest	LTR_retrotransposon	2399127	2406580	.	?	.	ID=LTR_retrotransposon324;Parent=repeat_region324;ltr_similarity=94.51;seq_number=2
CM119785	LTRharvest	long_terminal_repeat	2399127	2399399	.	?	.	Parent=LTR_retrotransposon324
CM119785	LTRharvest	long_terminal_repeat	2406311	2406580	.	?	.	Parent=LTR_retrotransposon324
CM119785	LTRharvest	target_site_duplication	2406581	2406584	.	?	.	Parent=repeat_region324
###
CM119785	LTRharvest	repeat_region	2412588	2420674	.	?	.	ID=repeat_region325
CM119785	LTRharvest	target_site_duplication	2412588	2412591	.	?	.	Parent=repeat_region325
CM119785	LTRharvest	LTR_retrotransposon	2412592	2420670	.	?	.	ID=LTR_retrotransposon325;Parent=repeat_region325;ltr_similarity=91.78;seq_number=2
CM119785	LTRharvest	long_terminal_repeat	2412592	2412737	.	?	.	Parent=LTR_retrotransposon325
CM119785	LTRharvest	long_terminal_repeat	2420525	2420670	.	?	.	Parent=LTR_retrotransposon325
CM119785	LTRharvest	target_site_duplication	2420671	2420674	.	?	.	Parent=repeat_region325
###
CM119785	LTRharvest	repeat_region	2427094	2436496	.	?	.	ID=repeat_region326
CM119785	LTRharvest	target_site_duplication	2427094	2427097	.	?	.	Parent=repeat_region326
CM119785	LTRharvest	LTR_retrotransposon	2427098	2436492	.	?	.	ID=LTR_retrotransposon326;Parent=repeat_region326;ltr_similarity=92.48;seq_number=2
CM119785	LTRharvest	long_terminal_repeat	2427098	2427323	.	?	.	Parent=LTR_retrotransposon326
CM119785	LTRharvest	long_terminal_repeat	2436269	2436492	.	?	.	Parent=LTR_retrotransposon326
CM119785	LTRharvest	target_site_duplication	2436493	2436496	.	?	.	Parent=repeat_region326
###
CM119785	LTRharvest	repeat_region	2438741	2445836	.	?	.	ID=repeat_region327
CM119785	LTRharvest	target_site_duplication	2438741	2438744	.	?	.	Parent=repeat_region327
CM119785	LTRharvest	LTR_retrotransposon	2438745	2445832	.	?	.	ID=LTR_retrotransposon327;Parent=repeat_region327;ltr_similarity=92.28;seq_number=2
CM119785	LTRharvest	long_terminal_repeat	2438745	2439016	.	?	.	Parent=LTR_retrotransposon327
CM119785	LTRharvest	long_terminal_repeat	2445561	2445832	.	?	.	Parent=LTR_retrotransposon327
CM119785	LTRharvest	target_site_duplication	2445833	2445836	.	?	.	Parent=repeat_region327
###
CM119785	LTRharvest	repeat_region	2460359	2473688	.	?	.	ID=repeat_region328
CM119785	LTRharvest	target_site_duplication	2460359	2460362	.	?	.	Parent=repeat_region328
CM119785	LTRharvest	LTR_retrotransposon	2460363	2473684	.	?	.	ID=LTR_retrotransposon328;Parent=repeat_region328;ltr_similarity=90.91;seq_number=2
CM119785	LTRharvest	long_terminal_repeat	2460363	2460637	.	?	.	Parent=LTR_retrotransposon328
CM119785	LTRharvest	long_terminal_repeat	2473411	2473684	.	?	.	Parent=LTR_retrotransposon328
CM119785	LTRharvest	target_site_duplication	2473685	2473688	.	?	.	Parent=repeat_region328
###
CM119785	LTRharvest	repeat_region	2493831	2500841	.	?	.	ID=repeat_region329
CM119785	LTRharvest	target_site_duplication	2493831	2493835	.	?	.	Parent=repeat_region329
CM119785	LTRharvest	LTR_retrotransposon	2493836	2500836	.	?	.	ID=LTR_retrotransposon329;Parent=repeat_region329;ltr_similarity=86.96;seq_number=2
CM119785	LTRharvest	long_terminal_repeat	2493836	2493996	.	?	.	Parent=LTR_retrotransposon329
CM119785	LTRharvest	long_terminal_repeat	2500687	2500836	.	?	.	Parent=LTR_retrotransposon329
CM119785	LTRharvest	target_site_duplication	2500837	2500841	.	?	.	Parent=repeat_region329
###
CM119785	LTRharvest	repeat_region	2518087	2524005	.	?	.	ID=repeat_region330
CM119785	LTRharvest	target_site_duplication	2518087	2518090	.	?	.	Parent=repeat_region330
CM119785	LTRharvest	LTR_retrotransposon	2518091	2524001	.	?	.	ID=LTR_retrotransposon330;Parent=repeat_region330;ltr_similarity=86.23;seq_number=2
CM119785	LTRharvest	long_terminal_repeat	2518091	2518470	.	?	.	Parent=LTR_retrotransposon330
CM119785	LTRharvest	long_terminal_repeat	2523617	2524001	.	?	.	Parent=LTR_retrotransposon330
CM119785	LTRharvest	target_site_duplication	2524002	2524005	.	?	.	Parent=repeat_region330
###
CM119785	LTRharvest	repeat_region	2533546	2540576	.	?	.	ID=repeat_region331
CM119785	LTRharvest	target_site_duplication	2533546	2533549	.	?	.	Parent=repeat_region331
CM119785	LTRharvest	LTR_retrotransposon	2533550	2540572	.	?	.	ID=LTR_retrotransposon331;Parent=repeat_region331;ltr_similarity=92.21;seq_number=2
CM119785	LTRharvest	long_terminal_repeat	2533550	2533698	.	?	.	Parent=LTR_retrotransposon331
CM119785	LTRharvest	long_terminal_repeat	2540419	2540572	.	?	.	Parent=LTR_retrotransposon331
CM119785	LTRharvest	target_site_duplication	2540573	2540576	.	?	.	Parent=repeat_region331
###
CM119785	LTRharvest	repeat_region	2541280	2549984	.	?	.	ID=repeat_region332
CM119785	LTRharvest	target_site_duplication	2541280	2541283	.	?	.	Parent=repeat_region332
CM119785	LTRharvest	LTR_retrotransposon	2541284	2549980	.	?	.	ID=LTR_retrotransposon332;Parent=repeat_region332;ltr_similarity=90.56;seq_number=2
CM119785	LTRharvest	long_terminal_repeat	2541284	2541569	.	?	.	Parent=LTR_retrotransposon332
CM119785	LTRharvest	long_terminal_repeat	2549699	2549980	.	?	.	Parent=LTR_retrotransposon332
CM119785	LTRharvest	target_site_duplication	2549981	2549984	.	?	.	Parent=repeat_region332
###
CM119785	LTRharvest	repeat_region	2562462	2568415	.	?	.	ID=repeat_region333
CM119785	LTRharvest	target_site_duplication	2562462	2562465	.	?	.	Parent=repeat_region333
CM119785	LTRharvest	LTR_retrotransposon	2562466	2568411	.	?	.	ID=LTR_retrotransposon333;Parent=repeat_region333;ltr_similarity=100.00;seq_number=2
CM119785	LTRharvest	long_terminal_repeat	2562466	2562937	.	?	.	Parent=LTR_retrotransposon333
CM119785	LTRharvest	long_terminal_repeat	2567940	2568411	.	?	.	Parent=LTR_retrotransposon333
CM119785	LTRharvest	target_site_duplication	2568412	2568415	.	?	.	Parent=repeat_region333
###
CM119785	LTRharvest	repeat_region	2648363	2654357	.	?	.	ID=repeat_region334
CM119785	LTRharvest	target_site_duplication	2648363	2648366	.	?	.	Parent=repeat_region334
CM119785	LTRharvest	LTR_retrotransposon	2648367	2654353	.	?	.	ID=LTR_retrotransposon334;Parent=repeat_region334;ltr_similarity=85.04;seq_number=2
CM119785	LTRharvest	long_terminal_repeat	2648367	2648787	.	?	.	Parent=LTR_retrotransposon334
CM119785	LTRharvest	long_terminal_repeat	2653934	2654353	.	?	.	Parent=LTR_retrotransposon334
CM119785	LTRharvest	target_site_duplication	2654354	2654357	.	?	.	Parent=repeat_region334
###
CM119785	LTRharvest	repeat_region	2656299	2671161	.	?	.	ID=repeat_region335
CM119785	LTRharvest	target_site_duplication	2656299	2656302	.	?	.	Parent=repeat_region335
CM119785	LTRharvest	LTR_retrotransposon	2656303	2671157	.	?	.	ID=LTR_retrotransposon335;Parent=repeat_region335;ltr_similarity=91.33;seq_number=2
CM119785	LTRharvest	long_terminal_repeat	2656303	2656475	.	?	.	Parent=LTR_retrotransposon335
CM119785	LTRharvest	long_terminal_repeat	2670990	2671157	.	?	.	Parent=LTR_retrotransposon335
CM119785	LTRharvest	target_site_duplication	2671158	2671161	.	?	.	Parent=repeat_region335
###
CM119785	LTRharvest	repeat_region	2680704	2686474	.	?	.	ID=repeat_region336
CM119785	LTRharvest	target_site_duplication	2680704	2680707	.	?	.	Parent=repeat_region336
CM119785	LTRharvest	LTR_retrotransposon	2680708	2686470	.	?	.	ID=LTR_retrotransposon336;Parent=repeat_region336;ltr_similarity=91.02;seq_number=2
CM119785	LTRharvest	long_terminal_repeat	2680708	2681031	.	?	.	Parent=LTR_retrotransposon336
CM119785	LTRharvest	long_terminal_repeat	2686137	2686470	.	?	.	Parent=LTR_retrotransposon336
CM119785	LTRharvest	target_site_duplication	2686471	2686474	.	?	.	Parent=repeat_region336
###
CM119785	LTRharvest	repeat_region	2695101	2702131	.	?	.	ID=repeat_region337
CM119785	LTRharvest	target_site_duplication	2695101	2695104	.	?	.	Parent=repeat_region337
CM119785	LTRharvest	LTR_retrotransposon	2695105	2702127	.	?	.	ID=LTR_retrotransposon337;Parent=repeat_region337;ltr_similarity=94.56;seq_number=2
CM119785	LTRharvest	long_terminal_repeat	2695105	2695251	.	?	.	Parent=LTR_retrotransposon337
CM119785	LTRharvest	long_terminal_repeat	2701983	2702127	.	?	.	Parent=LTR_retrotransposon337
CM119785	LTRharvest	target_site_duplication	2702128	2702131	.	?	.	Parent=repeat_region337
###
CM119785	LTRharvest	repeat_region	2724443	2736762	.	?	.	ID=repeat_region338
CM119785	LTRharvest	target_site_duplication	2724443	2724447	.	?	.	Parent=repeat_region338
CM119785	LTRharvest	LTR_retrotransposon	2724448	2736757	.	?	.	ID=LTR_retrotransposon338;Parent=repeat_region338;ltr_similarity=98.00;seq_number=2
CM119785	LTRharvest	long_terminal_repeat	2724448	2724547	.	?	.	Parent=LTR_retrotransposon338
CM119785	LTRharvest	long_terminal_repeat	2736658	2736757	.	?	.	Parent=LTR_retrotransposon338
CM119785	LTRharvest	target_site_duplication	2736758	2736762	.	?	.	Parent=repeat_region338
###
CM119785	LTRharvest	repeat_region	2741930	2749098	.	?	.	ID=repeat_region339
CM119785	LTRharvest	target_site_duplication	2741930	2741933	.	?	.	Parent=repeat_region339
CM119785	LTRharvest	LTR_retrotransposon	2741934	2749094	.	?	.	ID=LTR_retrotransposon339;Parent=repeat_region339;ltr_similarity=88.85;seq_number=2
CM119785	LTRharvest	long_terminal_repeat	2741934	2742214	.	?	.	Parent=LTR_retrotransposon339
CM119785	LTRharvest	long_terminal_repeat	2748808	2749094	.	?	.	Parent=LTR_retrotransposon339
CM119785	LTRharvest	target_site_duplication	2749095	2749098	.	?	.	Parent=repeat_region339
###
CM119785	LTRharvest	repeat_region	2751034	2757028	.	?	.	ID=repeat_region340
CM119785	LTRharvest	target_site_duplication	2751034	2751037	.	?	.	Parent=repeat_region340
CM119785	LTRharvest	LTR_retrotransposon	2751038	2757024	.	?	.	ID=LTR_retrotransposon340;Parent=repeat_region340;ltr_similarity=85.27;seq_number=2
CM119785	LTRharvest	long_terminal_repeat	2751038	2751457	.	?	.	Parent=LTR_retrotransposon340
CM119785	LTRharvest	long_terminal_repeat	2756604	2757024	.	?	.	Parent=LTR_retrotransposon340
CM119785	LTRharvest	target_site_duplication	2757025	2757028	.	?	.	Parent=repeat_region340
###
CM119785	LTRharvest	repeat_region	2794038	2796164	.	?	.	ID=repeat_region341
CM119785	LTRharvest	target_site_duplication	2794038	2794041	.	?	.	Parent=repeat_region341
CM119785	LTRharvest	LTR_retrotransposon	2794042	2796160	.	?	.	ID=LTR_retrotransposon341;Parent=repeat_region341;ltr_similarity=88.83;seq_number=2
CM119785	LTRharvest	long_terminal_repeat	2794042	2794426	.	?	.	Parent=LTR_retrotransposon341
CM119785	LTRharvest	long_terminal_repeat	2795776	2796160	.	?	.	Parent=LTR_retrotransposon341
CM119785	LTRharvest	target_site_duplication	2796161	2796164	.	?	.	Parent=repeat_region341
###
CM119785	LTRharvest	repeat_region	2800329	2810765	.	?	.	ID=repeat_region342
CM119785	LTRharvest	target_site_duplication	2800329	2800332	.	?	.	Parent=repeat_region342
CM119785	LTRharvest	LTR_retrotransposon	2800333	2810761	.	?	.	ID=LTR_retrotransposon342;Parent=repeat_region342;ltr_similarity=89.26;seq_number=2
CM119785	LTRharvest	long_terminal_repeat	2800333	2800481	.	?	.	Parent=LTR_retrotransposon342
CM119785	LTRharvest	long_terminal_repeat	2810616	2810761	.	?	.	Parent=LTR_retrotransposon342
CM119785	LTRharvest	target_site_duplication	2810762	2810765	.	?	.	Parent=repeat_region342
###
CM119785	LTRharvest	repeat_region	2811834	2818595	.	?	.	ID=repeat_region343
CM119785	LTRharvest	target_site_duplication	2811834	2811837	.	?	.	Parent=repeat_region343
CM119785	LTRharvest	LTR_retrotransposon	2811838	2818591	.	?	.	ID=LTR_retrotransposon343;Parent=repeat_region343;ltr_similarity=95.56;seq_number=2
CM119785	LTRharvest	long_terminal_repeat	2811838	2812105	.	?	.	Parent=LTR_retrotransposon343
CM119785	LTRharvest	long_terminal_repeat	2818322	2818591	.	?	.	Parent=LTR_retrotransposon343
CM119785	LTRharvest	target_site_duplication	2818592	2818595	.	?	.	Parent=repeat_region343
###
CM119785	LTRharvest	repeat_region	2822378	2829375	.	?	.	ID=repeat_region344
CM119785	LTRharvest	target_site_duplication	2822378	2822381	.	?	.	Parent=repeat_region344
CM119785	LTRharvest	LTR_retrotransposon	2822382	2829371	.	?	.	ID=LTR_retrotransposon344;Parent=repeat_region344;ltr_similarity=90.76;seq_number=2
CM119785	LTRharvest	long_terminal_repeat	2822382	2822500	.	?	.	Parent=LTR_retrotransposon344
CM119785	LTRharvest	long_terminal_repeat	2829255	2829371	.	?	.	Parent=LTR_retrotransposon344
CM119785	LTRharvest	target_site_duplication	2829372	2829375	.	?	.	Parent=repeat_region344
###
CM119785	LTRharvest	repeat_region	2874397	2881389	.	?	.	ID=repeat_region345
CM119785	LTRharvest	target_site_duplication	2874397	2874400	.	?	.	Parent=repeat_region345
CM119785	LTRharvest	LTR_retrotransposon	2874401	2881385	.	?	.	ID=LTR_retrotransposon345;Parent=repeat_region345;ltr_similarity=90.77;seq_number=2
CM119785	LTRharvest	long_terminal_repeat	2874401	2874530	.	?	.	Parent=LTR_retrotransposon345
CM119785	LTRharvest	long_terminal_repeat	2881256	2881385	.	?	.	Parent=LTR_retrotransposon345
CM119785	LTRharvest	target_site_duplication	2881386	2881389	.	?	.	Parent=repeat_region345
###
CM119785	LTRharvest	repeat_region	2881576	2889064	.	?	.	ID=repeat_region346
CM119785	LTRharvest	target_site_duplication	2881576	2881579	.	?	.	Parent=repeat_region346
CM119785	LTRharvest	LTR_retrotransposon	2881580	2889060	.	?	.	ID=LTR_retrotransposon346;Parent=repeat_region346;ltr_similarity=91.22;seq_number=2
CM119785	LTRharvest	long_terminal_repeat	2881580	2881875	.	?	.	Parent=LTR_retrotransposon346
CM119785	LTRharvest	long_terminal_repeat	2888773	2889060	.	?	.	Parent=LTR_retrotransposon346
CM119785	LTRharvest	target_site_duplication	2889061	2889064	.	?	.	Parent=repeat_region346
###
CM119785	LTRharvest	repeat_region	2890428	2899284	.	?	.	ID=repeat_region347
CM119785	LTRharvest	target_site_duplication	2890428	2890431	.	?	.	Parent=repeat_region347
CM119785	LTRharvest	LTR_retrotransposon	2890432	2899280	.	?	.	ID=LTR_retrotransposon347;Parent=repeat_region347;ltr_similarity=92.55;seq_number=2
CM119785	LTRharvest	long_terminal_repeat	2890432	2890711	.	?	.	Parent=LTR_retrotransposon347
CM119785	LTRharvest	long_terminal_repeat	2898999	2899280	.	?	.	Parent=LTR_retrotransposon347
CM119785	LTRharvest	target_site_duplication	2899281	2899284	.	?	.	Parent=repeat_region347
###
CM119785	LTRharvest	repeat_region	2928102	2932168	.	?	.	ID=repeat_region348
CM119785	LTRharvest	target_site_duplication	2928102	2928105	.	?	.	Parent=repeat_region348
CM119785	LTRharvest	LTR_retrotransposon	2928106	2932164	.	?	.	ID=LTR_retrotransposon348;Parent=repeat_region348;ltr_similarity=87.65;seq_number=2
CM119785	LTRharvest	long_terminal_repeat	2928106	2928275	.	?	.	Parent=LTR_retrotransposon348
CM119785	LTRharvest	long_terminal_repeat	2932003	2932164	.	?	.	Parent=LTR_retrotransposon348
CM119785	LTRharvest	target_site_duplication	2932165	2932168	.	?	.	Parent=repeat_region348
###
CM119785	LTRharvest	repeat_region	2933425	2940637	.	?	.	ID=repeat_region349
CM119785	LTRharvest	target_site_duplication	2933425	2933428	.	?	.	Parent=repeat_region349
CM119785	LTRharvest	LTR_retrotransposon	2933429	2940633	.	?	.	ID=LTR_retrotransposon349;Parent=repeat_region349;ltr_similarity=91.33;seq_number=2
CM119785	LTRharvest	long_terminal_repeat	2933429	2933843	.	?	.	Parent=LTR_retrotransposon349
CM119785	LTRharvest	long_terminal_repeat	2940207	2940633	.	?	.	Parent=LTR_retrotransposon349
CM119785	LTRharvest	target_site_duplication	2940634	2940637	.	?	.	Parent=repeat_region349
###
CM119785	LTRharvest	repeat_region	2941641	2948681	.	?	.	ID=repeat_region350
CM119785	LTRharvest	target_site_duplication	2941641	2941644	.	?	.	Parent=repeat_region350
CM119785	LTRharvest	LTR_retrotransposon	2941645	2948677	.	?	.	ID=LTR_retrotransposon350;Parent=repeat_region350;ltr_similarity=85.98;seq_number=2
CM119785	LTRharvest	long_terminal_repeat	2941645	2941808	.	?	.	Parent=LTR_retrotransposon350
CM119785	LTRharvest	long_terminal_repeat	2948524	2948677	.	?	.	Parent=LTR_retrotransposon350
CM119785	LTRharvest	target_site_duplication	2948678	2948681	.	?	.	Parent=repeat_region350
###
CM119785	LTRharvest	repeat_region	2949558	2956712	.	?	.	ID=repeat_region351
CM119785	LTRharvest	target_site_duplication	2949558	2949561	.	?	.	Parent=repeat_region351
CM119785	LTRharvest	LTR_retrotransposon	2949562	2956708	.	?	.	ID=LTR_retrotransposon351;Parent=repeat_region351;ltr_similarity=86.32;seq_number=2
CM119785	LTRharvest	long_terminal_repeat	2949562	2949840	.	?	.	Parent=LTR_retrotransposon351
CM119785	LTRharvest	long_terminal_repeat	2956424	2956708	.	?	.	Parent=LTR_retrotransposon351
CM119785	LTRharvest	target_site_duplication	2956709	2956712	.	?	.	Parent=repeat_region351
###
CM119785	LTRharvest	repeat_region	2962861	2967268	.	?	.	ID=repeat_region352
CM119785	LTRharvest	target_site_duplication	2962861	2962864	.	?	.	Parent=repeat_region352
CM119785	LTRharvest	LTR_retrotransposon	2962865	2967264	.	?	.	ID=LTR_retrotransposon352;Parent=repeat_region352;ltr_similarity=92.00;seq_number=2
CM119785	LTRharvest	long_terminal_repeat	2962865	2963039	.	?	.	Parent=LTR_retrotransposon352
CM119785	LTRharvest	long_terminal_repeat	2967090	2967264	.	?	.	Parent=LTR_retrotransposon352
CM119785	LTRharvest	target_site_duplication	2967265	2967268	.	?	.	Parent=repeat_region352
###
CM119785	LTRharvest	repeat_region	2973961	2980993	.	?	.	ID=repeat_region353
CM119785	LTRharvest	target_site_duplication	2973961	2973964	.	?	.	Parent=repeat_region353
CM119785	LTRharvest	LTR_retrotransposon	2973965	2980989	.	?	.	ID=LTR_retrotransposon353;Parent=repeat_region353;ltr_similarity=86.13;seq_number=2
CM119785	LTRharvest	long_terminal_repeat	2973965	2974137	.	?	.	Parent=LTR_retrotransposon353
CM119785	LTRharvest	long_terminal_repeat	2980820	2980989	.	?	.	Parent=LTR_retrotransposon353
CM119785	LTRharvest	target_site_duplication	2980990	2980993	.	?	.	Parent=repeat_region353
###
CM119785	LTRharvest	repeat_region	2982692	2995775	.	?	.	ID=repeat_region354
CM119785	LTRharvest	target_site_duplication	2982692	2982695	.	?	.	Parent=repeat_region354
CM119785	LTRharvest	LTR_retrotransposon	2982696	2995771	.	?	.	ID=LTR_retrotransposon354;Parent=repeat_region354;ltr_similarity=89.58;seq_number=2
CM119785	LTRharvest	long_terminal_repeat	2982696	2982954	.	?	.	Parent=LTR_retrotransposon354
CM119785	LTRharvest	long_terminal_repeat	2995522	2995771	.	?	.	Parent=LTR_retrotransposon354
CM119785	LTRharvest	target_site_duplication	2995772	2995775	.	?	.	Parent=repeat_region354
###
CM119785	LTRharvest	repeat_region	3011784	3017980	.	?	.	ID=repeat_region355
CM119785	LTRharvest	target_site_duplication	3011784	3011787	.	?	.	Parent=repeat_region355
CM119785	LTRharvest	LTR_retrotransposon	3011788	3017976	.	?	.	ID=LTR_retrotransposon355;Parent=repeat_region355;ltr_similarity=94.71;seq_number=2
CM119785	LTRharvest	long_terminal_repeat	3011788	3012203	.	?	.	Parent=LTR_retrotransposon355
CM119785	LTRharvest	long_terminal_repeat	3017568	3017976	.	?	.	Parent=LTR_retrotransposon355
CM119785	LTRharvest	target_site_duplication	3017977	3017980	.	?	.	Parent=repeat_region355
###
CM119785	LTRharvest	repeat_region	3028965	3036438	.	?	.	ID=repeat_region356
CM119785	LTRharvest	target_site_duplication	3028965	3028968	.	?	.	Parent=repeat_region356
CM119785	LTRharvest	LTR_retrotransposon	3028969	3036434	.	?	.	ID=LTR_retrotransposon356;Parent=repeat_region356;ltr_similarity=94.87;seq_number=2
CM119785	LTRharvest	long_terminal_repeat	3028969	3029241	.	?	.	Parent=LTR_retrotransposon356
CM119785	LTRharvest	long_terminal_repeat	3036171	3036434	.	?	.	Parent=LTR_retrotransposon356
CM119785	LTRharvest	target_site_duplication	3036435	3036438	.	?	.	Parent=repeat_region356
###
CM119785	LTRharvest	repeat_region	3038271	3044252	.	?	.	ID=repeat_region357
CM119785	LTRharvest	target_site_duplication	3038271	3038274	.	?	.	Parent=repeat_region357
CM119785	LTRharvest	LTR_retrotransposon	3038275	3044248	.	?	.	ID=LTR_retrotransposon357;Parent=repeat_region357;ltr_similarity=88.25;seq_number=2
CM119785	LTRharvest	long_terminal_repeat	3038275	3038623	.	?	.	Parent=LTR_retrotransposon357
CM119785	LTRharvest	long_terminal_repeat	3043906	3044248	.	?	.	Parent=LTR_retrotransposon357
CM119785	LTRharvest	target_site_duplication	3044249	3044252	.	?	.	Parent=repeat_region357
###
CM119785	LTRharvest	repeat_region	3051811	3059235	.	?	.	ID=repeat_region358
CM119785	LTRharvest	target_site_duplication	3051811	3051814	.	?	.	Parent=repeat_region358
CM119785	LTRharvest	LTR_retrotransposon	3051815	3059231	.	?	.	ID=LTR_retrotransposon358;Parent=repeat_region358;ltr_similarity=95.31;seq_number=2
CM119785	LTRharvest	long_terminal_repeat	3051815	3052088	.	?	.	Parent=LTR_retrotransposon358
CM119785	LTRharvest	long_terminal_repeat	3058955	3059231	.	?	.	Parent=LTR_retrotransposon358
CM119785	LTRharvest	target_site_duplication	3059232	3059235	.	?	.	Parent=repeat_region358
###
CM119785	LTRharvest	repeat_region	3086205	3089311	.	?	.	ID=repeat_region359
CM119785	LTRharvest	target_site_duplication	3086205	3086208	.	?	.	Parent=repeat_region359
CM119785	LTRharvest	LTR_retrotransposon	3086209	3089307	.	?	.	ID=LTR_retrotransposon359;Parent=repeat_region359;ltr_similarity=92.02;seq_number=2
CM119785	LTRharvest	long_terminal_repeat	3086209	3086371	.	?	.	Parent=LTR_retrotransposon359
CM119785	LTRharvest	long_terminal_repeat	3089151	3089307	.	?	.	Parent=LTR_retrotransposon359
CM119785	LTRharvest	target_site_duplication	3089308	3089311	.	?	.	Parent=repeat_region359
###
CM119785	LTRharvest	repeat_region	3103116	3108959	.	?	.	ID=repeat_region360
CM119785	LTRharvest	target_site_duplication	3103116	3103119	.	?	.	Parent=repeat_region360
CM119785	LTRharvest	LTR_retrotransposon	3103120	3108955	.	?	.	ID=LTR_retrotransposon360;Parent=repeat_region360;ltr_similarity=88.21;seq_number=2
CM119785	LTRharvest	long_terminal_repeat	3103120	3103342	.	?	.	Parent=LTR_retrotransposon360
CM119785	LTRharvest	long_terminal_repeat	3108727	3108955	.	?	.	Parent=LTR_retrotransposon360
CM119785	LTRharvest	target_site_duplication	3108956	3108959	.	?	.	Parent=repeat_region360
###
CM119785	LTRharvest	repeat_region	3113211	3119276	.	?	.	ID=repeat_region361
CM119785	LTRharvest	target_site_duplication	3113211	3113214	.	?	.	Parent=repeat_region361
CM119785	LTRharvest	LTR_retrotransposon	3113215	3119272	.	?	.	ID=LTR_retrotransposon361;Parent=repeat_region361;ltr_similarity=90.84;seq_number=2
CM119785	LTRharvest	long_terminal_repeat	3113215	3113465	.	?	.	Parent=LTR_retrotransposon361
CM119785	LTRharvest	long_terminal_repeat	3119024	3119272	.	?	.	Parent=LTR_retrotransposon361
CM119785	LTRharvest	target_site_duplication	3119273	3119276	.	?	.	Parent=repeat_region361
###
CM119785	LTRharvest	repeat_region	3139334	3154689	.	?	.	ID=repeat_region362
CM119785	LTRharvest	target_site_duplication	3139334	3139337	.	?	.	Parent=repeat_region362
CM119785	LTRharvest	LTR_retrotransposon	3139338	3154685	.	?	.	ID=LTR_retrotransposon362;Parent=repeat_region362;ltr_similarity=88.83;seq_number=2
CM119785	LTRharvest	long_terminal_repeat	3139338	3139702	.	?	.	Parent=LTR_retrotransposon362
CM119785	LTRharvest	long_terminal_repeat	3154319	3154685	.	?	.	Parent=LTR_retrotransposon362
CM119785	LTRharvest	target_site_duplication	3154686	3154689	.	?	.	Parent=repeat_region362
###
CM119785	LTRharvest	repeat_region	3210461	3212885	.	?	.	ID=repeat_region363
CM119785	LTRharvest	target_site_duplication	3210461	3210464	.	?	.	Parent=repeat_region363
CM119785	LTRharvest	LTR_retrotransposon	3210465	3212881	.	?	.	ID=LTR_retrotransposon363;Parent=repeat_region363;ltr_similarity=92.19;seq_number=2
CM119785	LTRharvest	long_terminal_repeat	3210465	3210714	.	?	.	Parent=LTR_retrotransposon363
CM119785	LTRharvest	long_terminal_repeat	3212626	3212881	.	?	.	Parent=LTR_retrotransposon363
CM119785	LTRharvest	target_site_duplication	3212882	3212885	.	?	.	Parent=repeat_region363
###
CM119785	LTRharvest	repeat_region	3219607	3225436	.	?	.	ID=repeat_region364
CM119785	LTRharvest	target_site_duplication	3219607	3219610	.	?	.	Parent=repeat_region364
CM119785	LTRharvest	LTR_retrotransposon	3219611	3225432	.	?	.	ID=LTR_retrotransposon364;Parent=repeat_region364;ltr_similarity=89.20;seq_number=2
CM119785	LTRharvest	long_terminal_repeat	3219611	3219860	.	?	.	Parent=LTR_retrotransposon364
CM119785	LTRharvest	long_terminal_repeat	3225184	3225432	.	?	.	Parent=LTR_retrotransposon364
CM119785	LTRharvest	target_site_duplication	3225433	3225436	.	?	.	Parent=repeat_region364
###
CM119785	LTRharvest	repeat_region	3230834	3244749	.	?	.	ID=repeat_region365
CM119785	LTRharvest	target_site_duplication	3230834	3230837	.	?	.	Parent=repeat_region365
CM119785	LTRharvest	LTR_retrotransposon	3230838	3244745	.	?	.	ID=LTR_retrotransposon365;Parent=repeat_region365;ltr_similarity=89.62;seq_number=2
CM119785	LTRharvest	long_terminal_repeat	3230838	3231723	.	?	.	Parent=LTR_retrotransposon365
CM119785	LTRharvest	long_terminal_repeat	3243850	3244745	.	?	.	Parent=LTR_retrotransposon365
CM119785	LTRharvest	target_site_duplication	3244746	3244749	.	?	.	Parent=repeat_region365
###
CM119785	LTRharvest	repeat_region	3255535	3269603	.	?	.	ID=repeat_region366
CM119785	LTRharvest	target_site_duplication	3255535	3255538	.	?	.	Parent=repeat_region366
CM119785	LTRharvest	LTR_retrotransposon	3255539	3269599	.	?	.	ID=LTR_retrotransposon366;Parent=repeat_region366;ltr_similarity=92.74;seq_number=2
CM119785	LTRharvest	long_terminal_repeat	3255539	3255717	.	?	.	Parent=LTR_retrotransposon366
CM119785	LTRharvest	long_terminal_repeat	3269423	3269599	.	?	.	Parent=LTR_retrotransposon366
CM119785	LTRharvest	target_site_duplication	3269600	3269603	.	?	.	Parent=repeat_region366
###
CM119785	LTRharvest	repeat_region	3286576	3293607	.	?	.	ID=repeat_region367
CM119785	LTRharvest	target_site_duplication	3286576	3286579	.	?	.	Parent=repeat_region367
CM119785	LTRharvest	LTR_retrotransposon	3286580	3293603	.	?	.	ID=LTR_retrotransposon367;Parent=repeat_region367;ltr_similarity=92.26;seq_number=2
CM119785	LTRharvest	long_terminal_repeat	3286580	3286731	.	?	.	Parent=LTR_retrotransposon367
CM119785	LTRharvest	long_terminal_repeat	3293449	3293603	.	?	.	Parent=LTR_retrotransposon367
CM119785	LTRharvest	target_site_duplication	3293604	3293607	.	?	.	Parent=repeat_region367
###
CM119785	LTRharvest	repeat_region	3293993	3305014	.	?	.	ID=repeat_region368
CM119785	LTRharvest	target_site_duplication	3293993	3293996	.	?	.	Parent=repeat_region368
CM119785	LTRharvest	LTR_retrotransposon	3293997	3305010	.	?	.	ID=LTR_retrotransposon368;Parent=repeat_region368;ltr_similarity=91.59;seq_number=2
CM119785	LTRharvest	long_terminal_repeat	3293997	3294412	.	?	.	Parent=LTR_retrotransposon368
CM119785	LTRharvest	long_terminal_repeat	3304599	3305010	.	?	.	Parent=LTR_retrotransposon368
CM119785	LTRharvest	target_site_duplication	3305011	3305014	.	?	.	Parent=repeat_region368
###
CM119785	LTRharvest	repeat_region	3318773	3328428	.	?	.	ID=repeat_region369
CM119785	LTRharvest	target_site_duplication	3318773	3318776	.	?	.	Parent=repeat_region369
CM119785	LTRharvest	LTR_retrotransposon	3318777	3328424	.	?	.	ID=LTR_retrotransposon369;Parent=repeat_region369;ltr_similarity=93.17;seq_number=2
CM119785	LTRharvest	long_terminal_repeat	3318777	3319069	.	?	.	Parent=LTR_retrotransposon369
CM119785	LTRharvest	long_terminal_repeat	3328138	3328424	.	?	.	Parent=LTR_retrotransposon369
CM119785	LTRharvest	target_site_duplication	3328425	3328428	.	?	.	Parent=repeat_region369
###
CM119785	LTRharvest	repeat_region	3340320	3347745	.	?	.	ID=repeat_region370
CM119785	LTRharvest	target_site_duplication	3340320	3340324	.	?	.	Parent=repeat_region370
CM119785	LTRharvest	LTR_retrotransposon	3340325	3347740	.	?	.	ID=LTR_retrotransposon370;Parent=repeat_region370;ltr_similarity=96.70;seq_number=2
CM119785	LTRharvest	long_terminal_repeat	3340325	3340597	.	?	.	Parent=LTR_retrotransposon370
CM119785	LTRharvest	long_terminal_repeat	3347468	3347740	.	?	.	Parent=LTR_retrotransposon370
CM119785	LTRharvest	target_site_duplication	3347741	3347745	.	?	.	Parent=repeat_region370
###
CM119785	LTRharvest	repeat_region	3350100	3363110	.	?	.	ID=repeat_region371
CM119785	LTRharvest	target_site_duplication	3350100	3350103	.	?	.	Parent=repeat_region371
CM119785	LTRharvest	LTR_retrotransposon	3350104	3363106	.	?	.	ID=LTR_retrotransposon371;Parent=repeat_region371;ltr_similarity=90.22;seq_number=2
CM119785	LTRharvest	long_terminal_repeat	3350104	3350379	.	?	.	Parent=LTR_retrotransposon371
CM119785	LTRharvest	long_terminal_repeat	3362832	3363106	.	?	.	Parent=LTR_retrotransposon371
CM119785	LTRharvest	target_site_duplication	3363107	3363110	.	?	.	Parent=repeat_region371
###
CM119785	LTRharvest	repeat_region	3380511	3387974	.	?	.	ID=repeat_region372
CM119785	LTRharvest	target_site_duplication	3380511	3380514	.	?	.	Parent=repeat_region372
CM119785	LTRharvest	LTR_retrotransposon	3380515	3387970	.	?	.	ID=LTR_retrotransposon372;Parent=repeat_region372;ltr_similarity=92.50;seq_number=2
CM119785	LTRharvest	long_terminal_repeat	3380515	3380786	.	?	.	Parent=LTR_retrotransposon372
CM119785	LTRharvest	long_terminal_repeat	3387691	3387970	.	?	.	Parent=LTR_retrotransposon372
CM119785	LTRharvest	target_site_duplication	3387971	3387974	.	?	.	Parent=repeat_region372
###
CM119785	LTRharvest	repeat_region	3394173	3401539	.	?	.	ID=repeat_region373
CM119785	LTRharvest	target_site_duplication	3394173	3394178	.	?	.	Parent=repeat_region373
CM119785	LTRharvest	LTR_retrotransposon	3394179	3401533	.	?	.	ID=LTR_retrotransposon373;Parent=repeat_region373;ltr_similarity=92.27;seq_number=2
CM119785	LTRharvest	long_terminal_repeat	3394179	3394367	.	?	.	Parent=LTR_retrotransposon373
CM119785	LTRharvest	long_terminal_repeat	3401340	3401533	.	?	.	Parent=LTR_retrotransposon373
CM119785	LTRharvest	target_site_duplication	3401534	3401539	.	?	.	Parent=repeat_region373
###
CM119785	LTRharvest	repeat_region	3733523	3738662	.	?	.	ID=repeat_region374
CM119785	LTRharvest	target_site_duplication	3733523	3733526	.	?	.	Parent=repeat_region374
CM119785	LTRharvest	LTR_retrotransposon	3733527	3738658	.	?	.	ID=LTR_retrotransposon374;Parent=repeat_region374;ltr_similarity=93.58;seq_number=2
CM119785	LTRharvest	long_terminal_repeat	3733527	3733628	.	?	.	Parent=LTR_retrotransposon374
CM119785	LTRharvest	long_terminal_repeat	3738550	3738658	.	?	.	Parent=LTR_retrotransposon374
CM119785	LTRharvest	target_site_duplication	3738659	3738662	.	?	.	Parent=repeat_region374
###
CM119785	LTRharvest	repeat_region	3761734	3767751	.	?	.	ID=repeat_region375
CM119785	LTRharvest	target_site_duplication	3761734	3761737	.	?	.	Parent=repeat_region375
CM119785	LTRharvest	LTR_retrotransposon	3761738	3767747	.	?	.	ID=LTR_retrotransposon375;Parent=repeat_region375;ltr_similarity=86.25;seq_number=2
CM119785	LTRharvest	long_terminal_repeat	3761738	3761890	.	?	.	Parent=LTR_retrotransposon375
CM119785	LTRharvest	long_terminal_repeat	3767588	3767747	.	?	.	Parent=LTR_retrotransposon375
CM119785	LTRharvest	target_site_duplication	3767748	3767751	.	?	.	Parent=repeat_region375
###
CM119785	LTRharvest	repeat_region	3769903	3776545	.	?	.	ID=repeat_region376
CM119785	LTRharvest	target_site_duplication	3769903	3769906	.	?	.	Parent=repeat_region376
CM119785	LTRharvest	LTR_retrotransposon	3769907	3776541	.	?	.	ID=LTR_retrotransposon376;Parent=repeat_region376;ltr_similarity=87.85;seq_number=2
CM119785	LTRharvest	long_terminal_repeat	3769907	3770153	.	?	.	Parent=LTR_retrotransposon376
CM119785	LTRharvest	long_terminal_repeat	3776308	3776541	.	?	.	Parent=LTR_retrotransposon376
CM119785	LTRharvest	target_site_duplication	3776542	3776545	.	?	.	Parent=repeat_region376
###
CM119785	LTRharvest	repeat_region	3955907	3961702	.	?	.	ID=repeat_region377
CM119785	LTRharvest	target_site_duplication	3955907	3955910	.	?	.	Parent=repeat_region377
CM119785	LTRharvest	LTR_retrotransposon	3955911	3961698	.	?	.	ID=LTR_retrotransposon377;Parent=repeat_region377;ltr_similarity=86.49;seq_number=2
CM119785	LTRharvest	long_terminal_repeat	3955911	3956132	.	?	.	Parent=LTR_retrotransposon377
CM119785	LTRharvest	long_terminal_repeat	3961488	3961698	.	?	.	Parent=LTR_retrotransposon377
CM119785	LTRharvest	target_site_duplication	3961699	3961702	.	?	.	Parent=repeat_region377
###
CM119785	LTRharvest	repeat_region	3979092	3986240	.	?	.	ID=repeat_region378
CM119785	LTRharvest	target_site_duplication	3979092	3979095	.	?	.	Parent=repeat_region378
CM119785	LTRharvest	LTR_retrotransposon	3979096	3986236	.	?	.	ID=LTR_retrotransposon378;Parent=repeat_region378;ltr_similarity=90.18;seq_number=2
CM119785	LTRharvest	long_terminal_repeat	3979096	3979376	.	?	.	Parent=LTR_retrotransposon378
CM119785	LTRharvest	long_terminal_repeat	3985952	3986236	.	?	.	Parent=LTR_retrotransposon378
CM119785	LTRharvest	target_site_duplication	3986237	3986240	.	?	.	Parent=repeat_region378
###
CM119785	LTRharvest	repeat_region	3996472	4002258	.	?	.	ID=repeat_region379
CM119785	LTRharvest	target_site_duplication	3996472	3996475	.	?	.	Parent=repeat_region379
CM119785	LTRharvest	LTR_retrotransposon	3996476	4002254	.	?	.	ID=LTR_retrotransposon379;Parent=repeat_region379;ltr_similarity=88.07;seq_number=2
CM119785	LTRharvest	long_terminal_repeat	3996476	3996644	.	?	.	Parent=LTR_retrotransposon379
CM119785	LTRharvest	long_terminal_repeat	4002079	4002254	.	?	.	Parent=LTR_retrotransposon379
CM119785	LTRharvest	target_site_duplication	4002255	4002258	.	?	.	Parent=repeat_region379
###
CM119785	LTRharvest	repeat_region	4003923	4010957	.	?	.	ID=repeat_region380
CM119785	LTRharvest	target_site_duplication	4003923	4003926	.	?	.	Parent=repeat_region380
CM119785	LTRharvest	LTR_retrotransposon	4003927	4010953	.	?	.	ID=LTR_retrotransposon380;Parent=repeat_region380;ltr_similarity=92.21;seq_number=2
CM119785	LTRharvest	long_terminal_repeat	4003927	4004080	.	?	.	Parent=LTR_retrotransposon380
CM119785	LTRharvest	long_terminal_repeat	4010803	4010953	.	?	.	Parent=LTR_retrotransposon380
CM119785	LTRharvest	target_site_duplication	4010954	4010957	.	?	.	Parent=repeat_region380
###
CM119785	LTRharvest	repeat_region	4011664	4019751	.	?	.	ID=repeat_region381
CM119785	LTRharvest	target_site_duplication	4011664	4011667	.	?	.	Parent=repeat_region381
CM119785	LTRharvest	LTR_retrotransposon	4011668	4019747	.	?	.	ID=LTR_retrotransposon381;Parent=repeat_region381;ltr_similarity=92.36;seq_number=2
CM119785	LTRharvest	long_terminal_repeat	4011668	4011818	.	?	.	Parent=LTR_retrotransposon381
CM119785	LTRharvest	long_terminal_repeat	4019591	4019747	.	?	.	Parent=LTR_retrotransposon381
CM119785	LTRharvest	target_site_duplication	4019748	4019751	.	?	.	Parent=repeat_region381
###
CM119785	LTRharvest	repeat_region	4038455	4040073	.	?	.	ID=repeat_region382
CM119785	LTRharvest	target_site_duplication	4038455	4038458	.	?	.	Parent=repeat_region382
CM119785	LTRharvest	LTR_retrotransposon	4038459	4040069	.	?	.	ID=LTR_retrotransposon382;Parent=repeat_region382;ltr_similarity=97.94;seq_number=2
CM119785	LTRharvest	long_terminal_repeat	4038459	4038894	.	?	.	Parent=LTR_retrotransposon382
CM119785	LTRharvest	long_terminal_repeat	4039634	4040069	.	?	.	Parent=LTR_retrotransposon382
CM119785	LTRharvest	target_site_duplication	4040070	4040073	.	?	.	Parent=repeat_region382
###
CM119785	LTRharvest	repeat_region	4046419	4053710	.	?	.	ID=repeat_region383
CM119785	LTRharvest	target_site_duplication	4046419	4046422	.	?	.	Parent=repeat_region383
CM119785	LTRharvest	LTR_retrotransposon	4046423	4053706	.	?	.	ID=LTR_retrotransposon383;Parent=repeat_region383;ltr_similarity=93.48;seq_number=2
CM119785	LTRharvest	long_terminal_repeat	4046423	4046560	.	?	.	Parent=LTR_retrotransposon383
CM119785	LTRharvest	long_terminal_repeat	4053574	4053706	.	?	.	Parent=LTR_retrotransposon383
CM119785	LTRharvest	target_site_duplication	4053707	4053710	.	?	.	Parent=repeat_region383
###
CM119785	LTRharvest	repeat_region	4060346	4073805	.	?	.	ID=repeat_region384
CM119785	LTRharvest	target_site_duplication	4060346	4060349	.	?	.	Parent=repeat_region384
CM119785	LTRharvest	LTR_retrotransposon	4060350	4073801	.	?	.	ID=LTR_retrotransposon384;Parent=repeat_region384;ltr_similarity=95.11;seq_number=2
CM119785	LTRharvest	long_terminal_repeat	4060350	4060532	.	?	.	Parent=LTR_retrotransposon384
CM119785	LTRharvest	long_terminal_repeat	4073618	4073801	.	?	.	Parent=LTR_retrotransposon384
CM119785	LTRharvest	target_site_duplication	4073802	4073805	.	?	.	Parent=repeat_region384
###
CM119785	LTRharvest	repeat_region	4416962	4430532	.	?	.	ID=repeat_region385
CM119785	LTRharvest	target_site_duplication	4416962	4416965	.	?	.	Parent=repeat_region385
CM119785	LTRharvest	LTR_retrotransposon	4416966	4430528	.	?	.	ID=LTR_retrotransposon385;Parent=repeat_region385;ltr_similarity=92.72;seq_number=2
CM119785	LTRharvest	long_terminal_repeat	4416966	4417116	.	?	.	Parent=LTR_retrotransposon385
CM119785	LTRharvest	long_terminal_repeat	4430379	4430528	.	?	.	Parent=LTR_retrotransposon385
CM119785	LTRharvest	target_site_duplication	4430529	4430532	.	?	.	Parent=repeat_region385
###
CM119785	LTRharvest	repeat_region	4952503	4959100	.	?	.	ID=repeat_region386
CM119785	LTRharvest	target_site_duplication	4952503	4952506	.	?	.	Parent=repeat_region386
CM119785	LTRharvest	LTR_retrotransposon	4952507	4959096	.	?	.	ID=LTR_retrotransposon386;Parent=repeat_region386;ltr_similarity=97.43;seq_number=2
CM119785	LTRharvest	long_terminal_repeat	4952507	4953441	.	?	.	Parent=LTR_retrotransposon386
CM119785	LTRharvest	long_terminal_repeat	4958164	4959096	.	?	.	Parent=LTR_retrotransposon386
CM119785	LTRharvest	target_site_duplication	4959097	4959100	.	?	.	Parent=repeat_region386
###
CM119785	LTRharvest	repeat_region	5040543	5046221	.	?	.	ID=repeat_region387
CM119785	LTRharvest	target_site_duplication	5040543	5040546	.	?	.	Parent=repeat_region387
CM119785	LTRharvest	LTR_retrotransposon	5040547	5046217	.	?	.	ID=LTR_retrotransposon387;Parent=repeat_region387;ltr_similarity=86.28;seq_number=2
CM119785	LTRharvest	long_terminal_repeat	5040547	5040823	.	?	.	Parent=LTR_retrotransposon387
CM119785	LTRharvest	long_terminal_repeat	5045958	5046217	.	?	.	Parent=LTR_retrotransposon387
CM119785	LTRharvest	target_site_duplication	5046218	5046221	.	?	.	Parent=repeat_region387
###
CM119785	LTRharvest	repeat_region	5063004	5077071	.	?	.	ID=repeat_region388
CM119785	LTRharvest	target_site_duplication	5063004	5063007	.	?	.	Parent=repeat_region388
CM119785	LTRharvest	LTR_retrotransposon	5063008	5077067	.	?	.	ID=LTR_retrotransposon388;Parent=repeat_region388;ltr_similarity=90.00;seq_number=2
CM119785	LTRharvest	long_terminal_repeat	5063008	5063157	.	?	.	Parent=LTR_retrotransposon388
CM119785	LTRharvest	long_terminal_repeat	5076922	5077067	.	?	.	Parent=LTR_retrotransposon388
CM119785	LTRharvest	target_site_duplication	5077068	5077071	.	?	.	Parent=repeat_region388
###
CM119785	LTRharvest	repeat_region	5086264	5096940	.	?	.	ID=repeat_region389
CM119785	LTRharvest	target_site_duplication	5086264	5086267	.	?	.	Parent=repeat_region389
CM119785	LTRharvest	LTR_retrotransposon	5086268	5096936	.	?	.	ID=LTR_retrotransposon389;Parent=repeat_region389;ltr_similarity=88.65;seq_number=2
CM119785	LTRharvest	long_terminal_repeat	5086268	5086496	.	?	.	Parent=LTR_retrotransposon389
CM119785	LTRharvest	long_terminal_repeat	5096715	5096936	.	?	.	Parent=LTR_retrotransposon389
CM119785	LTRharvest	target_site_duplication	5096937	5096940	.	?	.	Parent=repeat_region389
###
CM119785	LTRharvest	repeat_region	5111541	5119170	.	?	.	ID=repeat_region390
CM119785	LTRharvest	target_site_duplication	5111541	5111544	.	?	.	Parent=repeat_region390
CM119785	LTRharvest	LTR_retrotransposon	5111545	5119166	.	?	.	ID=LTR_retrotransposon390;Parent=repeat_region390;ltr_similarity=92.74;seq_number=2
CM119785	LTRharvest	long_terminal_repeat	5111545	5111668	.	?	.	Parent=LTR_retrotransposon390
CM119785	LTRharvest	long_terminal_repeat	5119044	5119166	.	?	.	Parent=LTR_retrotransposon390
CM119785	LTRharvest	target_site_duplication	5119167	5119170	.	?	.	Parent=repeat_region390
###
CM119785	LTRharvest	repeat_region	5156664	5164668	.	?	.	ID=repeat_region391
CM119785	LTRharvest	target_site_duplication	5156664	5156667	.	?	.	Parent=repeat_region391
CM119785	LTRharvest	LTR_retrotransposon	5156668	5164664	.	?	.	ID=LTR_retrotransposon391;Parent=repeat_region391;ltr_similarity=93.84;seq_number=2
CM119785	LTRharvest	long_terminal_repeat	5156668	5156813	.	?	.	Parent=LTR_retrotransposon391
CM119785	LTRharvest	long_terminal_repeat	5164519	5164664	.	?	.	Parent=LTR_retrotransposon391
CM119785	LTRharvest	target_site_duplication	5164665	5164668	.	?	.	Parent=repeat_region391
###
CM119785	LTRharvest	repeat_region	5173842	5182260	.	?	.	ID=repeat_region392
CM119785	LTRharvest	target_site_duplication	5173842	5173848	.	?	.	Parent=repeat_region392
CM119785	LTRharvest	LTR_retrotransposon	5173849	5182253	.	?	.	ID=LTR_retrotransposon392;Parent=repeat_region392;ltr_similarity=90.76;seq_number=2
CM119785	LTRharvest	long_terminal_repeat	5173849	5173967	.	?	.	Parent=LTR_retrotransposon392
CM119785	LTRharvest	long_terminal_repeat	5182136	5182253	.	?	.	Parent=LTR_retrotransposon392
CM119785	LTRharvest	target_site_duplication	5182254	5182260	.	?	.	Parent=repeat_region392
###
CM119785	LTRharvest	repeat_region	5190891	5204300	.	?	.	ID=repeat_region393
CM119785	LTRharvest	target_site_duplication	5190891	5190894	.	?	.	Parent=repeat_region393
CM119785	LTRharvest	LTR_retrotransposon	5190895	5204296	.	?	.	ID=LTR_retrotransposon393;Parent=repeat_region393;ltr_similarity=89.02;seq_number=2
CM119785	LTRharvest	long_terminal_repeat	5190895	5191067	.	?	.	Parent=LTR_retrotransposon393
CM119785	LTRharvest	long_terminal_repeat	5204127	5204296	.	?	.	Parent=LTR_retrotransposon393
CM119785	LTRharvest	target_site_duplication	5204297	5204300	.	?	.	Parent=repeat_region393
###
CM119785	LTRharvest	repeat_region	5210476	5217461	.	?	.	ID=repeat_region394
CM119785	LTRharvest	target_site_duplication	5210476	5210479	.	?	.	Parent=repeat_region394
CM119785	LTRharvest	LTR_retrotransposon	5210480	5217457	.	?	.	ID=LTR_retrotransposon394;Parent=repeat_region394;ltr_similarity=93.33;seq_number=2
CM119785	LTRharvest	long_terminal_repeat	5210480	5210581	.	?	.	Parent=LTR_retrotransposon394
CM119785	LTRharvest	long_terminal_repeat	5217353	5217457	.	?	.	Parent=LTR_retrotransposon394
CM119785	LTRharvest	target_site_duplication	5217458	5217461	.	?	.	Parent=repeat_region394
###
CM119785	LTRharvest	repeat_region	5219617	5234440	.	?	.	ID=repeat_region395
CM119785	LTRharvest	target_site_duplication	5219617	5219620	.	?	.	Parent=repeat_region395
CM119785	LTRharvest	LTR_retrotransposon	5219621	5234436	.	?	.	ID=LTR_retrotransposon395;Parent=repeat_region395;ltr_similarity=89.68;seq_number=2
CM119785	LTRharvest	long_terminal_repeat	5219621	5219965	.	?	.	Parent=LTR_retrotransposon395
CM119785	LTRharvest	long_terminal_repeat	5234088	5234436	.	?	.	Parent=LTR_retrotransposon395
CM119785	LTRharvest	target_site_duplication	5234437	5234440	.	?	.	Parent=repeat_region395
###
CM119785	LTRharvest	repeat_region	5235468	5247273	.	?	.	ID=repeat_region396
CM119785	LTRharvest	target_site_duplication	5235468	5235472	.	?	.	Parent=repeat_region396
CM119785	LTRharvest	LTR_retrotransposon	5235473	5247268	.	?	.	ID=LTR_retrotransposon396;Parent=repeat_region396;ltr_similarity=89.60;seq_number=2
CM119785	LTRharvest	long_terminal_repeat	5235473	5235843	.	?	.	Parent=LTR_retrotransposon396
CM119785	LTRharvest	long_terminal_repeat	5246894	5247268	.	?	.	Parent=LTR_retrotransposon396
CM119785	LTRharvest	target_site_duplication	5247269	5247273	.	?	.	Parent=repeat_region396
###
CM119785	LTRharvest	repeat_region	5253147	5260227	.	?	.	ID=repeat_region397
CM119785	LTRharvest	target_site_duplication	5253147	5253150	.	?	.	Parent=repeat_region397
CM119785	LTRharvest	LTR_retrotransposon	5253151	5260223	.	?	.	ID=LTR_retrotransposon397;Parent=repeat_region397;ltr_similarity=91.54;seq_number=2
CM119785	LTRharvest	long_terminal_repeat	5253151	5253350	.	?	.	Parent=LTR_retrotransposon397
CM119785	LTRharvest	long_terminal_repeat	5260023	5260223	.	?	.	Parent=LTR_retrotransposon397
CM119785	LTRharvest	target_site_duplication	5260224	5260227	.	?	.	Parent=repeat_region397
###
CM119785	LTRharvest	repeat_region	5294646	5300774	.	?	.	ID=repeat_region398
CM119785	LTRharvest	target_site_duplication	5294646	5294649	.	?	.	Parent=repeat_region398
CM119785	LTRharvest	LTR_retrotransposon	5294650	5300770	.	?	.	ID=LTR_retrotransposon398;Parent=repeat_region398;ltr_similarity=93.12;seq_number=2
CM119785	LTRharvest	long_terminal_repeat	5294650	5294925	.	?	.	Parent=LTR_retrotransposon398
CM119785	LTRharvest	long_terminal_repeat	5300502	5300770	.	?	.	Parent=LTR_retrotransposon398
CM119785	LTRharvest	target_site_duplication	5300771	5300774	.	?	.	Parent=repeat_region398
###
CM119785	LTRharvest	repeat_region	5309899	5323487	.	?	.	ID=repeat_region399
CM119785	LTRharvest	target_site_duplication	5309899	5309902	.	?	.	Parent=repeat_region399
CM119785	LTRharvest	LTR_retrotransposon	5309903	5323483	.	?	.	ID=LTR_retrotransposon399;Parent=repeat_region399;ltr_similarity=93.59;seq_number=2
CM119785	LTRharvest	long_terminal_repeat	5309903	5310181	.	?	.	Parent=LTR_retrotransposon399
CM119785	LTRharvest	long_terminal_repeat	5323203	5323483	.	?	.	Parent=LTR_retrotransposon399
CM119785	LTRharvest	target_site_duplication	5323484	5323487	.	?	.	Parent=repeat_region399
###
CM119785	LTRharvest	repeat_region	5340658	5347791	.	?	.	ID=repeat_region400
CM119785	LTRharvest	target_site_duplication	5340658	5340661	.	?	.	Parent=repeat_region400
CM119785	LTRharvest	LTR_retrotransposon	5340662	5347787	.	?	.	ID=LTR_retrotransposon400;Parent=repeat_region400;ltr_similarity=95.22;seq_number=2
CM119785	LTRharvest	long_terminal_repeat	5340662	5340933	.	?	.	Parent=LTR_retrotransposon400
CM119785	LTRharvest	long_terminal_repeat	5347516	5347787	.	?	.	Parent=LTR_retrotransposon400
CM119785	LTRharvest	target_site_duplication	5347788	5347791	.	?	.	Parent=repeat_region400
###
CM119785	LTRharvest	repeat_region	5356159	5363182	.	?	.	ID=repeat_region401
CM119785	LTRharvest	target_site_duplication	5356159	5356162	.	?	.	Parent=repeat_region401
CM119785	LTRharvest	LTR_retrotransposon	5356163	5363178	.	?	.	ID=LTR_retrotransposon401;Parent=repeat_region401;ltr_similarity=90.00;seq_number=2
CM119785	LTRharvest	long_terminal_repeat	5356163	5356312	.	?	.	Parent=LTR_retrotransposon401
CM119785	LTRharvest	long_terminal_repeat	5363036	5363178	.	?	.	Parent=LTR_retrotransposon401
CM119785	LTRharvest	target_site_duplication	5363179	5363182	.	?	.	Parent=repeat_region401
###
CM119785	LTRharvest	repeat_region	5721395	5728333	.	?	.	ID=repeat_region402
CM119785	LTRharvest	target_site_duplication	5721395	5721398	.	?	.	Parent=repeat_region402
CM119785	LTRharvest	LTR_retrotransposon	5721399	5728329	.	?	.	ID=LTR_retrotransposon402;Parent=repeat_region402;ltr_similarity=92.66;seq_number=2
CM119785	LTRharvest	long_terminal_repeat	5721399	5721684	.	?	.	Parent=LTR_retrotransposon402
CM119785	LTRharvest	long_terminal_repeat	5728045	5728329	.	?	.	Parent=LTR_retrotransposon402
CM119785	LTRharvest	target_site_duplication	5728330	5728333	.	?	.	Parent=repeat_region402
###
CM119785	LTRharvest	repeat_region	5731354	5738389	.	?	.	ID=repeat_region403
CM119785	LTRharvest	target_site_duplication	5731354	5731357	.	?	.	Parent=repeat_region403
CM119785	LTRharvest	LTR_retrotransposon	5731358	5738385	.	?	.	ID=LTR_retrotransposon403;Parent=repeat_region403;ltr_similarity=90.80;seq_number=2
CM119785	LTRharvest	long_terminal_repeat	5731358	5731527	.	?	.	Parent=LTR_retrotransposon403
CM119785	LTRharvest	long_terminal_repeat	5738212	5738385	.	?	.	Parent=LTR_retrotransposon403
CM119785	LTRharvest	target_site_duplication	5738386	5738389	.	?	.	Parent=repeat_region403
###
CM119785	LTRharvest	repeat_region	5742189	5747999	.	?	.	ID=repeat_region404
CM119785	LTRharvest	target_site_duplication	5742189	5742194	.	?	.	Parent=repeat_region404
CM119785	LTRharvest	LTR_retrotransposon	5742195	5747993	.	?	.	ID=LTR_retrotransposon404;Parent=repeat_region404;ltr_similarity=92.26;seq_number=2
CM119785	LTRharvest	long_terminal_repeat	5742195	5742362	.	?	.	Parent=LTR_retrotransposon404
CM119785	LTRharvest	long_terminal_repeat	5747827	5747993	.	?	.	Parent=LTR_retrotransposon404
CM119785	LTRharvest	target_site_duplication	5747994	5747999	.	?	.	Parent=repeat_region404
###
CM119785	LTRharvest	repeat_region	5757349	5763015	.	?	.	ID=repeat_region405
CM119785	LTRharvest	target_site_duplication	5757349	5757353	.	?	.	Parent=repeat_region405
CM119785	LTRharvest	LTR_retrotransposon	5757354	5763010	.	?	.	ID=LTR_retrotransposon405;Parent=repeat_region405;ltr_similarity=92.99;seq_number=2
CM119785	LTRharvest	long_terminal_repeat	5757354	5757510	.	?	.	Parent=LTR_retrotransposon405
CM119785	LTRharvest	long_terminal_repeat	5762854	5763010	.	?	.	Parent=LTR_retrotransposon405
CM119785	LTRharvest	target_site_duplication	5763011	5763015	.	?	.	Parent=repeat_region405
###
CM119785	LTRharvest	repeat_region	5788000	5795204	.	?	.	ID=repeat_region406
CM119785	LTRharvest	target_site_duplication	5788000	5788005	.	?	.	Parent=repeat_region406
CM119785	LTRharvest	LTR_retrotransposon	5788006	5795198	.	?	.	ID=LTR_retrotransposon406;Parent=repeat_region406;ltr_similarity=88.96;seq_number=2
CM119785	LTRharvest	long_terminal_repeat	5788006	5788340	.	?	.	Parent=LTR_retrotransposon406
CM119785	LTRharvest	long_terminal_repeat	5794864	5795198	.	?	.	Parent=LTR_retrotransposon406
CM119785	LTRharvest	target_site_duplication	5795199	5795204	.	?	.	Parent=repeat_region406
###
CM119785	LTRharvest	repeat_region	5830348	5833072	.	?	.	ID=repeat_region407
CM119785	LTRharvest	target_site_duplication	5830348	5830351	.	?	.	Parent=repeat_region407
CM119785	LTRharvest	LTR_retrotransposon	5830352	5833068	.	?	.	ID=LTR_retrotransposon407;Parent=repeat_region407;ltr_similarity=92.51;seq_number=2
CM119785	LTRharvest	long_terminal_repeat	5830352	5830724	.	?	.	Parent=LTR_retrotransposon407
CM119785	LTRharvest	long_terminal_repeat	5832695	5833068	.	?	.	Parent=LTR_retrotransposon407
CM119785	LTRharvest	target_site_duplication	5833069	5833072	.	?	.	Parent=repeat_region407
###
CM119785	LTRharvest	repeat_region	5869171	5876664	.	?	.	ID=repeat_region408
CM119785	LTRharvest	target_site_duplication	5869171	5869175	.	?	.	Parent=repeat_region408
CM119785	LTRharvest	LTR_retrotransposon	5869176	5876659	.	?	.	ID=LTR_retrotransposon408;Parent=repeat_region408;ltr_similarity=96.40;seq_number=2
CM119785	LTRharvest	long_terminal_repeat	5869176	5869453	.	?	.	Parent=LTR_retrotransposon408
CM119785	LTRharvest	long_terminal_repeat	5876382	5876659	.	?	.	Parent=LTR_retrotransposon408
CM119785	LTRharvest	target_site_duplication	5876660	5876664	.	?	.	Parent=repeat_region408
###
CM119785	LTRharvest	repeat_region	6009095	6020090	.	?	.	ID=repeat_region409
CM119785	LTRharvest	target_site_duplication	6009095	6009098	.	?	.	Parent=repeat_region409
CM119785	LTRharvest	LTR_retrotransposon	6009099	6020086	.	?	.	ID=LTR_retrotransposon409;Parent=repeat_region409;ltr_similarity=95.08;seq_number=2
CM119785	LTRharvest	long_terminal_repeat	6009099	6009220	.	?	.	Parent=LTR_retrotransposon409
CM119785	LTRharvest	long_terminal_repeat	6019965	6020086	.	?	.	Parent=LTR_retrotransposon409
CM119785	LTRharvest	target_site_duplication	6020087	6020090	.	?	.	Parent=repeat_region409
###
CM119785	LTRharvest	repeat_region	6021670	6029138	.	?	.	ID=repeat_region410
CM119785	LTRharvest	target_site_duplication	6021670	6021673	.	?	.	Parent=repeat_region410
CM119785	LTRharvest	LTR_retrotransposon	6021674	6029134	.	?	.	ID=LTR_retrotransposon410;Parent=repeat_region410;ltr_similarity=93.14;seq_number=2
CM119785	LTRharvest	long_terminal_repeat	6021674	6021943	.	?	.	Parent=LTR_retrotransposon410
CM119785	LTRharvest	long_terminal_repeat	6028858	6029134	.	?	.	Parent=LTR_retrotransposon410
CM119785	LTRharvest	target_site_duplication	6029135	6029138	.	?	.	Parent=repeat_region410
###
CM119785	LTRharvest	repeat_region	6048739	6055776	.	?	.	ID=repeat_region411
CM119785	LTRharvest	target_site_duplication	6048739	6048742	.	?	.	Parent=repeat_region411
CM119785	LTRharvest	LTR_retrotransposon	6048743	6055772	.	?	.	ID=LTR_retrotransposon411;Parent=repeat_region411;ltr_similarity=92.45;seq_number=2
CM119785	LTRharvest	long_terminal_repeat	6048743	6048901	.	?	.	Parent=LTR_retrotransposon411
CM119785	LTRharvest	long_terminal_repeat	6055618	6055772	.	?	.	Parent=LTR_retrotransposon411
CM119785	LTRharvest	target_site_duplication	6055773	6055776	.	?	.	Parent=repeat_region411
###
CM119785	LTRharvest	repeat_region	6088969	6097465	.	?	.	ID=repeat_region412
CM119785	LTRharvest	target_site_duplication	6088969	6088972	.	?	.	Parent=repeat_region412
CM119785	LTRharvest	LTR_retrotransposon	6088973	6097461	.	?	.	ID=LTR_retrotransposon412;Parent=repeat_region412;ltr_similarity=88.46;seq_number=2
CM119785	LTRharvest	long_terminal_repeat	6088973	6089203	.	?	.	Parent=LTR_retrotransposon412
CM119785	LTRharvest	long_terminal_repeat	6097228	6097461	.	?	.	Parent=LTR_retrotransposon412
CM119785	LTRharvest	target_site_duplication	6097462	6097465	.	?	.	Parent=repeat_region412
###
CM119785	LTRharvest	repeat_region	6173344	6179198	.	?	.	ID=repeat_region413
CM119785	LTRharvest	target_site_duplication	6173344	6173347	.	?	.	Parent=repeat_region413
CM119785	LTRharvest	LTR_retrotransposon	6173348	6179194	.	?	.	ID=LTR_retrotransposon413;Parent=repeat_region413;ltr_similarity=92.11;seq_number=2
CM119785	LTRharvest	long_terminal_repeat	6173348	6173572	.	?	.	Parent=LTR_retrotransposon413
CM119785	LTRharvest	long_terminal_repeat	6178967	6179194	.	?	.	Parent=LTR_retrotransposon413
CM119785	LTRharvest	target_site_duplication	6179195	6179198	.	?	.	Parent=repeat_region413
###
CM119785	LTRharvest	repeat_region	6183649	6190692	.	?	.	ID=repeat_region414
CM119785	LTRharvest	target_site_duplication	6183649	6183652	.	?	.	Parent=repeat_region414
CM119785	LTRharvest	LTR_retrotransposon	6183653	6190688	.	?	.	ID=LTR_retrotransposon414;Parent=repeat_region414;ltr_similarity=86.62;seq_number=2
CM119785	LTRharvest	long_terminal_repeat	6183653	6183809	.	?	.	Parent=LTR_retrotransposon414
CM119785	LTRharvest	long_terminal_repeat	6190538	6190688	.	?	.	Parent=LTR_retrotransposon414
CM119785	LTRharvest	target_site_duplication	6190689	6190692	.	?	.	Parent=repeat_region414
###
CM119785	LTRharvest	repeat_region	6416905	6424367	.	?	.	ID=repeat_region415
CM119785	LTRharvest	target_site_duplication	6416905	6416908	.	?	.	Parent=repeat_region415
CM119785	LTRharvest	LTR_retrotransposon	6416909	6424363	.	?	.	ID=LTR_retrotransposon415;Parent=repeat_region415;ltr_similarity=86.87;seq_number=2
CM119785	LTRharvest	long_terminal_repeat	6416909	6417322	.	?	.	Parent=LTR_retrotransposon415
CM119785	LTRharvest	long_terminal_repeat	6423945	6424363	.	?	.	Parent=LTR_retrotransposon415
CM119785	LTRharvest	target_site_duplication	6424364	6424367	.	?	.	Parent=repeat_region415
###
CM119785	LTRharvest	repeat_region	6432704	6440531	.	?	.	ID=repeat_region416
CM119785	LTRharvest	target_site_duplication	6432704	6432707	.	?	.	Parent=repeat_region416
CM119785	LTRharvest	LTR_retrotransposon	6432708	6440527	.	?	.	ID=LTR_retrotransposon416;Parent=repeat_region416;ltr_similarity=96.34;seq_number=2
CM119785	LTRharvest	long_terminal_repeat	6432708	6432976	.	?	.	Parent=LTR_retrotransposon416
CM119785	LTRharvest	long_terminal_repeat	6440255	6440527	.	?	.	Parent=LTR_retrotransposon416
CM119785	LTRharvest	target_site_duplication	6440528	6440531	.	?	.	Parent=repeat_region416
###
CM119785	LTRharvest	repeat_region	6466063	6470022	.	?	.	ID=repeat_region417
CM119785	LTRharvest	target_site_duplication	6466063	6466066	.	?	.	Parent=repeat_region417
CM119785	LTRharvest	LTR_retrotransposon	6466067	6470018	.	?	.	ID=LTR_retrotransposon417;Parent=repeat_region417;ltr_similarity=91.60;seq_number=2
CM119785	LTRharvest	long_terminal_repeat	6466067	6466197	.	?	.	Parent=LTR_retrotransposon417
CM119785	LTRharvest	long_terminal_repeat	6469888	6470018	.	?	.	Parent=LTR_retrotransposon417
CM119785	LTRharvest	target_site_duplication	6470019	6470022	.	?	.	Parent=repeat_region417
###
CM119785	LTRharvest	repeat_region	6483137	6490595	.	?	.	ID=repeat_region418
CM119785	LTRharvest	target_site_duplication	6483137	6483141	.	?	.	Parent=repeat_region418
CM119785	LTRharvest	LTR_retrotransposon	6483142	6490590	.	?	.	ID=LTR_retrotransposon418;Parent=repeat_region418;ltr_similarity=95.82;seq_number=2
CM119785	LTRharvest	long_terminal_repeat	6483142	6483404	.	?	.	Parent=LTR_retrotransposon418
CM119785	LTRharvest	long_terminal_repeat	6490328	6490590	.	?	.	Parent=LTR_retrotransposon418
CM119785	LTRharvest	target_site_duplication	6490591	6490595	.	?	.	Parent=repeat_region418
###
CM119785	LTRharvest	repeat_region	6523030	6530490	.	?	.	ID=repeat_region419
CM119785	LTRharvest	target_site_duplication	6523030	6523033	.	?	.	Parent=repeat_region419
CM119785	LTRharvest	LTR_retrotransposon	6523034	6530486	.	?	.	ID=LTR_retrotransposon419;Parent=repeat_region419;ltr_similarity=97.14;seq_number=2
CM119785	LTRharvest	long_terminal_repeat	6523034	6523313	.	?	.	Parent=LTR_retrotransposon419
CM119785	LTRharvest	long_terminal_repeat	6530213	6530486	.	?	.	Parent=LTR_retrotransposon419
CM119785	LTRharvest	target_site_duplication	6530487	6530490	.	?	.	Parent=repeat_region419
###
CM119785	LTRharvest	repeat_region	6541232	6547302	.	?	.	ID=repeat_region420
CM119785	LTRharvest	target_site_duplication	6541232	6541235	.	?	.	Parent=repeat_region420
CM119785	LTRharvest	LTR_retrotransposon	6541236	6547298	.	?	.	ID=LTR_retrotransposon420;Parent=repeat_region420;ltr_similarity=88.33;seq_number=2
CM119785	LTRharvest	long_terminal_repeat	6541236	6541654	.	?	.	Parent=LTR_retrotransposon420
CM119785	LTRharvest	long_terminal_repeat	6546862	6547298	.	?	.	Parent=LTR_retrotransposon420
CM119785	LTRharvest	target_site_duplication	6547299	6547302	.	?	.	Parent=repeat_region420
###
CM119785	LTRharvest	repeat_region	6551809	6559685	.	?	.	ID=repeat_region421
CM119785	LTRharvest	target_site_duplication	6551809	6551812	.	?	.	Parent=repeat_region421
CM119785	LTRharvest	LTR_retrotransposon	6551813	6559681	.	?	.	ID=LTR_retrotransposon421;Parent=repeat_region421;ltr_similarity=92.58;seq_number=2
CM119785	LTRharvest	long_terminal_repeat	6551813	6552095	.	?	.	Parent=LTR_retrotransposon421
CM119785	LTRharvest	long_terminal_repeat	6559405	6559681	.	?	.	Parent=LTR_retrotransposon421
CM119785	LTRharvest	target_site_duplication	6559682	6559685	.	?	.	Parent=repeat_region421
###
CM119785	LTRharvest	repeat_region	6572041	6580781	.	?	.	ID=repeat_region422
CM119785	LTRharvest	target_site_duplication	6572041	6572044	.	?	.	Parent=repeat_region422
CM119785	LTRharvest	LTR_retrotransposon	6572045	6580777	.	?	.	ID=LTR_retrotransposon422;Parent=repeat_region422;ltr_similarity=90.98;seq_number=2
CM119785	LTRharvest	long_terminal_repeat	6572045	6572297	.	?	.	Parent=LTR_retrotransposon422
CM119785	LTRharvest	long_terminal_repeat	6580512	6580777	.	?	.	Parent=LTR_retrotransposon422
CM119785	LTRharvest	target_site_duplication	6580778	6580781	.	?	.	Parent=repeat_region422
###
CM119785	LTRharvest	repeat_region	6595330	6602795	.	?	.	ID=repeat_region423
CM119785	LTRharvest	target_site_duplication	6595330	6595334	.	?	.	Parent=repeat_region423
CM119785	LTRharvest	LTR_retrotransposon	6595335	6602790	.	?	.	ID=LTR_retrotransposon423;Parent=repeat_region423;ltr_similarity=96.62;seq_number=2
CM119785	LTRharvest	long_terminal_repeat	6595335	6595600	.	?	.	Parent=LTR_retrotransposon423
CM119785	LTRharvest	long_terminal_repeat	6602525	6602790	.	?	.	Parent=LTR_retrotransposon423
CM119785	LTRharvest	target_site_duplication	6602791	6602795	.	?	.	Parent=repeat_region423
###
CM119785	LTRharvest	repeat_region	6614155	6622306	.	?	.	ID=repeat_region424
CM119785	LTRharvest	target_site_duplication	6614155	6614158	.	?	.	Parent=repeat_region424
CM119785	LTRharvest	LTR_retrotransposon	6614159	6622302	.	?	.	ID=LTR_retrotransposon424;Parent=repeat_region424;ltr_similarity=94.78;seq_number=2
CM119785	LTRharvest	long_terminal_repeat	6614159	6614292	.	?	.	Parent=LTR_retrotransposon424
CM119785	LTRharvest	long_terminal_repeat	6622172	6622302	.	?	.	Parent=LTR_retrotransposon424
CM119785	LTRharvest	target_site_duplication	6622303	6622306	.	?	.	Parent=repeat_region424
###
CM119786	LTRharvest	repeat_region	10722	12807	.	?	.	ID=repeat_region425
CM119786	LTRharvest	target_site_duplication	10722	10725	.	?	.	Parent=repeat_region425
CM119786	LTRharvest	LTR_retrotransposon	10726	12803	.	?	.	ID=LTR_retrotransposon425;Parent=repeat_region425;ltr_similarity=85.92;seq_number=3
CM119786	LTRharvest	long_terminal_repeat	10726	10867	.	?	.	Parent=LTR_retrotransposon425
CM119786	LTRharvest	long_terminal_repeat	12666	12803	.	?	.	Parent=LTR_retrotransposon425
CM119786	LTRharvest	target_site_duplication	12804	12807	.	?	.	Parent=repeat_region425
###
CM119786	LTRharvest	repeat_region	50829	54023	.	?	.	ID=repeat_region426
CM119786	LTRharvest	target_site_duplication	50829	50832	.	?	.	Parent=repeat_region426
CM119786	LTRharvest	LTR_retrotransposon	50833	54019	.	?	.	ID=LTR_retrotransposon426;Parent=repeat_region426;ltr_similarity=95.02;seq_number=3
CM119786	LTRharvest	long_terminal_repeat	50833	51124	.	?	.	Parent=LTR_retrotransposon426
CM119786	LTRharvest	long_terminal_repeat	53719	54019	.	?	.	Parent=LTR_retrotransposon426
CM119786	LTRharvest	target_site_duplication	54020	54023	.	?	.	Parent=repeat_region426
###
CM119786	LTRharvest	repeat_region	70729	79396	.	?	.	ID=repeat_region427
CM119786	LTRharvest	target_site_duplication	70729	70732	.	?	.	Parent=repeat_region427
CM119786	LTRharvest	LTR_retrotransposon	70733	79392	.	?	.	ID=LTR_retrotransposon427;Parent=repeat_region427;ltr_similarity=88.41;seq_number=3
CM119786	LTRharvest	long_terminal_repeat	70733	71077	.	?	.	Parent=LTR_retrotransposon427
CM119786	LTRharvest	long_terminal_repeat	79054	79392	.	?	.	Parent=LTR_retrotransposon427
CM119786	LTRharvest	target_site_duplication	79393	79396	.	?	.	Parent=repeat_region427
###
CM119786	LTRharvest	repeat_region	81292	94847	.	?	.	ID=repeat_region428
CM119786	LTRharvest	target_site_duplication	81292	81295	.	?	.	Parent=repeat_region428
CM119786	LTRharvest	LTR_retrotransposon	81296	94843	.	?	.	ID=LTR_retrotransposon428;Parent=repeat_region428;ltr_similarity=95.09;seq_number=3
CM119786	LTRharvest	long_terminal_repeat	81296	81702	.	?	.	Parent=LTR_retrotransposon428
CM119786	LTRharvest	long_terminal_repeat	94440	94843	.	?	.	Parent=LTR_retrotransposon428
CM119786	LTRharvest	target_site_duplication	94844	94847	.	?	.	Parent=repeat_region428
###
CM119786	LTRharvest	repeat_region	156938	164969	.	?	.	ID=repeat_region429
CM119786	LTRharvest	target_site_duplication	156938	156941	.	?	.	Parent=repeat_region429
CM119786	LTRharvest	LTR_retrotransposon	156942	164965	.	?	.	ID=LTR_retrotransposon429;Parent=repeat_region429;ltr_similarity=92.68;seq_number=3
CM119786	LTRharvest	long_terminal_repeat	156942	157102	.	?	.	Parent=LTR_retrotransposon429
CM119786	LTRharvest	long_terminal_repeat	164802	164965	.	?	.	Parent=LTR_retrotransposon429
CM119786	LTRharvest	target_site_duplication	164966	164969	.	?	.	Parent=repeat_region429
###
CM119786	LTRharvest	repeat_region	172535	185793	.	?	.	ID=repeat_region430
CM119786	LTRharvest	target_site_duplication	172535	172538	.	?	.	Parent=repeat_region430
CM119786	LTRharvest	LTR_retrotransposon	172539	185789	.	?	.	ID=LTR_retrotransposon430;Parent=repeat_region430;ltr_similarity=89.96;seq_number=3
CM119786	LTRharvest	long_terminal_repeat	172539	172813	.	?	.	Parent=LTR_retrotransposon430
CM119786	LTRharvest	long_terminal_repeat	185511	185789	.	?	.	Parent=LTR_retrotransposon430
CM119786	LTRharvest	target_site_duplication	185790	185793	.	?	.	Parent=repeat_region430
###
CM119786	LTRharvest	repeat_region	209511	217105	.	?	.	ID=repeat_region431
CM119786	LTRharvest	target_site_duplication	209511	209514	.	?	.	Parent=repeat_region431
CM119786	LTRharvest	LTR_retrotransposon	209515	217101	.	?	.	ID=LTR_retrotransposon431;Parent=repeat_region431;ltr_similarity=91.81;seq_number=3
CM119786	LTRharvest	long_terminal_repeat	209515	209744	.	?	.	Parent=LTR_retrotransposon431
CM119786	LTRharvest	long_terminal_repeat	216870	217101	.	?	.	Parent=LTR_retrotransposon431
CM119786	LTRharvest	target_site_duplication	217102	217105	.	?	.	Parent=repeat_region431
###
CM119786	LTRharvest	repeat_region	218407	224373	.	?	.	ID=repeat_region432
CM119786	LTRharvest	target_site_duplication	218407	218410	.	?	.	Parent=repeat_region432
CM119786	LTRharvest	LTR_retrotransposon	218411	224369	.	?	.	ID=LTR_retrotransposon432;Parent=repeat_region432;ltr_similarity=89.21;seq_number=3
CM119786	LTRharvest	long_terminal_repeat	218411	218890	.	?	.	Parent=LTR_retrotransposon432
CM119786	LTRharvest	long_terminal_repeat	223888	224369	.	?	.	Parent=LTR_retrotransposon432
CM119786	LTRharvest	target_site_duplication	224370	224373	.	?	.	Parent=repeat_region432
###
CM119786	LTRharvest	repeat_region	224890	232364	.	?	.	ID=repeat_region433
CM119786	LTRharvest	target_site_duplication	224890	224893	.	?	.	Parent=repeat_region433
CM119786	LTRharvest	LTR_retrotransposon	224894	232360	.	?	.	ID=LTR_retrotransposon433;Parent=repeat_region433;ltr_similarity=96.69;seq_number=3
CM119786	LTRharvest	long_terminal_repeat	224894	225165	.	?	.	Parent=LTR_retrotransposon433
CM119786	LTRharvest	long_terminal_repeat	232089	232360	.	?	.	Parent=LTR_retrotransposon433
CM119786	LTRharvest	target_site_duplication	232361	232364	.	?	.	Parent=repeat_region433
###
CM119786	LTRharvest	repeat_region	249777	257252	.	?	.	ID=repeat_region434
CM119786	LTRharvest	target_site_duplication	249777	249780	.	?	.	Parent=repeat_region434
CM119786	LTRharvest	LTR_retrotransposon	249781	257248	.	?	.	ID=LTR_retrotransposon434;Parent=repeat_region434;ltr_similarity=91.55;seq_number=3
CM119786	LTRharvest	long_terminal_repeat	249781	250057	.	?	.	Parent=LTR_retrotransposon434
CM119786	LTRharvest	long_terminal_repeat	256965	257248	.	?	.	Parent=LTR_retrotransposon434
CM119786	LTRharvest	target_site_duplication	257249	257252	.	?	.	Parent=repeat_region434
###
CM119786	LTRharvest	repeat_region	276772	280190	.	?	.	ID=repeat_region435
CM119786	LTRharvest	target_site_duplication	276772	276775	.	?	.	Parent=repeat_region435
CM119786	LTRharvest	LTR_retrotransposon	276776	280186	.	?	.	ID=LTR_retrotransposon435;Parent=repeat_region435;ltr_similarity=88.75;seq_number=3
CM119786	LTRharvest	long_terminal_repeat	276776	276935	.	?	.	Parent=LTR_retrotransposon435
CM119786	LTRharvest	long_terminal_repeat	280027	280186	.	?	.	Parent=LTR_retrotransposon435
CM119786	LTRharvest	target_site_duplication	280187	280190	.	?	.	Parent=repeat_region435
###
CM119786	LTRharvest	repeat_region	469268	477281	.	?	.	ID=repeat_region436
CM119786	LTRharvest	target_site_duplication	469268	469271	.	?	.	Parent=repeat_region436
CM119786	LTRharvest	LTR_retrotransposon	469272	477277	.	?	.	ID=LTR_retrotransposon436;Parent=repeat_region436;ltr_similarity=90.73;seq_number=3
CM119786	LTRharvest	long_terminal_repeat	469272	469422	.	?	.	Parent=LTR_retrotransposon436
CM119786	LTRharvest	long_terminal_repeat	477132	477277	.	?	.	Parent=LTR_retrotransposon436
CM119786	LTRharvest	target_site_duplication	477278	477281	.	?	.	Parent=repeat_region436
###
CM119786	LTRharvest	repeat_region	498949	514065	.	?	.	ID=repeat_region437
CM119786	LTRharvest	target_site_duplication	498949	498952	.	?	.	Parent=repeat_region437
CM119786	LTRharvest	LTR_retrotransposon	498953	514061	.	?	.	ID=LTR_retrotransposon437;Parent=repeat_region437;ltr_similarity=93.68;seq_number=3
CM119786	LTRharvest	long_terminal_repeat	498953	499126	.	?	.	Parent=LTR_retrotransposon437
CM119786	LTRharvest	long_terminal_repeat	513891	514061	.	?	.	Parent=LTR_retrotransposon437
CM119786	LTRharvest	target_site_duplication	514062	514065	.	?	.	Parent=repeat_region437
###
CM119786	LTRharvest	repeat_region	531400	537602	.	?	.	ID=repeat_region438
CM119786	LTRharvest	target_site_duplication	531400	531404	.	?	.	Parent=repeat_region438
CM119786	LTRharvest	LTR_retrotransposon	531405	537597	.	?	.	ID=LTR_retrotransposon438;Parent=repeat_region438;ltr_similarity=100.00;seq_number=3
CM119786	LTRharvest	long_terminal_repeat	531405	532001	.	?	.	Parent=LTR_retrotransposon438
CM119786	LTRharvest	long_terminal_repeat	537001	537597	.	?	.	Parent=LTR_retrotransposon438
CM119786	LTRharvest	target_site_duplication	537598	537602	.	?	.	Parent=repeat_region438
###
CM119786	LTRharvest	repeat_region	551925	558813	.	?	.	ID=repeat_region439
CM119786	LTRharvest	target_site_duplication	551925	551929	.	?	.	Parent=repeat_region439
CM119786	LTRharvest	LTR_retrotransposon	551930	558808	.	?	.	ID=LTR_retrotransposon439;Parent=repeat_region439;ltr_similarity=86.97;seq_number=3
CM119786	LTRharvest	long_terminal_repeat	551930	552658	.	?	.	Parent=LTR_retrotransposon439
CM119786	LTRharvest	long_terminal_repeat	558088	558808	.	?	.	Parent=LTR_retrotransposon439
CM119786	LTRharvest	target_site_duplication	558809	558813	.	?	.	Parent=repeat_region439
###
CM119786	LTRharvest	repeat_region	575293	581052	.	?	.	ID=repeat_region440
CM119786	LTRharvest	target_site_duplication	575293	575296	.	?	.	Parent=repeat_region440
CM119786	LTRharvest	LTR_retrotransposon	575297	581048	.	?	.	ID=LTR_retrotransposon440;Parent=repeat_region440;ltr_similarity=89.12;seq_number=3
CM119786	LTRharvest	long_terminal_repeat	575297	575485	.	?	.	Parent=LTR_retrotransposon440
CM119786	LTRharvest	long_terminal_repeat	580856	581048	.	?	.	Parent=LTR_retrotransposon440
CM119786	LTRharvest	target_site_duplication	581049	581052	.	?	.	Parent=repeat_region440
###
CM119786	LTRharvest	repeat_region	584074	588128	.	?	.	ID=repeat_region441
CM119786	LTRharvest	target_site_duplication	584074	584078	.	?	.	Parent=repeat_region441
CM119786	LTRharvest	LTR_retrotransposon	584079	588123	.	?	.	ID=LTR_retrotransposon441;Parent=repeat_region441;ltr_similarity=88.31;seq_number=3
CM119786	LTRharvest	long_terminal_repeat	584079	584229	.	?	.	Parent=LTR_retrotransposon441
CM119786	LTRharvest	long_terminal_repeat	587970	588123	.	?	.	Parent=LTR_retrotransposon441
CM119786	LTRharvest	target_site_duplication	588124	588128	.	?	.	Parent=repeat_region441
###
CM119786	LTRharvest	repeat_region	813117	819010	.	?	.	ID=repeat_region442
CM119786	LTRharvest	target_site_duplication	813117	813121	.	?	.	Parent=repeat_region442
CM119786	LTRharvest	LTR_retrotransposon	813122	819005	.	?	.	ID=LTR_retrotransposon442;Parent=repeat_region442;ltr_similarity=88.70;seq_number=3
CM119786	LTRharvest	long_terminal_repeat	813122	813351	.	?	.	Parent=LTR_retrotransposon442
CM119786	LTRharvest	long_terminal_repeat	818779	819005	.	?	.	Parent=LTR_retrotransposon442
CM119786	LTRharvest	target_site_duplication	819006	819010	.	?	.	Parent=repeat_region442
###
CM119786	LTRharvest	repeat_region	821438	828591	.	?	.	ID=repeat_region443
CM119786	LTRharvest	target_site_duplication	821438	821442	.	?	.	Parent=repeat_region443
CM119786	LTRharvest	LTR_retrotransposon	821443	828586	.	?	.	ID=LTR_retrotransposon443;Parent=repeat_region443;ltr_similarity=91.14;seq_number=3
CM119786	LTRharvest	long_terminal_repeat	821443	821713	.	?	.	Parent=LTR_retrotransposon443
CM119786	LTRharvest	long_terminal_repeat	828316	828586	.	?	.	Parent=LTR_retrotransposon443
CM119786	LTRharvest	target_site_duplication	828587	828591	.	?	.	Parent=repeat_region443
###
CM119786	LTRharvest	repeat_region	831158	837060	.	?	.	ID=repeat_region444
CM119786	LTRharvest	target_site_duplication	831158	831161	.	?	.	Parent=repeat_region444
CM119786	LTRharvest	LTR_retrotransposon	831162	837056	.	?	.	ID=LTR_retrotransposon444;Parent=repeat_region444;ltr_similarity=90.41;seq_number=3
CM119786	LTRharvest	long_terminal_repeat	831162	831502	.	?	.	Parent=LTR_retrotransposon444
CM119786	LTRharvest	long_terminal_repeat	836713	837056	.	?	.	Parent=LTR_retrotransposon444
CM119786	LTRharvest	target_site_duplication	837057	837060	.	?	.	Parent=repeat_region444
###
CM119786	LTRharvest	repeat_region	837918	845899	.	?	.	ID=repeat_region445
CM119786	LTRharvest	target_site_duplication	837918	837921	.	?	.	Parent=repeat_region445
CM119786	LTRharvest	LTR_retrotransposon	837922	845895	.	?	.	ID=LTR_retrotransposon445;Parent=repeat_region445;ltr_similarity=86.44;seq_number=3
CM119786	LTRharvest	long_terminal_repeat	837922	838025	.	?	.	Parent=LTR_retrotransposon445
CM119786	LTRharvest	long_terminal_repeat	845778	845895	.	?	.	Parent=LTR_retrotransposon445
CM119786	LTRharvest	target_site_duplication	845896	845899	.	?	.	Parent=repeat_region445
###
CM119786	LTRharvest	repeat_region	1076260	1081911	.	?	.	ID=repeat_region446
CM119786	LTRharvest	target_site_duplication	1076260	1076263	.	?	.	Parent=repeat_region446
CM119786	LTRharvest	LTR_retrotransposon	1076264	1081907	.	?	.	ID=LTR_retrotransposon446;Parent=repeat_region446;ltr_similarity=97.44;seq_number=3
CM119786	LTRharvest	long_terminal_repeat	1076264	1076536	.	?	.	Parent=LTR_retrotransposon446
CM119786	LTRharvest	long_terminal_repeat	1081635	1081907	.	?	.	Parent=LTR_retrotransposon446
CM119786	LTRharvest	target_site_duplication	1081908	1081911	.	?	.	Parent=repeat_region446
###
CM119786	LTRharvest	repeat_region	1952195	1960207	.	?	.	ID=repeat_region447
CM119786	LTRharvest	target_site_duplication	1952195	1952198	.	?	.	Parent=repeat_region447
CM119786	LTRharvest	LTR_retrotransposon	1952199	1960203	.	?	.	ID=LTR_retrotransposon447;Parent=repeat_region447;ltr_similarity=93.55;seq_number=3
CM119786	LTRharvest	long_terminal_repeat	1952199	1952353	.	?	.	Parent=LTR_retrotransposon447
CM119786	LTRharvest	long_terminal_repeat	1960057	1960203	.	?	.	Parent=LTR_retrotransposon447
CM119786	LTRharvest	target_site_duplication	1960204	1960207	.	?	.	Parent=repeat_region447
###
CM119786	LTRharvest	repeat_region	1965686	1972720	.	?	.	ID=repeat_region448
CM119786	LTRharvest	target_site_duplication	1965686	1965691	.	?	.	Parent=repeat_region448
CM119786	LTRharvest	LTR_retrotransposon	1965692	1972714	.	?	.	ID=LTR_retrotransposon448;Parent=repeat_region448;ltr_similarity=96.00;seq_number=3
CM119786	LTRharvest	long_terminal_repeat	1965692	1965839	.	?	.	Parent=LTR_retrotransposon448
CM119786	LTRharvest	long_terminal_repeat	1972565	1972714	.	?	.	Parent=LTR_retrotransposon448
CM119786	LTRharvest	target_site_duplication	1972715	1972720	.	?	.	Parent=repeat_region448
###
CM119786	LTRharvest	repeat_region	1976442	1983574	.	?	.	ID=repeat_region449
CM119786	LTRharvest	target_site_duplication	1976442	1976445	.	?	.	Parent=repeat_region449
CM119786	LTRharvest	LTR_retrotransposon	1976446	1983570	.	?	.	ID=LTR_retrotransposon449;Parent=repeat_region449;ltr_similarity=90.55;seq_number=3
CM119786	LTRharvest	long_terminal_repeat	1976446	1976720	.	?	.	Parent=LTR_retrotransposon449
CM119786	LTRharvest	long_terminal_repeat	1983296	1983570	.	?	.	Parent=LTR_retrotransposon449
CM119786	LTRharvest	target_site_duplication	1983571	1983574	.	?	.	Parent=repeat_region449
###
CM119786	LTRharvest	repeat_region	2030123	2036076	.	?	.	ID=repeat_region450
CM119786	LTRharvest	target_site_duplication	2030123	2030126	.	?	.	Parent=repeat_region450
CM119786	LTRharvest	LTR_retrotransposon	2030127	2036072	.	?	.	ID=LTR_retrotransposon450;Parent=repeat_region450;ltr_similarity=97.04;seq_number=3
CM119786	LTRharvest	long_terminal_repeat	2030127	2030598	.	?	.	Parent=LTR_retrotransposon450
CM119786	LTRharvest	long_terminal_repeat	2035600	2036072	.	?	.	Parent=LTR_retrotransposon450
CM119786	LTRharvest	target_site_duplication	2036073	2036076	.	?	.	Parent=repeat_region450
###
CM119786	LTRharvest	repeat_region	2070956	2076545	.	?	.	ID=repeat_region451
CM119786	LTRharvest	target_site_duplication	2070956	2070959	.	?	.	Parent=repeat_region451
CM119786	LTRharvest	LTR_retrotransposon	2070960	2076541	.	?	.	ID=LTR_retrotransposon451;Parent=repeat_region451;ltr_similarity=95.59;seq_number=3
CM119786	LTRharvest	long_terminal_repeat	2070960	2071254	.	?	.	Parent=LTR_retrotransposon451
CM119786	LTRharvest	long_terminal_repeat	2076253	2076541	.	?	.	Parent=LTR_retrotransposon451
CM119786	LTRharvest	target_site_duplication	2076542	2076545	.	?	.	Parent=repeat_region451
###
CM119786	LTRharvest	repeat_region	2123292	2127646	.	?	.	ID=repeat_region452
CM119786	LTRharvest	target_site_duplication	2123292	2123295	.	?	.	Parent=repeat_region452
CM119786	LTRharvest	LTR_retrotransposon	2123296	2127642	.	?	.	ID=LTR_retrotransposon452;Parent=repeat_region452;ltr_similarity=89.64;seq_number=3
CM119786	LTRharvest	long_terminal_repeat	2123296	2123546	.	?	.	Parent=LTR_retrotransposon452
CM119786	LTRharvest	long_terminal_repeat	2127399	2127642	.	?	.	Parent=LTR_retrotransposon452
CM119786	LTRharvest	target_site_duplication	2127643	2127646	.	?	.	Parent=repeat_region452
###
CM119786	LTRharvest	repeat_region	2633704	2639396	.	?	.	ID=repeat_region453
CM119786	LTRharvest	target_site_duplication	2633704	2633707	.	?	.	Parent=repeat_region453
CM119786	LTRharvest	LTR_retrotransposon	2633708	2639392	.	?	.	ID=LTR_retrotransposon453;Parent=repeat_region453;ltr_similarity=88.79;seq_number=3
CM119786	LTRharvest	long_terminal_repeat	2633708	2633921	.	?	.	Parent=LTR_retrotransposon453
CM119786	LTRharvest	long_terminal_repeat	2639187	2639392	.	?	.	Parent=LTR_retrotransposon453
CM119786	LTRharvest	target_site_duplication	2639393	2639396	.	?	.	Parent=repeat_region453
###
CM119786	LTRharvest	repeat_region	3485351	3489360	.	?	.	ID=repeat_region454
CM119786	LTRharvest	target_site_duplication	3485351	3485354	.	?	.	Parent=repeat_region454
CM119786	LTRharvest	LTR_retrotransposon	3485355	3489356	.	?	.	ID=LTR_retrotransposon454;Parent=repeat_region454;ltr_similarity=88.77;seq_number=3
CM119786	LTRharvest	long_terminal_repeat	3485355	3485541	.	?	.	Parent=LTR_retrotransposon454
CM119786	LTRharvest	long_terminal_repeat	3489175	3489356	.	?	.	Parent=LTR_retrotransposon454
CM119786	LTRharvest	target_site_duplication	3489357	3489360	.	?	.	Parent=repeat_region454
###
CM119786	LTRharvest	repeat_region	3493459	3500643	.	?	.	ID=repeat_region455
CM119786	LTRharvest	target_site_duplication	3493459	3493462	.	?	.	Parent=repeat_region455
CM119786	LTRharvest	LTR_retrotransposon	3493463	3500639	.	?	.	ID=LTR_retrotransposon455;Parent=repeat_region455;ltr_similarity=88.94;seq_number=3
CM119786	LTRharvest	long_terminal_repeat	3493463	3493867	.	?	.	Parent=LTR_retrotransposon455
CM119786	LTRharvest	long_terminal_repeat	3500233	3500639	.	?	.	Parent=LTR_retrotransposon455
CM119786	LTRharvest	target_site_duplication	3500640	3500643	.	?	.	Parent=repeat_region455
###
CM119786	LTRharvest	repeat_region	3508241	3514106	.	?	.	ID=repeat_region456
CM119786	LTRharvest	target_site_duplication	3508241	3508244	.	?	.	Parent=repeat_region456
CM119786	LTRharvest	LTR_retrotransposon	3508245	3514102	.	?	.	ID=LTR_retrotransposon456;Parent=repeat_region456;ltr_similarity=87.06;seq_number=3
CM119786	LTRharvest	long_terminal_repeat	3508245	3508491	.	?	.	Parent=LTR_retrotransposon456
CM119786	LTRharvest	long_terminal_repeat	3513848	3514102	.	?	.	Parent=LTR_retrotransposon456
CM119786	LTRharvest	target_site_duplication	3514103	3514106	.	?	.	Parent=repeat_region456
###
CM119786	LTRharvest	repeat_region	3526751	3532470	.	?	.	ID=repeat_region457
CM119786	LTRharvest	target_site_duplication	3526751	3526755	.	?	.	Parent=repeat_region457
CM119786	LTRharvest	LTR_retrotransposon	3526756	3532465	.	?	.	ID=LTR_retrotransposon457;Parent=repeat_region457;ltr_similarity=94.94;seq_number=3
CM119786	LTRharvest	long_terminal_repeat	3526756	3526933	.	?	.	Parent=LTR_retrotransposon457
CM119786	LTRharvest	long_terminal_repeat	3532288	3532465	.	?	.	Parent=LTR_retrotransposon457
CM119786	LTRharvest	target_site_duplication	3532466	3532470	.	?	.	Parent=repeat_region457
###
CM119786	LTRharvest	repeat_region	4022943	4026349	.	?	.	ID=repeat_region458
CM119786	LTRharvest	target_site_duplication	4022943	4022946	.	?	.	Parent=repeat_region458
CM119786	LTRharvest	LTR_retrotransposon	4022947	4026345	.	?	.	ID=LTR_retrotransposon458;Parent=repeat_region458;ltr_similarity=89.29;seq_number=3
CM119786	LTRharvest	long_terminal_repeat	4022947	4023419	.	?	.	Parent=LTR_retrotransposon458
CM119786	LTRharvest	long_terminal_repeat	4025870	4026345	.	?	.	Parent=LTR_retrotransposon458
CM119786	LTRharvest	target_site_duplication	4026346	4026349	.	?	.	Parent=repeat_region458
###
CM119786	LTRharvest	repeat_region	4027777	4034921	.	?	.	ID=repeat_region459
CM119786	LTRharvest	target_site_duplication	4027777	4027780	.	?	.	Parent=repeat_region459
CM119786	LTRharvest	LTR_retrotransposon	4027781	4034917	.	?	.	ID=LTR_retrotransposon459;Parent=repeat_region459;ltr_similarity=92.65;seq_number=3
CM119786	LTRharvest	long_terminal_repeat	4027781	4028052	.	?	.	Parent=LTR_retrotransposon459
CM119786	LTRharvest	long_terminal_repeat	4034646	4034917	.	?	.	Parent=LTR_retrotransposon459
CM119786	LTRharvest	target_site_duplication	4034918	4034921	.	?	.	Parent=repeat_region459
###
CM119786	LTRharvest	repeat_region	4038238	4041637	.	?	.	ID=repeat_region460
CM119786	LTRharvest	target_site_duplication	4038238	4038241	.	?	.	Parent=repeat_region460
CM119786	LTRharvest	LTR_retrotransposon	4038242	4041633	.	?	.	ID=LTR_retrotransposon460;Parent=repeat_region460;ltr_similarity=93.75;seq_number=3
CM119786	LTRharvest	long_terminal_repeat	4038242	4038417	.	?	.	Parent=LTR_retrotransposon460
CM119786	LTRharvest	long_terminal_repeat	4041461	4041633	.	?	.	Parent=LTR_retrotransposon460
CM119786	LTRharvest	target_site_duplication	4041634	4041637	.	?	.	Parent=repeat_region460
###
CM119786	LTRharvest	repeat_region	4313719	4328024	.	?	.	ID=repeat_region461
CM119786	LTRharvest	target_site_duplication	4313719	4313723	.	?	.	Parent=repeat_region461
CM119786	LTRharvest	LTR_retrotransposon	4313724	4328019	.	?	.	ID=LTR_retrotransposon461;Parent=repeat_region461;ltr_similarity=93.60;seq_number=3
CM119786	LTRharvest	long_terminal_repeat	4313724	4313969	.	?	.	Parent=LTR_retrotransposon461
CM119786	LTRharvest	long_terminal_repeat	4327770	4328019	.	?	.	Parent=LTR_retrotransposon461
CM119786	LTRharvest	target_site_duplication	4328020	4328024	.	?	.	Parent=repeat_region461
###
CM119786	LTRharvest	repeat_region	4348654	4362338	.	?	.	ID=repeat_region462
CM119786	LTRharvest	target_site_duplication	4348654	4348657	.	?	.	Parent=repeat_region462
CM119786	LTRharvest	LTR_retrotransposon	4348658	4362334	.	?	.	ID=LTR_retrotransposon462;Parent=repeat_region462;ltr_similarity=88.82;seq_number=3
CM119786	LTRharvest	long_terminal_repeat	4348658	4348809	.	?	.	Parent=LTR_retrotransposon462
CM119786	LTRharvest	long_terminal_repeat	4362184	4362334	.	?	.	Parent=LTR_retrotransposon462
CM119786	LTRharvest	target_site_duplication	4362335	4362338	.	?	.	Parent=repeat_region462
###
CM119786	LTRharvest	repeat_region	4366947	4373944	.	?	.	ID=repeat_region463
CM119786	LTRharvest	target_site_duplication	4366947	4366950	.	?	.	Parent=repeat_region463
CM119786	LTRharvest	LTR_retrotransposon	4366951	4373940	.	?	.	ID=LTR_retrotransposon463;Parent=repeat_region463;ltr_similarity=90.73;seq_number=3
CM119786	LTRharvest	long_terminal_repeat	4366951	4367748	.	?	.	Parent=LTR_retrotransposon463
CM119786	LTRharvest	long_terminal_repeat	4373148	4373940	.	?	.	Parent=LTR_retrotransposon463
CM119786	LTRharvest	target_site_duplication	4373941	4373944	.	?	.	Parent=repeat_region463
###
CM119786	LTRharvest	repeat_region	4408502	4414976	.	?	.	ID=repeat_region464
CM119786	LTRharvest	target_site_duplication	4408502	4408505	.	?	.	Parent=repeat_region464
CM119786	LTRharvest	LTR_retrotransposon	4408506	4414972	.	?	.	ID=LTR_retrotransposon464;Parent=repeat_region464;ltr_similarity=91.93;seq_number=3
CM119786	LTRharvest	long_terminal_repeat	4408506	4408906	.	?	.	Parent=LTR_retrotransposon464
CM119786	LTRharvest	long_terminal_repeat	4414564	4414972	.	?	.	Parent=LTR_retrotransposon464
CM119786	LTRharvest	target_site_duplication	4414973	4414976	.	?	.	Parent=repeat_region464
###
CM119786	LTRharvest	repeat_region	4616668	4630326	.	?	.	ID=repeat_region465
CM119786	LTRharvest	target_site_duplication	4616668	4616671	.	?	.	Parent=repeat_region465
CM119786	LTRharvest	LTR_retrotransposon	4616672	4630322	.	?	.	ID=LTR_retrotransposon465;Parent=repeat_region465;ltr_similarity=88.96;seq_number=3
CM119786	LTRharvest	long_terminal_repeat	4616672	4616830	.	?	.	Parent=LTR_retrotransposon465
CM119786	LTRharvest	long_terminal_repeat	4630160	4630322	.	?	.	Parent=LTR_retrotransposon465
CM119786	LTRharvest	target_site_duplication	4630323	4630326	.	?	.	Parent=repeat_region465
###
CM119786	LTRharvest	repeat_region	4633835	4640998	.	?	.	ID=repeat_region466
CM119786	LTRharvest	target_site_duplication	4633835	4633838	.	?	.	Parent=repeat_region466
CM119786	LTRharvest	LTR_retrotransposon	4633839	4640994	.	?	.	ID=LTR_retrotransposon466;Parent=repeat_region466;ltr_similarity=92.91;seq_number=3
CM119786	LTRharvest	long_terminal_repeat	4633839	4634120	.	?	.	Parent=LTR_retrotransposon466
CM119786	LTRharvest	long_terminal_repeat	4640699	4640994	.	?	.	Parent=LTR_retrotransposon466
CM119786	LTRharvest	target_site_duplication	4640995	4640998	.	?	.	Parent=repeat_region466
###
CM119786	LTRharvest	repeat_region	4643276	4653650	.	?	.	ID=repeat_region467
CM119786	LTRharvest	target_site_duplication	4643276	4643279	.	?	.	Parent=repeat_region467
CM119786	LTRharvest	LTR_retrotransposon	4643280	4653646	.	?	.	ID=LTR_retrotransposon467;Parent=repeat_region467;ltr_similarity=90.68;seq_number=3
CM119786	LTRharvest	long_terminal_repeat	4643280	4643587	.	?	.	Parent=LTR_retrotransposon467
CM119786	LTRharvest	long_terminal_repeat	4653336	4653646	.	?	.	Parent=LTR_retrotransposon467
CM119786	LTRharvest	target_site_duplication	4653647	4653650	.	?	.	Parent=repeat_region467
###
CM119786	LTRharvest	repeat_region	4658278	4671135	.	?	.	ID=repeat_region468
CM119786	LTRharvest	target_site_duplication	4658278	4658282	.	?	.	Parent=repeat_region468
CM119786	LTRharvest	LTR_retrotransposon	4658283	4671130	.	?	.	ID=LTR_retrotransposon468;Parent=repeat_region468;ltr_similarity=91.17;seq_number=3
CM119786	LTRharvest	long_terminal_repeat	4658283	4658769	.	?	.	Parent=LTR_retrotransposon468
CM119786	LTRharvest	long_terminal_repeat	4670648	4671130	.	?	.	Parent=LTR_retrotransposon468
CM119786	LTRharvest	target_site_duplication	4671131	4671135	.	?	.	Parent=repeat_region468
###
CM119786	LTRharvest	repeat_region	4671480	4678937	.	?	.	ID=repeat_region469
CM119786	LTRharvest	target_site_duplication	4671480	4671483	.	?	.	Parent=repeat_region469
CM119786	LTRharvest	LTR_retrotransposon	4671484	4678933	.	?	.	ID=LTR_retrotransposon469;Parent=repeat_region469;ltr_similarity=97.79;seq_number=3
CM119786	LTRharvest	long_terminal_repeat	4671484	4671755	.	?	.	Parent=LTR_retrotransposon469
CM119786	LTRharvest	long_terminal_repeat	4678662	4678933	.	?	.	Parent=LTR_retrotransposon469
CM119786	LTRharvest	target_site_duplication	4678934	4678937	.	?	.	Parent=repeat_region469
###
CM119786	LTRharvest	repeat_region	4698907	4701603	.	?	.	ID=repeat_region470
CM119786	LTRharvest	target_site_duplication	4698907	4698910	.	?	.	Parent=repeat_region470
CM119786	LTRharvest	LTR_retrotransposon	4698911	4701599	.	?	.	ID=LTR_retrotransposon470;Parent=repeat_region470;ltr_similarity=91.63;seq_number=3
CM119786	LTRharvest	long_terminal_repeat	4698911	4699137	.	?	.	Parent=LTR_retrotransposon470
CM119786	LTRharvest	long_terminal_repeat	4701374	4701599	.	?	.	Parent=LTR_retrotransposon470
CM119786	LTRharvest	target_site_duplication	4701600	4701603	.	?	.	Parent=repeat_region470
###
CM119786	LTRharvest	repeat_region	4761142	4773182	.	?	.	ID=repeat_region471
CM119786	LTRharvest	target_site_duplication	4761142	4761145	.	?	.	Parent=repeat_region471
CM119786	LTRharvest	LTR_retrotransposon	4761146	4773178	.	?	.	ID=LTR_retrotransposon471;Parent=repeat_region471;ltr_similarity=93.33;seq_number=3
CM119786	LTRharvest	long_terminal_repeat	4761146	4761412	.	?	.	Parent=LTR_retrotransposon471
CM119786	LTRharvest	long_terminal_repeat	4772909	4773178	.	?	.	Parent=LTR_retrotransposon471
CM119786	LTRharvest	target_site_duplication	4773179	4773182	.	?	.	Parent=repeat_region471
###
CM119786	LTRharvest	repeat_region	4780172	4787346	.	?	.	ID=repeat_region472
CM119786	LTRharvest	target_site_duplication	4780172	4780175	.	?	.	Parent=repeat_region472
CM119786	LTRharvest	LTR_retrotransposon	4780176	4787342	.	?	.	ID=LTR_retrotransposon472;Parent=repeat_region472;ltr_similarity=86.71;seq_number=3
CM119786	LTRharvest	long_terminal_repeat	4780176	4780333	.	?	.	Parent=LTR_retrotransposon472
CM119786	LTRharvest	long_terminal_repeat	4787189	4787342	.	?	.	Parent=LTR_retrotransposon472
CM119786	LTRharvest	target_site_duplication	4787343	4787346	.	?	.	Parent=repeat_region472
###
CM119786	LTRharvest	repeat_region	4810737	4823277	.	?	.	ID=repeat_region473
CM119786	LTRharvest	target_site_duplication	4810737	4810740	.	?	.	Parent=repeat_region473
CM119786	LTRharvest	LTR_retrotransposon	4810741	4823273	.	?	.	ID=LTR_retrotransposon473;Parent=repeat_region473;ltr_similarity=86.01;seq_number=3
CM119786	LTRharvest	long_terminal_repeat	4810741	4810933	.	?	.	Parent=LTR_retrotransposon473
CM119786	LTRharvest	long_terminal_repeat	4823083	4823273	.	?	.	Parent=LTR_retrotransposon473
CM119786	LTRharvest	target_site_duplication	4823274	4823277	.	?	.	Parent=repeat_region473
###
CM119786	LTRharvest	repeat_region	4829515	4836689	.	?	.	ID=repeat_region474
CM119786	LTRharvest	target_site_duplication	4829515	4829518	.	?	.	Parent=repeat_region474
CM119786	LTRharvest	LTR_retrotransposon	4829519	4836685	.	?	.	ID=LTR_retrotransposon474;Parent=repeat_region474;ltr_similarity=87.63;seq_number=3
CM119786	LTRharvest	long_terminal_repeat	4829519	4829817	.	?	.	Parent=LTR_retrotransposon474
CM119786	LTRharvest	long_terminal_repeat	4836396	4836685	.	?	.	Parent=LTR_retrotransposon474
CM119786	LTRharvest	target_site_duplication	4836686	4836689	.	?	.	Parent=repeat_region474
###
CM119786	LTRharvest	repeat_region	4855216	4862525	.	?	.	ID=repeat_region475
CM119786	LTRharvest	target_site_duplication	4855216	4855219	.	?	.	Parent=repeat_region475
CM119786	LTRharvest	LTR_retrotransposon	4855220	4862521	.	?	.	ID=LTR_retrotransposon475;Parent=repeat_region475;ltr_similarity=93.69;seq_number=3
CM119786	LTRharvest	long_terminal_repeat	4855220	4855330	.	?	.	Parent=LTR_retrotransposon475
CM119786	LTRharvest	long_terminal_repeat	4862412	4862521	.	?	.	Parent=LTR_retrotransposon475
CM119786	LTRharvest	target_site_duplication	4862522	4862525	.	?	.	Parent=repeat_region475
###
CM119786	LTRharvest	repeat_region	4910207	4918250	.	?	.	ID=repeat_region476
CM119786	LTRharvest	target_site_duplication	4910207	4910210	.	?	.	Parent=repeat_region476
CM119786	LTRharvest	LTR_retrotransposon	4910211	4918246	.	?	.	ID=LTR_retrotransposon476;Parent=repeat_region476;ltr_similarity=86.63;seq_number=3
CM119786	LTRharvest	long_terminal_repeat	4910211	4910397	.	?	.	Parent=LTR_retrotransposon476
CM119786	LTRharvest	long_terminal_repeat	4918064	4918246	.	?	.	Parent=LTR_retrotransposon476
CM119786	LTRharvest	target_site_duplication	4918247	4918250	.	?	.	Parent=repeat_region476
###
CM119786	LTRharvest	repeat_region	4936583	4949132	.	?	.	ID=repeat_region477
CM119786	LTRharvest	target_site_duplication	4936583	4936586	.	?	.	Parent=repeat_region477
CM119786	LTRharvest	LTR_retrotransposon	4936587	4949128	.	?	.	ID=LTR_retrotransposon477;Parent=repeat_region477;ltr_similarity=93.98;seq_number=3
CM119786	LTRharvest	long_terminal_repeat	4936587	4936750	.	?	.	Parent=LTR_retrotransposon477
CM119786	LTRharvest	long_terminal_repeat	4948963	4949128	.	?	.	Parent=LTR_retrotransposon477
CM119786	LTRharvest	target_site_duplication	4949129	4949132	.	?	.	Parent=repeat_region477
###
CM119786	LTRharvest	repeat_region	5622932	5629976	.	?	.	ID=repeat_region478
CM119786	LTRharvest	target_site_duplication	5622932	5622935	.	?	.	Parent=repeat_region478
CM119786	LTRharvest	LTR_retrotransposon	5622936	5629972	.	?	.	ID=LTR_retrotransposon478;Parent=repeat_region478;ltr_similarity=92.64;seq_number=3
CM119786	LTRharvest	long_terminal_repeat	5622936	5623098	.	?	.	Parent=LTR_retrotransposon478
CM119786	LTRharvest	long_terminal_repeat	5629812	5629972	.	?	.	Parent=LTR_retrotransposon478
CM119786	LTRharvest	target_site_duplication	5629973	5629976	.	?	.	Parent=repeat_region478
###
CM119786	LTRharvest	repeat_region	5631231	5636905	.	?	.	ID=repeat_region479
CM119786	LTRharvest	target_site_duplication	5631231	5631234	.	?	.	Parent=repeat_region479
CM119786	LTRharvest	LTR_retrotransposon	5631235	5636901	.	?	.	ID=LTR_retrotransposon479;Parent=repeat_region479;ltr_similarity=85.43;seq_number=3
CM119786	LTRharvest	long_terminal_repeat	5631235	5631385	.	?	.	Parent=LTR_retrotransposon479
CM119786	LTRharvest	long_terminal_repeat	5636756	5636901	.	?	.	Parent=LTR_retrotransposon479
CM119786	LTRharvest	target_site_duplication	5636902	5636905	.	?	.	Parent=repeat_region479
###
CM119786	LTRharvest	repeat_region	5643004	5650137	.	?	.	ID=repeat_region480
CM119786	LTRharvest	target_site_duplication	5643004	5643007	.	?	.	Parent=repeat_region480
CM119786	LTRharvest	LTR_retrotransposon	5643008	5650133	.	?	.	ID=LTR_retrotransposon480;Parent=repeat_region480;ltr_similarity=93.38;seq_number=3
CM119786	LTRharvest	long_terminal_repeat	5643008	5643279	.	?	.	Parent=LTR_retrotransposon480
CM119786	LTRharvest	long_terminal_repeat	5649862	5650133	.	?	.	Parent=LTR_retrotransposon480
CM119786	LTRharvest	target_site_duplication	5650134	5650137	.	?	.	Parent=repeat_region480
###
CM119786	LTRharvest	repeat_region	5697515	5702966	.	?	.	ID=repeat_region481
CM119786	LTRharvest	target_site_duplication	5697515	5697518	.	?	.	Parent=repeat_region481
CM119786	LTRharvest	LTR_retrotransposon	5697519	5702962	.	?	.	ID=LTR_retrotransposon481;Parent=repeat_region481;ltr_similarity=90.91;seq_number=3
CM119786	LTRharvest	long_terminal_repeat	5697519	5697722	.	?	.	Parent=LTR_retrotransposon481
CM119786	LTRharvest	long_terminal_repeat	5702754	5702962	.	?	.	Parent=LTR_retrotransposon481
CM119786	LTRharvest	target_site_duplication	5702963	5702966	.	?	.	Parent=repeat_region481
###
CM119786	LTRharvest	repeat_region	5717603	5724586	.	?	.	ID=repeat_region482
CM119786	LTRharvest	target_site_duplication	5717603	5717606	.	?	.	Parent=repeat_region482
CM119786	LTRharvest	LTR_retrotransposon	5717607	5724582	.	?	.	ID=LTR_retrotransposon482;Parent=repeat_region482;ltr_similarity=86.83;seq_number=3
CM119786	LTRharvest	long_terminal_repeat	5717607	5718259	.	?	.	Parent=LTR_retrotransposon482
CM119786	LTRharvest	long_terminal_repeat	5723937	5724582	.	?	.	Parent=LTR_retrotransposon482
CM119786	LTRharvest	target_site_duplication	5724583	5724586	.	?	.	Parent=repeat_region482
###
CM119786	LTRharvest	repeat_region	5726620	5735182	.	?	.	ID=repeat_region483
CM119786	LTRharvest	target_site_duplication	5726620	5726623	.	?	.	Parent=repeat_region483
CM119786	LTRharvest	LTR_retrotransposon	5726624	5735178	.	?	.	ID=LTR_retrotransposon483;Parent=repeat_region483;ltr_similarity=88.62;seq_number=3
CM119786	LTRharvest	long_terminal_repeat	5726624	5726790	.	?	.	Parent=LTR_retrotransposon483
CM119786	LTRharvest	long_terminal_repeat	5735014	5735178	.	?	.	Parent=LTR_retrotransposon483
CM119786	LTRharvest	target_site_duplication	5735179	5735182	.	?	.	Parent=repeat_region483
###
CM119786	LTRharvest	repeat_region	5975111	5982644	.	?	.	ID=repeat_region484
CM119786	LTRharvest	target_site_duplication	5975111	5975114	.	?	.	Parent=repeat_region484
CM119786	LTRharvest	LTR_retrotransposon	5975115	5982640	.	?	.	ID=LTR_retrotransposon484;Parent=repeat_region484;ltr_similarity=90.21;seq_number=3
CM119786	LTRharvest	long_terminal_repeat	5975115	5975441	.	?	.	Parent=LTR_retrotransposon484
CM119786	LTRharvest	long_terminal_repeat	5982318	5982640	.	?	.	Parent=LTR_retrotransposon484
CM119786	LTRharvest	target_site_duplication	5982641	5982644	.	?	.	Parent=repeat_region484
###
CM119786	LTRharvest	repeat_region	5999443	6005513	.	?	.	ID=repeat_region485
CM119786	LTRharvest	target_site_duplication	5999443	5999446	.	?	.	Parent=repeat_region485
CM119786	LTRharvest	LTR_retrotransposon	5999447	6005509	.	?	.	ID=LTR_retrotransposon485;Parent=repeat_region485;ltr_similarity=93.97;seq_number=3
CM119786	LTRharvest	long_terminal_repeat	5999447	5999758	.	?	.	Parent=LTR_retrotransposon485
CM119786	LTRharvest	long_terminal_repeat	6005195	6005509	.	?	.	Parent=LTR_retrotransposon485
CM119786	LTRharvest	target_site_duplication	6005510	6005513	.	?	.	Parent=repeat_region485
###
CM119786	LTRharvest	repeat_region	6011881	6020342	.	?	.	ID=repeat_region486
CM119786	LTRharvest	target_site_duplication	6011881	6011884	.	?	.	Parent=repeat_region486
CM119786	LTRharvest	LTR_retrotransposon	6011885	6020338	.	?	.	ID=LTR_retrotransposon486;Parent=repeat_region486;ltr_similarity=91.78;seq_number=3
CM119786	LTRharvest	long_terminal_repeat	6011885	6012030	.	?	.	Parent=LTR_retrotransposon486
CM119786	LTRharvest	long_terminal_repeat	6020193	6020338	.	?	.	Parent=LTR_retrotransposon486
CM119786	LTRharvest	target_site_duplication	6020339	6020342	.	?	.	Parent=repeat_region486
###
CM119786	LTRharvest	repeat_region	6061924	6072170	.	?	.	ID=repeat_region487
CM119786	LTRharvest	target_site_duplication	6061924	6061927	.	?	.	Parent=repeat_region487
CM119786	LTRharvest	LTR_retrotransposon	6061928	6072166	.	?	.	ID=LTR_retrotransposon487;Parent=repeat_region487;ltr_similarity=91.38;seq_number=3
CM119786	LTRharvest	long_terminal_repeat	6061928	6062815	.	?	.	Parent=LTR_retrotransposon487
CM119786	LTRharvest	long_terminal_repeat	6071262	6072166	.	?	.	Parent=LTR_retrotransposon487
CM119786	LTRharvest	target_site_duplication	6072167	6072170	.	?	.	Parent=repeat_region487
###
CM119786	LTRharvest	repeat_region	6076626	6083775	.	?	.	ID=repeat_region488
CM119786	LTRharvest	target_site_duplication	6076626	6076629	.	?	.	Parent=repeat_region488
CM119786	LTRharvest	LTR_retrotransposon	6076630	6083771	.	?	.	ID=LTR_retrotransposon488;Parent=repeat_region488;ltr_similarity=91.94;seq_number=3
CM119786	LTRharvest	long_terminal_repeat	6076630	6076901	.	?	.	Parent=LTR_retrotransposon488
CM119786	LTRharvest	long_terminal_repeat	6083499	6083771	.	?	.	Parent=LTR_retrotransposon488
CM119786	LTRharvest	target_site_duplication	6083772	6083775	.	?	.	Parent=repeat_region488
###
CM119786	LTRharvest	repeat_region	6112517	6117007	.	?	.	ID=repeat_region489
CM119786	LTRharvest	target_site_duplication	6112517	6112520	.	?	.	Parent=repeat_region489
CM119786	LTRharvest	LTR_retrotransposon	6112521	6117003	.	?	.	ID=LTR_retrotransposon489;Parent=repeat_region489;ltr_similarity=94.26;seq_number=3
CM119786	LTRharvest	long_terminal_repeat	6112521	6112725	.	?	.	Parent=LTR_retrotransposon489
CM119786	LTRharvest	long_terminal_repeat	6116795	6117003	.	?	.	Parent=LTR_retrotransposon489
CM119786	LTRharvest	target_site_duplication	6117004	6117007	.	?	.	Parent=repeat_region489
###
CM119786	LTRharvest	repeat_region	6128977	6136417	.	?	.	ID=repeat_region490
CM119786	LTRharvest	target_site_duplication	6128977	6128980	.	?	.	Parent=repeat_region490
CM119786	LTRharvest	LTR_retrotransposon	6128981	6136413	.	?	.	ID=LTR_retrotransposon490;Parent=repeat_region490;ltr_similarity=90.68;seq_number=3
CM119786	LTRharvest	long_terminal_repeat	6128981	6129248	.	?	.	Parent=LTR_retrotransposon490
CM119786	LTRharvest	long_terminal_repeat	6136135	6136413	.	?	.	Parent=LTR_retrotransposon490
CM119786	LTRharvest	target_site_duplication	6136414	6136417	.	?	.	Parent=repeat_region490
###
CM119786	LTRharvest	repeat_region	6145162	6152293	.	?	.	ID=repeat_region491
CM119786	LTRharvest	target_site_duplication	6145162	6145165	.	?	.	Parent=repeat_region491
CM119786	LTRharvest	LTR_retrotransposon	6145166	6152289	.	?	.	ID=LTR_retrotransposon491;Parent=repeat_region491;ltr_similarity=85.99;seq_number=3
CM119786	LTRharvest	long_terminal_repeat	6145166	6145319	.	?	.	Parent=LTR_retrotransposon491
CM119786	LTRharvest	long_terminal_repeat	6152133	6152289	.	?	.	Parent=LTR_retrotransposon491
CM119786	LTRharvest	target_site_duplication	6152290	6152293	.	?	.	Parent=repeat_region491
###
CM119786	LTRharvest	repeat_region	6176921	6189428	.	?	.	ID=repeat_region492
CM119786	LTRharvest	target_site_duplication	6176921	6176924	.	?	.	Parent=repeat_region492
CM119786	LTRharvest	LTR_retrotransposon	6176925	6189424	.	?	.	ID=LTR_retrotransposon492;Parent=repeat_region492;ltr_similarity=90.59;seq_number=3
CM119786	LTRharvest	long_terminal_repeat	6176925	6177179	.	?	.	Parent=LTR_retrotransposon492
CM119786	LTRharvest	long_terminal_repeat	6189175	6189424	.	?	.	Parent=LTR_retrotransposon492
CM119786	LTRharvest	target_site_duplication	6189425	6189428	.	?	.	Parent=repeat_region492
###
CM119786	LTRharvest	repeat_region	6213898	6220921	.	?	.	ID=repeat_region493
CM119786	LTRharvest	target_site_duplication	6213898	6213901	.	?	.	Parent=repeat_region493
CM119786	LTRharvest	LTR_retrotransposon	6213902	6220917	.	?	.	ID=LTR_retrotransposon493;Parent=repeat_region493;ltr_similarity=93.06;seq_number=3
CM119786	LTRharvest	long_terminal_repeat	6213902	6214044	.	?	.	Parent=LTR_retrotransposon493
CM119786	LTRharvest	long_terminal_repeat	6220774	6220917	.	?	.	Parent=LTR_retrotransposon493
CM119786	LTRharvest	target_site_duplication	6220918	6220921	.	?	.	Parent=repeat_region493
###
CM119786	LTRharvest	repeat_region	6237921	6245102	.	?	.	ID=repeat_region494
CM119786	LTRharvest	target_site_duplication	6237921	6237924	.	?	.	Parent=repeat_region494
CM119786	LTRharvest	LTR_retrotransposon	6237925	6245098	.	?	.	ID=LTR_retrotransposon494;Parent=repeat_region494;ltr_similarity=88.49;seq_number=3
CM119786	LTRharvest	long_terminal_repeat	6237925	6238202	.	?	.	Parent=LTR_retrotransposon494
CM119786	LTRharvest	long_terminal_repeat	6244821	6245098	.	?	.	Parent=LTR_retrotransposon494
CM119786	LTRharvest	target_site_duplication	6245099	6245102	.	?	.	Parent=repeat_region494
###
CM119786	LTRharvest	repeat_region	6246318	6252020	.	?	.	ID=repeat_region495
CM119786	LTRharvest	target_site_duplication	6246318	6246321	.	?	.	Parent=repeat_region495
CM119786	LTRharvest	LTR_retrotransposon	6246322	6252016	.	?	.	ID=LTR_retrotransposon495;Parent=repeat_region495;ltr_similarity=97.08;seq_number=3
CM119786	LTRharvest	long_terminal_repeat	6246322	6246629	.	?	.	Parent=LTR_retrotransposon495
CM119786	LTRharvest	long_terminal_repeat	6251709	6252016	.	?	.	Parent=LTR_retrotransposon495
CM119786	LTRharvest	target_site_duplication	6252017	6252020	.	?	.	Parent=repeat_region495
###
CM119786	LTRharvest	repeat_region	6253915	6266427	.	?	.	ID=repeat_region496
CM119786	LTRharvest	target_site_duplication	6253915	6253919	.	?	.	Parent=repeat_region496
CM119786	LTRharvest	LTR_retrotransposon	6253920	6266422	.	?	.	ID=LTR_retrotransposon496;Parent=repeat_region496;ltr_similarity=90.00;seq_number=3
CM119786	LTRharvest	long_terminal_repeat	6253920	6254179	.	?	.	Parent=LTR_retrotransposon496
CM119786	LTRharvest	long_terminal_repeat	6266166	6266422	.	?	.	Parent=LTR_retrotransposon496
CM119786	LTRharvest	target_site_duplication	6266423	6266427	.	?	.	Parent=repeat_region496
###
CM119786	LTRharvest	repeat_region	6279766	6285827	.	?	.	ID=repeat_region497
CM119786	LTRharvest	target_site_duplication	6279766	6279769	.	?	.	Parent=repeat_region497
CM119786	LTRharvest	LTR_retrotransposon	6279770	6285823	.	?	.	ID=LTR_retrotransposon497;Parent=repeat_region497;ltr_similarity=87.40;seq_number=3
CM119786	LTRharvest	long_terminal_repeat	6279770	6280290	.	?	.	Parent=LTR_retrotransposon497
CM119786	LTRharvest	long_terminal_repeat	6285300	6285823	.	?	.	Parent=LTR_retrotransposon497
CM119786	LTRharvest	target_site_duplication	6285824	6285827	.	?	.	Parent=repeat_region497
###
CM119786	LTRharvest	repeat_region	6311738	6326184	.	?	.	ID=repeat_region498
CM119786	LTRharvest	target_site_duplication	6311738	6311741	.	?	.	Parent=repeat_region498
CM119786	LTRharvest	LTR_retrotransposon	6311742	6326180	.	?	.	ID=LTR_retrotransposon498;Parent=repeat_region498;ltr_similarity=91.06;seq_number=3
CM119786	LTRharvest	long_terminal_repeat	6311742	6311862	.	?	.	Parent=LTR_retrotransposon498
CM119786	LTRharvest	long_terminal_repeat	6326058	6326180	.	?	.	Parent=LTR_retrotransposon498
CM119786	LTRharvest	target_site_duplication	6326181	6326184	.	?	.	Parent=repeat_region498
###
CM119786	LTRharvest	repeat_region	6347018	6356132	.	?	.	ID=repeat_region499
CM119786	LTRharvest	target_site_duplication	6347018	6347021	.	?	.	Parent=repeat_region499
CM119786	LTRharvest	LTR_retrotransposon	6347022	6356128	.	?	.	ID=LTR_retrotransposon499;Parent=repeat_region499;ltr_similarity=96.21;seq_number=3
CM119786	LTRharvest	long_terminal_repeat	6347022	6347153	.	?	.	Parent=LTR_retrotransposon499
CM119786	LTRharvest	long_terminal_repeat	6356000	6356128	.	?	.	Parent=LTR_retrotransposon499
CM119786	LTRharvest	target_site_duplication	6356129	6356132	.	?	.	Parent=repeat_region499
###
CM119786	LTRharvest	repeat_region	6374511	6383826	.	?	.	ID=repeat_region500
CM119786	LTRharvest	target_site_duplication	6374511	6374514	.	?	.	Parent=repeat_region500
CM119786	LTRharvest	LTR_retrotransposon	6374515	6383822	.	?	.	ID=LTR_retrotransposon500;Parent=repeat_region500;ltr_similarity=89.22;seq_number=3
CM119786	LTRharvest	long_terminal_repeat	6374515	6374964	.	?	.	Parent=LTR_retrotransposon500
CM119786	LTRharvest	long_terminal_repeat	6383350	6383822	.	?	.	Parent=LTR_retrotransposon500
CM119786	LTRharvest	target_site_duplication	6383823	6383826	.	?	.	Parent=repeat_region500
###
CM119786	LTRharvest	repeat_region	6401993	6409449	.	?	.	ID=repeat_region501
CM119786	LTRharvest	target_site_duplication	6401993	6401996	.	?	.	Parent=repeat_region501
CM119786	LTRharvest	LTR_retrotransposon	6401997	6409445	.	?	.	ID=LTR_retrotransposon501;Parent=repeat_region501;ltr_similarity=93.14;seq_number=3
CM119786	LTRharvest	long_terminal_repeat	6401997	6402270	.	?	.	Parent=LTR_retrotransposon501
CM119786	LTRharvest	long_terminal_repeat	6409169	6409445	.	?	.	Parent=LTR_retrotransposon501
CM119786	LTRharvest	target_site_duplication	6409446	6409449	.	?	.	Parent=repeat_region501
###
CM119786	LTRharvest	repeat_region	6431917	6440231	.	?	.	ID=repeat_region502
CM119786	LTRharvest	target_site_duplication	6431917	6431920	.	?	.	Parent=repeat_region502
CM119786	LTRharvest	LTR_retrotransposon	6431921	6440227	.	?	.	ID=LTR_retrotransposon502;Parent=repeat_region502;ltr_similarity=88.27;seq_number=3
CM119786	LTRharvest	long_terminal_repeat	6431921	6432079	.	?	.	Parent=LTR_retrotransposon502
CM119786	LTRharvest	long_terminal_repeat	6440066	6440227	.	?	.	Parent=LTR_retrotransposon502
CM119786	LTRharvest	target_site_duplication	6440228	6440231	.	?	.	Parent=repeat_region502
###
CM119786	LTRharvest	repeat_region	6445872	6452710	.	?	.	ID=repeat_region503
CM119786	LTRharvest	target_site_duplication	6445872	6445875	.	?	.	Parent=repeat_region503
CM119786	LTRharvest	LTR_retrotransposon	6445876	6452706	.	?	.	ID=LTR_retrotransposon503;Parent=repeat_region503;ltr_similarity=87.82;seq_number=3
CM119786	LTRharvest	long_terminal_repeat	6445876	6446351	.	?	.	Parent=LTR_retrotransposon503
CM119786	LTRharvest	long_terminal_repeat	6452234	6452706	.	?	.	Parent=LTR_retrotransposon503
CM119786	LTRharvest	target_site_duplication	6452707	6452710	.	?	.	Parent=repeat_region503
###
CM119786	LTRharvest	repeat_region	6463257	6466670	.	?	.	ID=repeat_region504
CM119786	LTRharvest	target_site_duplication	6463257	6463260	.	?	.	Parent=repeat_region504
CM119786	LTRharvest	LTR_retrotransposon	6463261	6466666	.	?	.	ID=LTR_retrotransposon504;Parent=repeat_region504;ltr_similarity=85.99;seq_number=3
CM119786	LTRharvest	long_terminal_repeat	6463261	6463556	.	?	.	Parent=LTR_retrotransposon504
CM119786	LTRharvest	long_terminal_repeat	6466360	6466666	.	?	.	Parent=LTR_retrotransposon504
CM119786	LTRharvest	target_site_duplication	6466667	6466670	.	?	.	Parent=repeat_region504
###
CM119787	LTRharvest	repeat_region	467	1665	.	?	.	ID=repeat_region505
CM119787	LTRharvest	target_site_duplication	467	473	.	?	.	Parent=repeat_region505
CM119787	LTRharvest	LTR_retrotransposon	474	1658	.	?	.	ID=LTR_retrotransposon505;Parent=repeat_region505;ltr_similarity=88.32;seq_number=4
CM119787	LTRharvest	long_terminal_repeat	474	606	.	?	.	Parent=LTR_retrotransposon505
CM119787	LTRharvest	long_terminal_repeat	1522	1658	.	?	.	Parent=LTR_retrotransposon505
CM119787	LTRharvest	target_site_duplication	1659	1665	.	?	.	Parent=repeat_region505
###
CM119787	LTRharvest	repeat_region	10606	16389	.	?	.	ID=repeat_region506
CM119787	LTRharvest	target_site_duplication	10606	10610	.	?	.	Parent=repeat_region506
CM119787	LTRharvest	LTR_retrotransposon	10611	16384	.	?	.	ID=LTR_retrotransposon506;Parent=repeat_region506;ltr_similarity=90.53;seq_number=4
CM119787	LTRharvest	long_terminal_repeat	10611	10800	.	?	.	Parent=LTR_retrotransposon506
CM119787	LTRharvest	long_terminal_repeat	16199	16384	.	?	.	Parent=LTR_retrotransposon506
CM119787	LTRharvest	target_site_duplication	16385	16389	.	?	.	Parent=repeat_region506
###
CM119787	LTRharvest	repeat_region	26425	37972	.	?	.	ID=repeat_region507
CM119787	LTRharvest	target_site_duplication	26425	26428	.	?	.	Parent=repeat_region507
CM119787	LTRharvest	LTR_retrotransposon	26429	37968	.	?	.	ID=LTR_retrotransposon507;Parent=repeat_region507;ltr_similarity=92.31;seq_number=4
CM119787	LTRharvest	long_terminal_repeat	26429	26571	.	?	.	Parent=LTR_retrotransposon507
CM119787	LTRharvest	long_terminal_repeat	37827	37968	.	?	.	Parent=LTR_retrotransposon507
CM119787	LTRharvest	target_site_duplication	37969	37972	.	?	.	Parent=repeat_region507
###
CM119787	LTRharvest	repeat_region	50136	63039	.	?	.	ID=repeat_region508
CM119787	LTRharvest	target_site_duplication	50136	50139	.	?	.	Parent=repeat_region508
CM119787	LTRharvest	LTR_retrotransposon	50140	63035	.	?	.	ID=LTR_retrotransposon508;Parent=repeat_region508;ltr_similarity=87.01;seq_number=4
CM119787	LTRharvest	long_terminal_repeat	50140	50370	.	?	.	Parent=LTR_retrotransposon508
CM119787	LTRharvest	long_terminal_repeat	62812	63035	.	?	.	Parent=LTR_retrotransposon508
CM119787	LTRharvest	target_site_duplication	63036	63039	.	?	.	Parent=repeat_region508
###
CM119787	LTRharvest	repeat_region	1289027	1296495	.	?	.	ID=repeat_region509
CM119787	LTRharvest	target_site_duplication	1289027	1289030	.	?	.	Parent=repeat_region509
CM119787	LTRharvest	LTR_retrotransposon	1289031	1296491	.	?	.	ID=LTR_retrotransposon509;Parent=repeat_region509;ltr_similarity=94.46;seq_number=4
CM119787	LTRharvest	long_terminal_repeat	1289031	1289301	.	?	.	Parent=LTR_retrotransposon509
CM119787	LTRharvest	long_terminal_repeat	1296223	1296491	.	?	.	Parent=LTR_retrotransposon509
CM119787	LTRharvest	target_site_duplication	1296492	1296495	.	?	.	Parent=repeat_region509
###
CM119787	LTRharvest	repeat_region	1326755	1334204	.	?	.	ID=repeat_region510
CM119787	LTRharvest	target_site_duplication	1326755	1326759	.	?	.	Parent=repeat_region510
CM119787	LTRharvest	LTR_retrotransposon	1326760	1334199	.	?	.	ID=LTR_retrotransposon510;Parent=repeat_region510;ltr_similarity=95.94;seq_number=4
CM119787	LTRharvest	long_terminal_repeat	1326760	1327030	.	?	.	Parent=LTR_retrotransposon510
CM119787	LTRharvest	long_terminal_repeat	1333929	1334199	.	?	.	Parent=LTR_retrotransposon510
CM119787	LTRharvest	target_site_duplication	1334200	1334204	.	?	.	Parent=repeat_region510
###
CM119787	LTRharvest	repeat_region	1342779	1348584	.	?	.	ID=repeat_region511
CM119787	LTRharvest	target_site_duplication	1342779	1342782	.	?	.	Parent=repeat_region511
CM119787	LTRharvest	LTR_retrotransposon	1342783	1348580	.	?	.	ID=LTR_retrotransposon511;Parent=repeat_region511;ltr_similarity=91.09;seq_number=4
CM119787	LTRharvest	long_terminal_repeat	1342783	1343040	.	?	.	Parent=LTR_retrotransposon511
CM119787	LTRharvest	long_terminal_repeat	1348324	1348580	.	?	.	Parent=LTR_retrotransposon511
CM119787	LTRharvest	target_site_duplication	1348581	1348584	.	?	.	Parent=repeat_region511
###
CM119787	LTRharvest	repeat_region	1356633	1370995	.	?	.	ID=repeat_region512
CM119787	LTRharvest	target_site_duplication	1356633	1356636	.	?	.	Parent=repeat_region512
CM119787	LTRharvest	LTR_retrotransposon	1356637	1370991	.	?	.	ID=LTR_retrotransposon512;Parent=repeat_region512;ltr_similarity=91.33;seq_number=4
CM119787	LTRharvest	long_terminal_repeat	1356637	1356784	.	?	.	Parent=LTR_retrotransposon512
CM119787	LTRharvest	long_terminal_repeat	1370842	1370991	.	?	.	Parent=LTR_retrotransposon512
CM119787	LTRharvest	target_site_duplication	1370992	1370995	.	?	.	Parent=repeat_region512
###
CM119787	LTRharvest	repeat_region	2333395	2338998	.	?	.	ID=repeat_region513
CM119787	LTRharvest	target_site_duplication	2333395	2333399	.	?	.	Parent=repeat_region513
CM119787	LTRharvest	LTR_retrotransposon	2333400	2338993	.	?	.	ID=LTR_retrotransposon513;Parent=repeat_region513;ltr_similarity=96.13;seq_number=4
CM119787	LTRharvest	long_terminal_repeat	2333400	2333890	.	?	.	Parent=LTR_retrotransposon513
CM119787	LTRharvest	long_terminal_repeat	2338503	2338993	.	?	.	Parent=LTR_retrotransposon513
CM119787	LTRharvest	target_site_duplication	2338994	2338998	.	?	.	Parent=repeat_region513
###
CM119787	LTRharvest	repeat_region	2357377	2372082	.	?	.	ID=repeat_region514
CM119787	LTRharvest	target_site_duplication	2357377	2357380	.	?	.	Parent=repeat_region514
CM119787	LTRharvest	LTR_retrotransposon	2357381	2372078	.	?	.	ID=LTR_retrotransposon514;Parent=repeat_region514;ltr_similarity=88.60;seq_number=4
CM119787	LTRharvest	long_terminal_repeat	2357381	2357608	.	?	.	Parent=LTR_retrotransposon514
CM119787	LTRharvest	long_terminal_repeat	2371861	2372078	.	?	.	Parent=LTR_retrotransposon514
CM119787	LTRharvest	target_site_duplication	2372079	2372082	.	?	.	Parent=repeat_region514
###
CM119787	LTRharvest	repeat_region	2378592	2384494	.	?	.	ID=repeat_region515
CM119787	LTRharvest	target_site_duplication	2378592	2378595	.	?	.	Parent=repeat_region515
CM119787	LTRharvest	LTR_retrotransposon	2378596	2384490	.	?	.	ID=LTR_retrotransposon515;Parent=repeat_region515;ltr_similarity=85.00;seq_number=4
CM119787	LTRharvest	long_terminal_repeat	2378596	2378724	.	?	.	Parent=LTR_retrotransposon515
CM119787	LTRharvest	long_terminal_repeat	2384351	2384490	.	?	.	Parent=LTR_retrotransposon515
CM119787	LTRharvest	target_site_duplication	2384491	2384494	.	?	.	Parent=repeat_region515
###
CM119787	LTRharvest	repeat_region	2395295	2401044	.	?	.	ID=repeat_region516
CM119787	LTRharvest	target_site_duplication	2395295	2395298	.	?	.	Parent=repeat_region516
CM119787	LTRharvest	LTR_retrotransposon	2395299	2401040	.	?	.	ID=LTR_retrotransposon516;Parent=repeat_region516;ltr_similarity=87.40;seq_number=4
CM119787	LTRharvest	long_terminal_repeat	2395299	2395544	.	?	.	Parent=LTR_retrotransposon516
CM119787	LTRharvest	long_terminal_repeat	2400802	2401040	.	?	.	Parent=LTR_retrotransposon516
CM119787	LTRharvest	target_site_duplication	2401041	2401044	.	?	.	Parent=repeat_region516
###
CM119787	LTRharvest	repeat_region	2414184	2421099	.	?	.	ID=repeat_region517
CM119787	LTRharvest	target_site_duplication	2414184	2414189	.	?	.	Parent=repeat_region517
CM119787	LTRharvest	LTR_retrotransposon	2414190	2421093	.	?	.	ID=LTR_retrotransposon517;Parent=repeat_region517;ltr_similarity=91.65;seq_number=4
CM119787	LTRharvest	long_terminal_repeat	2414190	2414596	.	?	.	Parent=LTR_retrotransposon517
CM119787	LTRharvest	long_terminal_repeat	2420687	2421093	.	?	.	Parent=LTR_retrotransposon517
CM119787	LTRharvest	target_site_duplication	2421094	2421099	.	?	.	Parent=repeat_region517
###
CM119787	LTRharvest	repeat_region	2444879	2448648	.	?	.	ID=repeat_region518
CM119787	LTRharvest	target_site_duplication	2444879	2444882	.	?	.	Parent=repeat_region518
CM119787	LTRharvest	LTR_retrotransposon	2444883	2448644	.	?	.	ID=LTR_retrotransposon518;Parent=repeat_region518;ltr_similarity=92.23;seq_number=4
CM119787	LTRharvest	long_terminal_repeat	2444883	2445239	.	?	.	Parent=LTR_retrotransposon518
CM119787	LTRharvest	long_terminal_repeat	2448272	2448644	.	?	.	Parent=LTR_retrotransposon518
CM119787	LTRharvest	target_site_duplication	2448645	2448648	.	?	.	Parent=repeat_region518
###
CM119787	LTRharvest	repeat_region	2459739	2468531	.	?	.	ID=repeat_region519
CM119787	LTRharvest	target_site_duplication	2459739	2459742	.	?	.	Parent=repeat_region519
CM119787	LTRharvest	LTR_retrotransposon	2459743	2468527	.	?	.	ID=LTR_retrotransposon519;Parent=repeat_region519;ltr_similarity=91.44;seq_number=4
CM119787	LTRharvest	long_terminal_repeat	2459743	2459927	.	?	.	Parent=LTR_retrotransposon519
CM119787	LTRharvest	long_terminal_repeat	2468341	2468527	.	?	.	Parent=LTR_retrotransposon519
CM119787	LTRharvest	target_site_duplication	2468528	2468531	.	?	.	Parent=repeat_region519
###
CM119787	LTRharvest	repeat_region	2495994	2504892	.	?	.	ID=repeat_region520
CM119787	LTRharvest	target_site_duplication	2495994	2495997	.	?	.	Parent=repeat_region520
CM119787	LTRharvest	LTR_retrotransposon	2495998	2504888	.	?	.	ID=LTR_retrotransposon520;Parent=repeat_region520;ltr_similarity=89.31;seq_number=4
CM119787	LTRharvest	long_terminal_repeat	2495998	2496122	.	?	.	Parent=LTR_retrotransposon520
CM119787	LTRharvest	long_terminal_repeat	2504758	2504888	.	?	.	Parent=LTR_retrotransposon520
CM119787	LTRharvest	target_site_duplication	2504889	2504892	.	?	.	Parent=repeat_region520
###
CM119787	LTRharvest	repeat_region	2513046	2525809	.	?	.	ID=repeat_region521
CM119787	LTRharvest	target_site_duplication	2513046	2513049	.	?	.	Parent=repeat_region521
CM119787	LTRharvest	LTR_retrotransposon	2513050	2525805	.	?	.	ID=LTR_retrotransposon521;Parent=repeat_region521;ltr_similarity=96.67;seq_number=4
CM119787	LTRharvest	long_terminal_repeat	2513050	2513709	.	?	.	Parent=LTR_retrotransposon521
CM119787	LTRharvest	long_terminal_repeat	2525151	2525805	.	?	.	Parent=LTR_retrotransposon521
CM119787	LTRharvest	target_site_duplication	2525806	2525809	.	?	.	Parent=repeat_region521
###
CM119787	LTRharvest	repeat_region	2538941	2546446	.	?	.	ID=repeat_region522
CM119787	LTRharvest	target_site_duplication	2538941	2538944	.	?	.	Parent=repeat_region522
CM119787	LTRharvest	LTR_retrotransposon	2538945	2546442	.	?	.	ID=LTR_retrotransposon522;Parent=repeat_region522;ltr_similarity=90.79;seq_number=4
CM119787	LTRharvest	long_terminal_repeat	2538945	2539233	.	?	.	Parent=LTR_retrotransposon522
CM119787	LTRharvest	long_terminal_repeat	2546139	2546442	.	?	.	Parent=LTR_retrotransposon522
CM119787	LTRharvest	target_site_duplication	2546443	2546446	.	?	.	Parent=repeat_region522
###
CM119787	LTRharvest	repeat_region	2547806	2554939	.	?	.	ID=repeat_region523
CM119787	LTRharvest	target_site_duplication	2547806	2547809	.	?	.	Parent=repeat_region523
CM119787	LTRharvest	LTR_retrotransposon	2547810	2554935	.	?	.	ID=LTR_retrotransposon523;Parent=repeat_region523;ltr_similarity=90.58;seq_number=4
CM119787	LTRharvest	long_terminal_repeat	2547810	2548085	.	?	.	Parent=LTR_retrotransposon523
CM119787	LTRharvest	long_terminal_repeat	2554663	2554935	.	?	.	Parent=LTR_retrotransposon523
CM119787	LTRharvest	target_site_duplication	2554936	2554939	.	?	.	Parent=repeat_region523
###
CM119787	LTRharvest	repeat_region	2576607	2582624	.	?	.	ID=repeat_region524
CM119787	LTRharvest	target_site_duplication	2576607	2576613	.	?	.	Parent=repeat_region524
CM119787	LTRharvest	LTR_retrotransposon	2576614	2582617	.	?	.	ID=LTR_retrotransposon524;Parent=repeat_region524;ltr_similarity=89.57;seq_number=4
CM119787	LTRharvest	long_terminal_repeat	2576614	2576724	.	?	.	Parent=LTR_retrotransposon524
CM119787	LTRharvest	long_terminal_repeat	2582503	2582617	.	?	.	Parent=LTR_retrotransposon524
CM119787	LTRharvest	target_site_duplication	2582618	2582624	.	?	.	Parent=repeat_region524
###
CM119787	LTRharvest	repeat_region	2588646	2594847	.	?	.	ID=repeat_region525
CM119787	LTRharvest	target_site_duplication	2588646	2588649	.	?	.	Parent=repeat_region525
CM119787	LTRharvest	LTR_retrotransposon	2588650	2594843	.	?	.	ID=LTR_retrotransposon525;Parent=repeat_region525;ltr_similarity=92.38;seq_number=4
CM119787	LTRharvest	long_terminal_repeat	2588650	2589247	.	?	.	Parent=LTR_retrotransposon525
CM119787	LTRharvest	long_terminal_repeat	2594240	2594843	.	?	.	Parent=LTR_retrotransposon525
CM119787	LTRharvest	target_site_duplication	2594844	2594847	.	?	.	Parent=repeat_region525
###
CM119787	LTRharvest	repeat_region	2883875	2889027	.	?	.	ID=repeat_region526
CM119787	LTRharvest	target_site_duplication	2883875	2883879	.	?	.	Parent=repeat_region526
CM119787	LTRharvest	LTR_retrotransposon	2883880	2889022	.	?	.	ID=LTR_retrotransposon526;Parent=repeat_region526;ltr_similarity=97.14;seq_number=4
CM119787	LTRharvest	long_terminal_repeat	2883880	2883984	.	?	.	Parent=LTR_retrotransposon526
CM119787	LTRharvest	long_terminal_repeat	2888920	2889022	.	?	.	Parent=LTR_retrotransposon526
CM119787	LTRharvest	target_site_duplication	2889023	2889027	.	?	.	Parent=repeat_region526
###
CM119787	LTRharvest	repeat_region	3815947	3824600	.	?	.	ID=repeat_region527
CM119787	LTRharvest	target_site_duplication	3815947	3815950	.	?	.	Parent=repeat_region527
CM119787	LTRharvest	LTR_retrotransposon	3815951	3824596	.	?	.	ID=LTR_retrotransposon527;Parent=repeat_region527;ltr_similarity=94.54;seq_number=4
CM119787	LTRharvest	long_terminal_repeat	3815951	3816298	.	?	.	Parent=LTR_retrotransposon527
CM119787	LTRharvest	long_terminal_repeat	3824249	3824596	.	?	.	Parent=LTR_retrotransposon527
CM119787	LTRharvest	target_site_duplication	3824597	3824600	.	?	.	Parent=repeat_region527
###
CM119787	LTRharvest	repeat_region	3832797	3839837	.	?	.	ID=repeat_region528
CM119787	LTRharvest	target_site_duplication	3832797	3832803	.	?	.	Parent=repeat_region528
CM119787	LTRharvest	LTR_retrotransposon	3832804	3839830	.	?	.	ID=LTR_retrotransposon528;Parent=repeat_region528;ltr_similarity=90.32;seq_number=4
CM119787	LTRharvest	long_terminal_repeat	3832804	3832958	.	?	.	Parent=LTR_retrotransposon528
CM119787	LTRharvest	long_terminal_repeat	3839676	3839830	.	?	.	Parent=LTR_retrotransposon528
CM119787	LTRharvest	target_site_duplication	3839831	3839837	.	?	.	Parent=repeat_region528
###
CM119787	LTRharvest	repeat_region	3841146	3846613	.	?	.	ID=repeat_region529
CM119787	LTRharvest	target_site_duplication	3841146	3841149	.	?	.	Parent=repeat_region529
CM119787	LTRharvest	LTR_retrotransposon	3841150	3846609	.	?	.	ID=LTR_retrotransposon529;Parent=repeat_region529;ltr_similarity=89.08;seq_number=4
CM119787	LTRharvest	long_terminal_repeat	3841150	3841323	.	?	.	Parent=LTR_retrotransposon529
CM119787	LTRharvest	long_terminal_repeat	3846439	3846609	.	?	.	Parent=LTR_retrotransposon529
CM119787	LTRharvest	target_site_duplication	3846610	3846613	.	?	.	Parent=repeat_region529
###
CM119787	LTRharvest	repeat_region	4098567	4101489	.	?	.	ID=repeat_region530
CM119787	LTRharvest	target_site_duplication	4098567	4098570	.	?	.	Parent=repeat_region530
CM119787	LTRharvest	LTR_retrotransposon	4098571	4101485	.	?	.	ID=LTR_retrotransposon530;Parent=repeat_region530;ltr_similarity=91.18;seq_number=4
CM119787	LTRharvest	long_terminal_repeat	4098571	4098706	.	?	.	Parent=LTR_retrotransposon530
CM119787	LTRharvest	long_terminal_repeat	4101351	4101485	.	?	.	Parent=LTR_retrotransposon530
CM119787	LTRharvest	target_site_duplication	4101486	4101489	.	?	.	Parent=repeat_region530
###
CM119787	LTRharvest	repeat_region	4103108	4117953	.	?	.	ID=repeat_region531
CM119787	LTRharvest	target_site_duplication	4103108	4103111	.	?	.	Parent=repeat_region531
CM119787	LTRharvest	LTR_retrotransposon	4103112	4117949	.	?	.	ID=LTR_retrotransposon531;Parent=repeat_region531;ltr_similarity=85.42;seq_number=4
CM119787	LTRharvest	long_terminal_repeat	4103112	4103596	.	?	.	Parent=LTR_retrotransposon531
CM119787	LTRharvest	long_terminal_repeat	4117463	4117949	.	?	.	Parent=LTR_retrotransposon531
CM119787	LTRharvest	target_site_duplication	4117950	4117953	.	?	.	Parent=repeat_region531
###
CM119787	LTRharvest	repeat_region	4127262	4134905	.	?	.	ID=repeat_region532
CM119787	LTRharvest	target_site_duplication	4127262	4127265	.	?	.	Parent=repeat_region532
CM119787	LTRharvest	LTR_retrotransposon	4127266	4134901	.	?	.	ID=LTR_retrotransposon532;Parent=repeat_region532;ltr_similarity=91.02;seq_number=4
CM119787	LTRharvest	long_terminal_repeat	4127266	4127431	.	?	.	Parent=LTR_retrotransposon532
CM119787	LTRharvest	long_terminal_repeat	4134735	4134901	.	?	.	Parent=LTR_retrotransposon532
CM119787	LTRharvest	target_site_duplication	4134902	4134905	.	?	.	Parent=repeat_region532
###
CM119787	LTRharvest	repeat_region	4137440	4144822	.	?	.	ID=repeat_region533
CM119787	LTRharvest	target_site_duplication	4137440	4137443	.	?	.	Parent=repeat_region533
CM119787	LTRharvest	LTR_retrotransposon	4137444	4144818	.	?	.	ID=LTR_retrotransposon533;Parent=repeat_region533;ltr_similarity=93.07;seq_number=4
CM119787	LTRharvest	long_terminal_repeat	4137444	4137707	.	?	.	Parent=LTR_retrotransposon533
CM119787	LTRharvest	long_terminal_repeat	4144545	4144818	.	?	.	Parent=LTR_retrotransposon533
CM119787	LTRharvest	target_site_duplication	4144819	4144822	.	?	.	Parent=repeat_region533
###
CM119787	LTRharvest	repeat_region	4144815	4157747	.	?	.	ID=repeat_region534
CM119787	LTRharvest	target_site_duplication	4144815	4144818	.	?	.	Parent=repeat_region534
CM119787	LTRharvest	LTR_retrotransposon	4144819	4157743	.	?	.	ID=LTR_retrotransposon534;Parent=repeat_region534;ltr_similarity=90.31;seq_number=4
CM119787	LTRharvest	long_terminal_repeat	4144819	4145138	.	?	.	Parent=LTR_retrotransposon534
CM119787	LTRharvest	long_terminal_repeat	4157428	4157743	.	?	.	Parent=LTR_retrotransposon534
CM119787	LTRharvest	target_site_duplication	4157744	4157747	.	?	.	Parent=repeat_region534
###
CM119787	LTRharvest	repeat_region	4173360	4175684	.	?	.	ID=repeat_region535
CM119787	LTRharvest	target_site_duplication	4173360	4173363	.	?	.	Parent=repeat_region535
CM119787	LTRharvest	LTR_retrotransposon	4173364	4175680	.	?	.	ID=LTR_retrotransposon535;Parent=repeat_region535;ltr_similarity=91.08;seq_number=4
CM119787	LTRharvest	long_terminal_repeat	4173364	4173687	.	?	.	Parent=LTR_retrotransposon535
CM119787	LTRharvest	long_terminal_repeat	4175356	4175680	.	?	.	Parent=LTR_retrotransposon535
CM119787	LTRharvest	target_site_duplication	4175681	4175684	.	?	.	Parent=repeat_region535
###
CM119787	LTRharvest	repeat_region	4207559	4222142	.	?	.	ID=repeat_region536
CM119787	LTRharvest	target_site_duplication	4207559	4207562	.	?	.	Parent=repeat_region536
CM119787	LTRharvest	LTR_retrotransposon	4207563	4222138	.	?	.	ID=LTR_retrotransposon536;Parent=repeat_region536;ltr_similarity=95.27;seq_number=4
CM119787	LTRharvest	long_terminal_repeat	4207563	4207834	.	?	.	Parent=LTR_retrotransposon536
CM119787	LTRharvest	long_terminal_repeat	4221864	4222138	.	?	.	Parent=LTR_retrotransposon536
CM119787	LTRharvest	target_site_duplication	4222139	4222142	.	?	.	Parent=repeat_region536
###
CM119787	LTRharvest	repeat_region	4231788	4243154	.	?	.	ID=repeat_region537
CM119787	LTRharvest	target_site_duplication	4231788	4231791	.	?	.	Parent=repeat_region537
CM119787	LTRharvest	LTR_retrotransposon	4231792	4243150	.	?	.	ID=LTR_retrotransposon537;Parent=repeat_region537;ltr_similarity=91.82;seq_number=4
CM119787	LTRharvest	long_terminal_repeat	4231792	4232329	.	?	.	Parent=LTR_retrotransposon537
CM119787	LTRharvest	long_terminal_repeat	4242621	4243150	.	?	.	Parent=LTR_retrotransposon537
CM119787	LTRharvest	target_site_duplication	4243151	4243154	.	?	.	Parent=repeat_region537
###
CM119787	LTRharvest	repeat_region	4246527	4254396	.	?	.	ID=repeat_region538
CM119787	LTRharvest	target_site_duplication	4246527	4246530	.	?	.	Parent=repeat_region538
CM119787	LTRharvest	LTR_retrotransposon	4246531	4254392	.	?	.	ID=LTR_retrotransposon538;Parent=repeat_region538;ltr_similarity=94.28;seq_number=4
CM119787	LTRharvest	long_terminal_repeat	4246531	4247527	.	?	.	Parent=LTR_retrotransposon538
CM119787	LTRharvest	long_terminal_repeat	4253401	4254392	.	?	.	Parent=LTR_retrotransposon538
CM119787	LTRharvest	target_site_duplication	4254393	4254396	.	?	.	Parent=repeat_region538
###
CM119787	LTRharvest	repeat_region	4262180	4276646	.	?	.	ID=repeat_region539
CM119787	LTRharvest	target_site_duplication	4262180	4262183	.	?	.	Parent=repeat_region539
CM119787	LTRharvest	LTR_retrotransposon	4262184	4276642	.	?	.	ID=LTR_retrotransposon539;Parent=repeat_region539;ltr_similarity=87.76;seq_number=4
CM119787	LTRharvest	long_terminal_repeat	4262184	4262416	.	?	.	Parent=LTR_retrotransposon539
CM119787	LTRharvest	long_terminal_repeat	4276406	4276642	.	?	.	Parent=LTR_retrotransposon539
CM119787	LTRharvest	target_site_duplication	4276643	4276646	.	?	.	Parent=repeat_region539
###
CM119787	LTRharvest	repeat_region	4301795	4304545	.	?	.	ID=repeat_region540
CM119787	LTRharvest	target_site_duplication	4301795	4301798	.	?	.	Parent=repeat_region540
CM119787	LTRharvest	LTR_retrotransposon	4301799	4304541	.	?	.	ID=LTR_retrotransposon540;Parent=repeat_region540;ltr_similarity=89.04;seq_number=4
CM119787	LTRharvest	long_terminal_repeat	4301799	4302090	.	?	.	Parent=LTR_retrotransposon540
CM119787	LTRharvest	long_terminal_repeat	4304250	4304541	.	?	.	Parent=LTR_retrotransposon540
CM119787	LTRharvest	target_site_duplication	4304542	4304545	.	?	.	Parent=repeat_region540
###
CM119787	LTRharvest	repeat_region	4311625	4317336	.	?	.	ID=repeat_region541
CM119787	LTRharvest	target_site_duplication	4311625	4311628	.	?	.	Parent=repeat_region541
CM119787	LTRharvest	LTR_retrotransposon	4311629	4317332	.	?	.	ID=LTR_retrotransposon541;Parent=repeat_region541;ltr_similarity=90.48;seq_number=4
CM119787	LTRharvest	long_terminal_repeat	4311629	4311754	.	?	.	Parent=LTR_retrotransposon541
CM119787	LTRharvest	long_terminal_repeat	4317207	4317332	.	?	.	Parent=LTR_retrotransposon541
CM119787	LTRharvest	target_site_duplication	4317333	4317336	.	?	.	Parent=repeat_region541
###
CM119787	LTRharvest	repeat_region	4322846	4329964	.	?	.	ID=repeat_region542
CM119787	LTRharvest	target_site_duplication	4322846	4322850	.	?	.	Parent=repeat_region542
CM119787	LTRharvest	LTR_retrotransposon	4322851	4329959	.	?	.	ID=LTR_retrotransposon542;Parent=repeat_region542;ltr_similarity=90.89;seq_number=4
CM119787	LTRharvest	long_terminal_repeat	4322851	4323229	.	?	.	Parent=LTR_retrotransposon542
CM119787	LTRharvest	long_terminal_repeat	4329576	4329959	.	?	.	Parent=LTR_retrotransposon542
CM119787	LTRharvest	target_site_duplication	4329960	4329964	.	?	.	Parent=repeat_region542
###
CM119787	LTRharvest	repeat_region	4345495	4350894	.	?	.	ID=repeat_region543
CM119787	LTRharvest	target_site_duplication	4345495	4345498	.	?	.	Parent=repeat_region543
CM119787	LTRharvest	LTR_retrotransposon	4345499	4350890	.	?	.	ID=LTR_retrotransposon543;Parent=repeat_region543;ltr_similarity=92.50;seq_number=4
CM119787	LTRharvest	long_terminal_repeat	4345499	4345656	.	?	.	Parent=LTR_retrotransposon543
CM119787	LTRharvest	long_terminal_repeat	4350731	4350890	.	?	.	Parent=LTR_retrotransposon543
CM119787	LTRharvest	target_site_duplication	4350891	4350894	.	?	.	Parent=repeat_region543
###
CM119787	LTRharvest	repeat_region	4422244	4428846	.	?	.	ID=repeat_region544
CM119787	LTRharvest	target_site_duplication	4422244	4422247	.	?	.	Parent=repeat_region544
CM119787	LTRharvest	LTR_retrotransposon	4422248	4428842	.	?	.	ID=LTR_retrotransposon544;Parent=repeat_region544;ltr_similarity=89.92;seq_number=4
CM119787	LTRharvest	long_terminal_repeat	4422248	4422622	.	?	.	Parent=LTR_retrotransposon544
CM119787	LTRharvest	long_terminal_repeat	4428466	4428842	.	?	.	Parent=LTR_retrotransposon544
CM119787	LTRharvest	target_site_duplication	4428843	4428846	.	?	.	Parent=repeat_region544
###
CM119787	LTRharvest	repeat_region	4451847	4455288	.	?	.	ID=repeat_region545
CM119787	LTRharvest	target_site_duplication	4451847	4451850	.	?	.	Parent=repeat_region545
CM119787	LTRharvest	LTR_retrotransposon	4451851	4455284	.	?	.	ID=LTR_retrotransposon545;Parent=repeat_region545;ltr_similarity=92.05;seq_number=4
CM119787	LTRharvest	long_terminal_repeat	4451851	4452024	.	?	.	Parent=LTR_retrotransposon545
CM119787	LTRharvest	long_terminal_repeat	4455109	4455284	.	?	.	Parent=LTR_retrotransposon545
CM119787	LTRharvest	target_site_duplication	4455285	4455288	.	?	.	Parent=repeat_region545
###
CM119787	LTRharvest	repeat_region	4470242	4475980	.	?	.	ID=repeat_region546
CM119787	LTRharvest	target_site_duplication	4470242	4470245	.	?	.	Parent=repeat_region546
CM119787	LTRharvest	LTR_retrotransposon	4470246	4475976	.	?	.	ID=LTR_retrotransposon546;Parent=repeat_region546;ltr_similarity=88.21;seq_number=4
CM119787	LTRharvest	long_terminal_repeat	4470246	4470434	.	?	.	Parent=LTR_retrotransposon546
CM119787	LTRharvest	long_terminal_repeat	4475782	4475976	.	?	.	Parent=LTR_retrotransposon546
CM119787	LTRharvest	target_site_duplication	4475977	4475980	.	?	.	Parent=repeat_region546
###
CM119787	LTRharvest	repeat_region	4582904	4598331	.	?	.	ID=repeat_region547
CM119787	LTRharvest	target_site_duplication	4582904	4582907	.	?	.	Parent=repeat_region547
CM119787	LTRharvest	LTR_retrotransposon	4582908	4598327	.	?	.	ID=LTR_retrotransposon547;Parent=repeat_region547;ltr_similarity=88.55;seq_number=4
CM119787	LTRharvest	long_terminal_repeat	4582908	4583392	.	?	.	Parent=LTR_retrotransposon547
CM119787	LTRharvest	long_terminal_repeat	4597830	4598327	.	?	.	Parent=LTR_retrotransposon547
CM119787	LTRharvest	target_site_duplication	4598328	4598331	.	?	.	Parent=repeat_region547
###
CM119787	LTRharvest	repeat_region	4616979	4618163	.	?	.	ID=repeat_region548
CM119787	LTRharvest	target_site_duplication	4616979	4616989	.	?	.	Parent=repeat_region548
CM119787	LTRharvest	LTR_retrotransposon	4616990	4618152	.	?	.	ID=LTR_retrotransposon548;Parent=repeat_region548;ltr_similarity=90.23;seq_number=4
CM119787	LTRharvest	long_terminal_repeat	4616990	4617122	.	?	.	Parent=LTR_retrotransposon548
CM119787	LTRharvest	long_terminal_repeat	4618020	4618152	.	?	.	Parent=LTR_retrotransposon548
CM119787	LTRharvest	target_site_duplication	4618153	4618163	.	?	.	Parent=repeat_region548
###
CM119787	LTRharvest	repeat_region	4622545	4630023	.	?	.	ID=repeat_region549
CM119787	LTRharvest	target_site_duplication	4622545	4622548	.	?	.	Parent=repeat_region549
CM119787	LTRharvest	LTR_retrotransposon	4622549	4630019	.	?	.	ID=LTR_retrotransposon549;Parent=repeat_region549;ltr_similarity=95.31;seq_number=4
CM119787	LTRharvest	long_terminal_repeat	4622549	4622825	.	?	.	Parent=LTR_retrotransposon549
CM119787	LTRharvest	long_terminal_repeat	4629746	4630019	.	?	.	Parent=LTR_retrotransposon549
CM119787	LTRharvest	target_site_duplication	4630020	4630023	.	?	.	Parent=repeat_region549
###
CM119787	LTRharvest	repeat_region	4645956	4653334	.	?	.	ID=repeat_region550
CM119787	LTRharvest	target_site_duplication	4645956	4645959	.	?	.	Parent=repeat_region550
CM119787	LTRharvest	LTR_retrotransposon	4645960	4653330	.	?	.	ID=LTR_retrotransposon550;Parent=repeat_region550;ltr_similarity=91.44;seq_number=4
CM119787	LTRharvest	long_terminal_repeat	4645960	4646180	.	?	.	Parent=LTR_retrotransposon550
CM119787	LTRharvest	long_terminal_repeat	4653109	4653330	.	?	.	Parent=LTR_retrotransposon550
CM119787	LTRharvest	target_site_duplication	4653331	4653334	.	?	.	Parent=repeat_region550
###
CM119787	LTRharvest	repeat_region	4666551	4672627	.	?	.	ID=repeat_region551
CM119787	LTRharvest	target_site_duplication	4666551	4666554	.	?	.	Parent=repeat_region551
CM119787	LTRharvest	LTR_retrotransposon	4666555	4672623	.	?	.	ID=LTR_retrotransposon551;Parent=repeat_region551;ltr_similarity=87.18;seq_number=4
CM119787	LTRharvest	long_terminal_repeat	4666555	4667024	.	?	.	Parent=LTR_retrotransposon551
CM119787	LTRharvest	long_terminal_repeat	4672148	4672623	.	?	.	Parent=LTR_retrotransposon551
CM119787	LTRharvest	target_site_duplication	4672624	4672627	.	?	.	Parent=repeat_region551
###
CM119787	LTRharvest	repeat_region	4681277	4687289	.	?	.	ID=repeat_region552
CM119787	LTRharvest	target_site_duplication	4681277	4681280	.	?	.	Parent=repeat_region552
CM119787	LTRharvest	LTR_retrotransposon	4681281	4687285	.	?	.	ID=LTR_retrotransposon552;Parent=repeat_region552;ltr_similarity=89.37;seq_number=4
CM119787	LTRharvest	long_terminal_repeat	4681281	4681688	.	?	.	Parent=LTR_retrotransposon552
CM119787	LTRharvest	long_terminal_repeat	4686872	4687285	.	?	.	Parent=LTR_retrotransposon552
CM119787	LTRharvest	target_site_duplication	4687286	4687289	.	?	.	Parent=repeat_region552
###
CM119787	LTRharvest	repeat_region	4689403	4703599	.	?	.	ID=repeat_region553
CM119787	LTRharvest	target_site_duplication	4689403	4689406	.	?	.	Parent=repeat_region553
CM119787	LTRharvest	LTR_retrotransposon	4689407	4703595	.	?	.	ID=LTR_retrotransposon553;Parent=repeat_region553;ltr_similarity=92.86;seq_number=4
CM119787	LTRharvest	long_terminal_repeat	4689407	4689980	.	?	.	Parent=LTR_retrotransposon553
CM119787	LTRharvest	long_terminal_repeat	4703022	4703595	.	?	.	Parent=LTR_retrotransposon553
CM119787	LTRharvest	target_site_duplication	4703596	4703599	.	?	.	Parent=repeat_region553
###
CM119788	LTRharvest	repeat_region	13353	14782	.	?	.	ID=repeat_region554
CM119788	LTRharvest	target_site_duplication	13353	13356	.	?	.	Parent=repeat_region554
CM119788	LTRharvest	LTR_retrotransposon	13357	14778	.	?	.	ID=LTR_retrotransposon554;Parent=repeat_region554;ltr_similarity=89.52;seq_number=5
CM119788	LTRharvest	long_terminal_repeat	13357	13566	.	?	.	Parent=LTR_retrotransposon554
CM119788	LTRharvest	long_terminal_repeat	14571	14778	.	?	.	Parent=LTR_retrotransposon554
CM119788	LTRharvest	target_site_duplication	14779	14782	.	?	.	Parent=repeat_region554
###
CM119788	LTRharvest	repeat_region	57002	62226	.	?	.	ID=repeat_region555
CM119788	LTRharvest	target_site_duplication	57002	57005	.	?	.	Parent=repeat_region555
CM119788	LTRharvest	LTR_retrotransposon	57006	62222	.	?	.	ID=LTR_retrotransposon555;Parent=repeat_region555;ltr_similarity=93.55;seq_number=5
CM119788	LTRharvest	long_terminal_repeat	57006	57158	.	?	.	Parent=LTR_retrotransposon555
CM119788	LTRharvest	long_terminal_repeat	62068	62222	.	?	.	Parent=LTR_retrotransposon555
CM119788	LTRharvest	target_site_duplication	62223	62226	.	?	.	Parent=repeat_region555
###
CM119788	LTRharvest	repeat_region	71108	81427	.	?	.	ID=repeat_region556
CM119788	LTRharvest	target_site_duplication	71108	71111	.	?	.	Parent=repeat_region556
CM119788	LTRharvest	LTR_retrotransposon	71112	81423	.	?	.	ID=LTR_retrotransposon556;Parent=repeat_region556;ltr_similarity=89.05;seq_number=5
CM119788	LTRharvest	long_terminal_repeat	71112	71321	.	?	.	Parent=LTR_retrotransposon556
CM119788	LTRharvest	long_terminal_repeat	81216	81423	.	?	.	Parent=LTR_retrotransposon556
CM119788	LTRharvest	target_site_duplication	81424	81427	.	?	.	Parent=repeat_region556
###
CM119788	LTRharvest	repeat_region	84979	91192	.	?	.	ID=repeat_region557
CM119788	LTRharvest	target_site_duplication	84979	84983	.	?	.	Parent=repeat_region557
CM119788	LTRharvest	LTR_retrotransposon	84984	91187	.	?	.	ID=LTR_retrotransposon557;Parent=repeat_region557;ltr_similarity=99.83;seq_number=5
CM119788	LTRharvest	long_terminal_repeat	84984	85580	.	?	.	Parent=LTR_retrotransposon557
CM119788	LTRharvest	long_terminal_repeat	90591	91187	.	?	.	Parent=LTR_retrotransposon557
CM119788	LTRharvest	target_site_duplication	91188	91192	.	?	.	Parent=repeat_region557
###
CM119788	LTRharvest	repeat_region	128160	135573	.	?	.	ID=repeat_region558
CM119788	LTRharvest	target_site_duplication	128160	128163	.	?	.	Parent=repeat_region558
CM119788	LTRharvest	LTR_retrotransposon	128164	135569	.	?	.	ID=LTR_retrotransposon558;Parent=repeat_region558;ltr_similarity=92.73;seq_number=5
CM119788	LTRharvest	long_terminal_repeat	128164	128435	.	?	.	Parent=LTR_retrotransposon558
CM119788	LTRharvest	long_terminal_repeat	135295	135569	.	?	.	Parent=LTR_retrotransposon558
CM119788	LTRharvest	target_site_duplication	135570	135573	.	?	.	Parent=repeat_region558
###
CM119788	LTRharvest	repeat_region	139307	148046	.	?	.	ID=repeat_region559
CM119788	LTRharvest	target_site_duplication	139307	139310	.	?	.	Parent=repeat_region559
CM119788	LTRharvest	LTR_retrotransposon	139311	148042	.	?	.	ID=LTR_retrotransposon559;Parent=repeat_region559;ltr_similarity=85.71;seq_number=5
CM119788	LTRharvest	long_terminal_repeat	139311	139464	.	?	.	Parent=LTR_retrotransposon559
CM119788	LTRharvest	long_terminal_repeat	147897	148042	.	?	.	Parent=LTR_retrotransposon559
CM119788	LTRharvest	target_site_duplication	148043	148046	.	?	.	Parent=repeat_region559
###
CM119788	LTRharvest	repeat_region	149421	156830	.	?	.	ID=repeat_region560
CM119788	LTRharvest	target_site_duplication	149421	149424	.	?	.	Parent=repeat_region560
CM119788	LTRharvest	LTR_retrotransposon	149425	156826	.	?	.	ID=LTR_retrotransposon560;Parent=repeat_region560;ltr_similarity=91.01;seq_number=5
CM119788	LTRharvest	long_terminal_repeat	149425	149702	.	?	.	Parent=LTR_retrotransposon560
CM119788	LTRharvest	long_terminal_repeat	156559	156826	.	?	.	Parent=LTR_retrotransposon560
CM119788	LTRharvest	target_site_duplication	156827	156830	.	?	.	Parent=repeat_region560
###
CM119788	LTRharvest	repeat_region	261338	274699	.	?	.	ID=repeat_region561
CM119788	LTRharvest	target_site_duplication	261338	261341	.	?	.	Parent=repeat_region561
CM119788	LTRharvest	LTR_retrotransposon	261342	274695	.	?	.	ID=LTR_retrotransposon561;Parent=repeat_region561;ltr_similarity=96.25;seq_number=5
CM119788	LTRharvest	long_terminal_repeat	261342	261608	.	?	.	Parent=LTR_retrotransposon561
CM119788	LTRharvest	long_terminal_repeat	274432	274695	.	?	.	Parent=LTR_retrotransposon561
CM119788	LTRharvest	target_site_duplication	274696	274699	.	?	.	Parent=repeat_region561
###
CM119788	LTRharvest	repeat_region	419331	426483	.	?	.	ID=repeat_region562
CM119788	LTRharvest	target_site_duplication	419331	419334	.	?	.	Parent=repeat_region562
CM119788	LTRharvest	LTR_retrotransposon	419335	426479	.	?	.	ID=LTR_retrotransposon562;Parent=repeat_region562;ltr_similarity=93.82;seq_number=5
CM119788	LTRharvest	long_terminal_repeat	419335	419606	.	?	.	Parent=LTR_retrotransposon562
CM119788	LTRharvest	long_terminal_repeat	426205	426479	.	?	.	Parent=LTR_retrotransposon562
CM119788	LTRharvest	target_site_duplication	426480	426483	.	?	.	Parent=repeat_region562
###
CM119788	LTRharvest	repeat_region	442185	448143	.	?	.	ID=repeat_region563
CM119788	LTRharvest	target_site_duplication	442185	442188	.	?	.	Parent=repeat_region563
CM119788	LTRharvest	LTR_retrotransposon	442189	448139	.	?	.	ID=LTR_retrotransposon563;Parent=repeat_region563;ltr_similarity=89.54;seq_number=5
CM119788	LTRharvest	long_terminal_repeat	442189	442664	.	?	.	Parent=LTR_retrotransposon563
CM119788	LTRharvest	long_terminal_repeat	447662	448139	.	?	.	Parent=LTR_retrotransposon563
CM119788	LTRharvest	target_site_duplication	448140	448143	.	?	.	Parent=repeat_region563
###
CM119788	LTRharvest	repeat_region	752869	764970	.	?	.	ID=repeat_region564
CM119788	LTRharvest	target_site_duplication	752869	752872	.	?	.	Parent=repeat_region564
CM119788	LTRharvest	LTR_retrotransposon	752873	764966	.	?	.	ID=LTR_retrotransposon564;Parent=repeat_region564;ltr_similarity=88.52;seq_number=5
CM119788	LTRharvest	long_terminal_repeat	752873	753197	.	?	.	Parent=LTR_retrotransposon564
CM119788	LTRharvest	long_terminal_repeat	764636	764966	.	?	.	Parent=LTR_retrotransposon564
CM119788	LTRharvest	target_site_duplication	764967	764970	.	?	.	Parent=repeat_region564
###
CM119788	LTRharvest	repeat_region	793123	807615	.	?	.	ID=repeat_region565
CM119788	LTRharvest	target_site_duplication	793123	793126	.	?	.	Parent=repeat_region565
CM119788	LTRharvest	LTR_retrotransposon	793127	807611	.	?	.	ID=LTR_retrotransposon565;Parent=repeat_region565;ltr_similarity=90.98;seq_number=5
CM119788	LTRharvest	long_terminal_repeat	793127	793247	.	?	.	Parent=LTR_retrotransposon565
CM119788	LTRharvest	long_terminal_repeat	807490	807611	.	?	.	Parent=LTR_retrotransposon565
CM119788	LTRharvest	target_site_duplication	807612	807615	.	?	.	Parent=repeat_region565
###
CM119788	LTRharvest	repeat_region	824173	829867	.	?	.	ID=repeat_region566
CM119788	LTRharvest	target_site_duplication	824173	824176	.	?	.	Parent=repeat_region566
CM119788	LTRharvest	LTR_retrotransposon	824177	829863	.	?	.	ID=LTR_retrotransposon566;Parent=repeat_region566;ltr_similarity=88.19;seq_number=5
CM119788	LTRharvest	long_terminal_repeat	824177	824320	.	?	.	Parent=LTR_retrotransposon566
CM119788	LTRharvest	long_terminal_repeat	829721	829863	.	?	.	Parent=LTR_retrotransposon566
CM119788	LTRharvest	target_site_duplication	829864	829867	.	?	.	Parent=repeat_region566
###
CM119788	LTRharvest	repeat_region	831951	839403	.	?	.	ID=repeat_region567
CM119788	LTRharvest	target_site_duplication	831951	831955	.	?	.	Parent=repeat_region567
CM119788	LTRharvest	LTR_retrotransposon	831956	839398	.	?	.	ID=LTR_retrotransposon567;Parent=repeat_region567;ltr_similarity=97.01;seq_number=5
CM119788	LTRharvest	long_terminal_repeat	831956	832223	.	?	.	Parent=LTR_retrotransposon567
CM119788	LTRharvest	long_terminal_repeat	839131	839398	.	?	.	Parent=LTR_retrotransposon567
CM119788	LTRharvest	target_site_duplication	839399	839403	.	?	.	Parent=repeat_region567
###
CM119788	LTRharvest	repeat_region	844856	852219	.	?	.	ID=repeat_region568
CM119788	LTRharvest	target_site_duplication	844856	844859	.	?	.	Parent=repeat_region568
CM119788	LTRharvest	LTR_retrotransposon	844860	852215	.	?	.	ID=LTR_retrotransposon568;Parent=repeat_region568;ltr_similarity=89.61;seq_number=5
CM119788	LTRharvest	long_terminal_repeat	844860	845138	.	?	.	Parent=LTR_retrotransposon568
CM119788	LTRharvest	long_terminal_repeat	851938	852215	.	?	.	Parent=LTR_retrotransposon568
CM119788	LTRharvest	target_site_duplication	852216	852219	.	?	.	Parent=repeat_region568
###
CM119788	LTRharvest	repeat_region	888728	900231	.	?	.	ID=repeat_region569
CM119788	LTRharvest	target_site_duplication	888728	888731	.	?	.	Parent=repeat_region569
CM119788	LTRharvest	LTR_retrotransposon	888732	900227	.	?	.	ID=LTR_retrotransposon569;Parent=repeat_region569;ltr_similarity=90.51;seq_number=5
CM119788	LTRharvest	long_terminal_repeat	888732	889321	.	?	.	Parent=LTR_retrotransposon569
CM119788	LTRharvest	long_terminal_repeat	899640	900227	.	?	.	Parent=LTR_retrotransposon569
CM119788	LTRharvest	target_site_duplication	900228	900231	.	?	.	Parent=repeat_region569
###
CM119788	LTRharvest	repeat_region	901529	909532	.	?	.	ID=repeat_region570
CM119788	LTRharvest	target_site_duplication	901529	901532	.	?	.	Parent=repeat_region570
CM119788	LTRharvest	LTR_retrotransposon	901533	909528	.	?	.	ID=LTR_retrotransposon570;Parent=repeat_region570;ltr_similarity=88.24;seq_number=5
CM119788	LTRharvest	long_terminal_repeat	901533	901678	.	?	.	Parent=LTR_retrotransposon570
CM119788	LTRharvest	long_terminal_repeat	909376	909528	.	?	.	Parent=LTR_retrotransposon570
CM119788	LTRharvest	target_site_duplication	909529	909532	.	?	.	Parent=repeat_region570
###
CM119788	LTRharvest	repeat_region	913885	915580	.	?	.	ID=repeat_region571
CM119788	LTRharvest	target_site_duplication	913885	913888	.	?	.	Parent=repeat_region571
CM119788	LTRharvest	LTR_retrotransposon	913889	915576	.	?	.	ID=LTR_retrotransposon571;Parent=repeat_region571;ltr_similarity=90.31;seq_number=5
CM119788	LTRharvest	long_terminal_repeat	913889	914084	.	?	.	Parent=LTR_retrotransposon571
CM119788	LTRharvest	long_terminal_repeat	915381	915576	.	?	.	Parent=LTR_retrotransposon571
CM119788	LTRharvest	target_site_duplication	915577	915580	.	?	.	Parent=repeat_region571
###
CM119788	LTRharvest	repeat_region	929190	938350	.	?	.	ID=repeat_region572
CM119788	LTRharvest	target_site_duplication	929190	929193	.	?	.	Parent=repeat_region572
CM119788	LTRharvest	LTR_retrotransposon	929194	938346	.	?	.	ID=LTR_retrotransposon572;Parent=repeat_region572;ltr_similarity=90.15;seq_number=5
CM119788	LTRharvest	long_terminal_repeat	929194	929457	.	?	.	Parent=LTR_retrotransposon572
CM119788	LTRharvest	long_terminal_repeat	938083	938346	.	?	.	Parent=LTR_retrotransposon572
CM119788	LTRharvest	target_site_duplication	938347	938350	.	?	.	Parent=repeat_region572
###
CM119788	LTRharvest	repeat_region	1346831	1354813	.	?	.	ID=repeat_region573
CM119788	LTRharvest	target_site_duplication	1346831	1346834	.	?	.	Parent=repeat_region573
CM119788	LTRharvest	LTR_retrotransposon	1346835	1354809	.	?	.	ID=LTR_retrotransposon573;Parent=repeat_region573;ltr_similarity=92.59;seq_number=5
CM119788	LTRharvest	long_terminal_repeat	1346835	1346993	.	?	.	Parent=LTR_retrotransposon573
CM119788	LTRharvest	long_terminal_repeat	1354648	1354809	.	?	.	Parent=LTR_retrotransposon573
CM119788	LTRharvest	target_site_duplication	1354810	1354813	.	?	.	Parent=repeat_region573
###
CM119788	LTRharvest	repeat_region	1358218	1365050	.	?	.	ID=repeat_region574
CM119788	LTRharvest	target_site_duplication	1358218	1358221	.	?	.	Parent=repeat_region574
CM119788	LTRharvest	LTR_retrotransposon	1358222	1365046	.	?	.	ID=LTR_retrotransposon574;Parent=repeat_region574;ltr_similarity=86.76;seq_number=5
CM119788	LTRharvest	long_terminal_repeat	1358222	1358571	.	?	.	Parent=LTR_retrotransposon574
CM119788	LTRharvest	long_terminal_repeat	1364692	1365046	.	?	.	Parent=LTR_retrotransposon574
CM119788	LTRharvest	target_site_duplication	1365047	1365050	.	?	.	Parent=repeat_region574
###
CM119788	LTRharvest	repeat_region	1365338	1379419	.	?	.	ID=repeat_region575
CM119788	LTRharvest	target_site_duplication	1365338	1365341	.	?	.	Parent=repeat_region575
CM119788	LTRharvest	LTR_retrotransposon	1365342	1379415	.	?	.	ID=LTR_retrotransposon575;Parent=repeat_region575;ltr_similarity=87.95;seq_number=5
CM119788	LTRharvest	long_terminal_repeat	1365342	1365505	.	?	.	Parent=LTR_retrotransposon575
CM119788	LTRharvest	long_terminal_repeat	1379250	1379415	.	?	.	Parent=LTR_retrotransposon575
CM119788	LTRharvest	target_site_duplication	1379416	1379419	.	?	.	Parent=repeat_region575
###
CM119788	LTRharvest	repeat_region	1379645	1385432	.	?	.	ID=repeat_region576
CM119788	LTRharvest	target_site_duplication	1379645	1379648	.	?	.	Parent=repeat_region576
CM119788	LTRharvest	LTR_retrotransposon	1379649	1385428	.	?	.	ID=LTR_retrotransposon576;Parent=repeat_region576;ltr_similarity=86.64;seq_number=5
CM119788	LTRharvest	long_terminal_repeat	1379649	1379880	.	?	.	Parent=LTR_retrotransposon576
CM119788	LTRharvest	long_terminal_repeat	1385208	1385428	.	?	.	Parent=LTR_retrotransposon576
CM119788	LTRharvest	target_site_duplication	1385429	1385432	.	?	.	Parent=repeat_region576
###
CM119788	LTRharvest	repeat_region	1394437	1401550	.	?	.	ID=repeat_region577
CM119788	LTRharvest	target_site_duplication	1394437	1394440	.	?	.	Parent=repeat_region577
CM119788	LTRharvest	LTR_retrotransposon	1394441	1401546	.	?	.	ID=LTR_retrotransposon577;Parent=repeat_region577;ltr_similarity=90.38;seq_number=5
CM119788	LTRharvest	long_terminal_repeat	1394441	1394700	.	?	.	Parent=LTR_retrotransposon577
CM119788	LTRharvest	long_terminal_repeat	1401292	1401546	.	?	.	Parent=LTR_retrotransposon577
CM119788	LTRharvest	target_site_duplication	1401547	1401550	.	?	.	Parent=repeat_region577
###
CM119788	LTRharvest	repeat_region	1404312	1410270	.	?	.	ID=repeat_region578
CM119788	LTRharvest	target_site_duplication	1404312	1404315	.	?	.	Parent=repeat_region578
CM119788	LTRharvest	LTR_retrotransposon	1404316	1410266	.	?	.	ID=LTR_retrotransposon578;Parent=repeat_region578;ltr_similarity=86.90;seq_number=5
CM119788	LTRharvest	long_terminal_repeat	1404316	1404640	.	?	.	Parent=LTR_retrotransposon578
CM119788	LTRharvest	long_terminal_repeat	1409931	1410266	.	?	.	Parent=LTR_retrotransposon578
CM119788	LTRharvest	target_site_duplication	1410267	1410270	.	?	.	Parent=repeat_region578
###
CM119788	LTRharvest	repeat_region	1432408	1439777	.	?	.	ID=repeat_region579
CM119788	LTRharvest	target_site_duplication	1432408	1432411	.	?	.	Parent=repeat_region579
CM119788	LTRharvest	LTR_retrotransposon	1432412	1439773	.	?	.	ID=LTR_retrotransposon579;Parent=repeat_region579;ltr_similarity=90.65;seq_number=5
CM119788	LTRharvest	long_terminal_repeat	1432412	1432689	.	?	.	Parent=LTR_retrotransposon579
CM119788	LTRharvest	long_terminal_repeat	1439497	1439773	.	?	.	Parent=LTR_retrotransposon579
CM119788	LTRharvest	target_site_duplication	1439774	1439777	.	?	.	Parent=repeat_region579
###
CM119788	LTRharvest	repeat_region	1478060	1485109	.	?	.	ID=repeat_region580
CM119788	LTRharvest	target_site_duplication	1478060	1478063	.	?	.	Parent=repeat_region580
CM119788	LTRharvest	LTR_retrotransposon	1478064	1485105	.	?	.	ID=LTR_retrotransposon580;Parent=repeat_region580;ltr_similarity=85.31;seq_number=5
CM119788	LTRharvest	long_terminal_repeat	1478064	1478230	.	?	.	Parent=LTR_retrotransposon580
CM119788	LTRharvest	long_terminal_repeat	1484929	1485105	.	?	.	Parent=LTR_retrotransposon580
CM119788	LTRharvest	target_site_duplication	1485106	1485109	.	?	.	Parent=repeat_region580
###
CM119788	LTRharvest	repeat_region	1494886	1500546	.	?	.	ID=repeat_region581
CM119788	LTRharvest	target_site_duplication	1494886	1494889	.	?	.	Parent=repeat_region581
CM119788	LTRharvest	LTR_retrotransposon	1494890	1500542	.	?	.	ID=LTR_retrotransposon581;Parent=repeat_region581;ltr_similarity=86.36;seq_number=5
CM119788	LTRharvest	long_terminal_repeat	1494890	1494997	.	?	.	Parent=LTR_retrotransposon581
CM119788	LTRharvest	long_terminal_repeat	1500433	1500542	.	?	.	Parent=LTR_retrotransposon581
CM119788	LTRharvest	target_site_duplication	1500543	1500546	.	?	.	Parent=repeat_region581
###
CM119788	LTRharvest	repeat_region	1938086	1943829	.	?	.	ID=repeat_region582
CM119788	LTRharvest	target_site_duplication	1938086	1938089	.	?	.	Parent=repeat_region582
CM119788	LTRharvest	LTR_retrotransposon	1938090	1943825	.	?	.	ID=LTR_retrotransposon582;Parent=repeat_region582;ltr_similarity=89.18;seq_number=5
CM119788	LTRharvest	long_terminal_repeat	1938090	1938281	.	?	.	Parent=LTR_retrotransposon582
CM119788	LTRharvest	long_terminal_repeat	1943632	1943825	.	?	.	Parent=LTR_retrotransposon582
CM119788	LTRharvest	target_site_duplication	1943826	1943829	.	?	.	Parent=repeat_region582
###
CM119788	LTRharvest	repeat_region	1956481	1962398	.	?	.	ID=repeat_region583
CM119788	LTRharvest	target_site_duplication	1956481	1956484	.	?	.	Parent=repeat_region583
CM119788	LTRharvest	LTR_retrotransposon	1956485	1962394	.	?	.	ID=LTR_retrotransposon583;Parent=repeat_region583;ltr_similarity=88.25;seq_number=5
CM119788	LTRharvest	long_terminal_repeat	1956485	1956799	.	?	.	Parent=LTR_retrotransposon583
CM119788	LTRharvest	long_terminal_repeat	1962081	1962394	.	?	.	Parent=LTR_retrotransposon583
CM119788	LTRharvest	target_site_duplication	1962395	1962398	.	?	.	Parent=repeat_region583
###
CM119788	LTRharvest	repeat_region	1985908	1993943	.	?	.	ID=repeat_region584
CM119788	LTRharvest	target_site_duplication	1985908	1985911	.	?	.	Parent=repeat_region584
CM119788	LTRharvest	LTR_retrotransposon	1985912	1993939	.	?	.	ID=LTR_retrotransposon584;Parent=repeat_region584;ltr_similarity=86.18;seq_number=5
CM119788	LTRharvest	long_terminal_repeat	1985912	1986057	.	?	.	Parent=LTR_retrotransposon584
CM119788	LTRharvest	long_terminal_repeat	1993788	1993939	.	?	.	Parent=LTR_retrotransposon584
CM119788	LTRharvest	target_site_duplication	1993940	1993943	.	?	.	Parent=repeat_region584
###
CM119788	LTRharvest	repeat_region	1994186	2000148	.	?	.	ID=repeat_region585
CM119788	LTRharvest	target_site_duplication	1994186	1994189	.	?	.	Parent=repeat_region585
CM119788	LTRharvest	LTR_retrotransposon	1994190	2000144	.	?	.	ID=LTR_retrotransposon585;Parent=repeat_region585;ltr_similarity=98.55;seq_number=5
CM119788	LTRharvest	long_terminal_repeat	1994190	1994672	.	?	.	Parent=LTR_retrotransposon585
CM119788	LTRharvest	long_terminal_repeat	1999667	2000144	.	?	.	Parent=LTR_retrotransposon585
CM119788	LTRharvest	target_site_duplication	2000145	2000148	.	?	.	Parent=repeat_region585
###
CM119788	LTRharvest	repeat_region	2006512	2019090	.	?	.	ID=repeat_region586
CM119788	LTRharvest	target_site_duplication	2006512	2006515	.	?	.	Parent=repeat_region586
CM119788	LTRharvest	LTR_retrotransposon	2006516	2019086	.	?	.	ID=LTR_retrotransposon586;Parent=repeat_region586;ltr_similarity=86.92;seq_number=5
CM119788	LTRharvest	long_terminal_repeat	2006516	2006622	.	?	.	Parent=LTR_retrotransposon586
CM119788	LTRharvest	long_terminal_repeat	2018987	2019086	.	?	.	Parent=LTR_retrotransposon586
CM119788	LTRharvest	target_site_duplication	2019087	2019090	.	?	.	Parent=repeat_region586
###
CM119788	LTRharvest	repeat_region	2024939	2035738	.	?	.	ID=repeat_region587
CM119788	LTRharvest	target_site_duplication	2024939	2024942	.	?	.	Parent=repeat_region587
CM119788	LTRharvest	LTR_retrotransposon	2024943	2035734	.	?	.	ID=LTR_retrotransposon587;Parent=repeat_region587;ltr_similarity=88.10;seq_number=5
CM119788	LTRharvest	long_terminal_repeat	2024943	2025067	.	?	.	Parent=LTR_retrotransposon587
CM119788	LTRharvest	long_terminal_repeat	2035609	2035734	.	?	.	Parent=LTR_retrotransposon587
CM119788	LTRharvest	target_site_duplication	2035735	2035738	.	?	.	Parent=repeat_region587
###
CM119788	LTRharvest	repeat_region	2045990	2052202	.	?	.	ID=repeat_region588
CM119788	LTRharvest	target_site_duplication	2045990	2045993	.	?	.	Parent=repeat_region588
CM119788	LTRharvest	LTR_retrotransposon	2045994	2052198	.	?	.	ID=LTR_retrotransposon588;Parent=repeat_region588;ltr_similarity=97.84;seq_number=5
CM119788	LTRharvest	long_terminal_repeat	2045994	2046594	.	?	.	Parent=LTR_retrotransposon588
CM119788	LTRharvest	long_terminal_repeat	2051600	2052198	.	?	.	Parent=LTR_retrotransposon588
CM119788	LTRharvest	target_site_duplication	2052199	2052202	.	?	.	Parent=repeat_region588
###
CM119788	LTRharvest	repeat_region	2078891	2087400	.	?	.	ID=repeat_region589
CM119788	LTRharvest	target_site_duplication	2078891	2078894	.	?	.	Parent=repeat_region589
CM119788	LTRharvest	LTR_retrotransposon	2078895	2087396	.	?	.	ID=LTR_retrotransposon589;Parent=repeat_region589;ltr_similarity=93.12;seq_number=5
CM119788	LTRharvest	long_terminal_repeat	2078895	2079112	.	?	.	Parent=LTR_retrotransposon589
CM119788	LTRharvest	long_terminal_repeat	2087185	2087396	.	?	.	Parent=LTR_retrotransposon589
CM119788	LTRharvest	target_site_duplication	2087397	2087400	.	?	.	Parent=repeat_region589
###
CM119788	LTRharvest	repeat_region	2116746	2131490	.	?	.	ID=repeat_region590
CM119788	LTRharvest	target_site_duplication	2116746	2116749	.	?	.	Parent=repeat_region590
CM119788	LTRharvest	LTR_retrotransposon	2116750	2131486	.	?	.	ID=LTR_retrotransposon590;Parent=repeat_region590;ltr_similarity=93.90;seq_number=5
CM119788	LTRharvest	long_terminal_repeat	2116750	2116913	.	?	.	Parent=LTR_retrotransposon590
CM119788	LTRharvest	long_terminal_repeat	2131326	2131486	.	?	.	Parent=LTR_retrotransposon590
CM119788	LTRharvest	target_site_duplication	2131487	2131490	.	?	.	Parent=repeat_region590
###
CM119788	LTRharvest	repeat_region	2144513	2146570	.	?	.	ID=repeat_region591
CM119788	LTRharvest	target_site_duplication	2144513	2144516	.	?	.	Parent=repeat_region591
CM119788	LTRharvest	LTR_retrotransposon	2144517	2146566	.	?	.	ID=LTR_retrotransposon591;Parent=repeat_region591;ltr_similarity=90.27;seq_number=5
CM119788	LTRharvest	long_terminal_repeat	2144517	2144629	.	?	.	Parent=LTR_retrotransposon591
CM119788	LTRharvest	long_terminal_repeat	2146457	2146566	.	?	.	Parent=LTR_retrotransposon591
CM119788	LTRharvest	target_site_duplication	2146567	2146570	.	?	.	Parent=repeat_region591
###
CM119788	LTRharvest	repeat_region	2154367	2168541	.	?	.	ID=repeat_region592
CM119788	LTRharvest	target_site_duplication	2154367	2154370	.	?	.	Parent=repeat_region592
CM119788	LTRharvest	LTR_retrotransposon	2154371	2168537	.	?	.	ID=LTR_retrotransposon592;Parent=repeat_region592;ltr_similarity=91.20;seq_number=5
CM119788	LTRharvest	long_terminal_repeat	2154371	2155052	.	?	.	Parent=LTR_retrotransposon592
CM119788	LTRharvest	long_terminal_repeat	2167863	2168537	.	?	.	Parent=LTR_retrotransposon592
CM119788	LTRharvest	target_site_duplication	2168538	2168541	.	?	.	Parent=repeat_region592
###
CM119788	LTRharvest	repeat_region	2174308	2180055	.	?	.	ID=repeat_region593
CM119788	LTRharvest	target_site_duplication	2174308	2174311	.	?	.	Parent=repeat_region593
CM119788	LTRharvest	LTR_retrotransposon	2174312	2180051	.	?	.	ID=LTR_retrotransposon593;Parent=repeat_region593;ltr_similarity=85.93;seq_number=5
CM119788	LTRharvest	long_terminal_repeat	2174312	2174504	.	?	.	Parent=LTR_retrotransposon593
CM119788	LTRharvest	long_terminal_repeat	2179853	2180051	.	?	.	Parent=LTR_retrotransposon593
CM119788	LTRharvest	target_site_duplication	2180052	2180055	.	?	.	Parent=repeat_region593
###
CM119788	LTRharvest	repeat_region	2208410	2214682	.	?	.	ID=repeat_region594
CM119788	LTRharvest	target_site_duplication	2208410	2208413	.	?	.	Parent=repeat_region594
CM119788	LTRharvest	LTR_retrotransposon	2208414	2214678	.	?	.	ID=LTR_retrotransposon594;Parent=repeat_region594;ltr_similarity=87.82;seq_number=5
CM119788	LTRharvest	long_terminal_repeat	2208414	2208555	.	?	.	Parent=LTR_retrotransposon594
CM119788	LTRharvest	long_terminal_repeat	2214523	2214678	.	?	.	Parent=LTR_retrotransposon594
CM119788	LTRharvest	target_site_duplication	2214679	2214682	.	?	.	Parent=repeat_region594
###
CM119788	LTRharvest	repeat_region	2248313	2254266	.	?	.	ID=repeat_region595
CM119788	LTRharvest	target_site_duplication	2248313	2248316	.	?	.	Parent=repeat_region595
CM119788	LTRharvest	LTR_retrotransposon	2248317	2254262	.	?	.	ID=LTR_retrotransposon595;Parent=repeat_region595;ltr_similarity=91.12;seq_number=5
CM119788	LTRharvest	long_terminal_repeat	2248317	2248788	.	?	.	Parent=LTR_retrotransposon595
CM119788	LTRharvest	long_terminal_repeat	2253790	2254262	.	?	.	Parent=LTR_retrotransposon595
CM119788	LTRharvest	target_site_duplication	2254263	2254266	.	?	.	Parent=repeat_region595
###
CM119788	LTRharvest	repeat_region	2289572	2295773	.	?	.	ID=repeat_region596
CM119788	LTRharvest	target_site_duplication	2289572	2289575	.	?	.	Parent=repeat_region596
CM119788	LTRharvest	LTR_retrotransposon	2289576	2295769	.	?	.	ID=LTR_retrotransposon596;Parent=repeat_region596;ltr_similarity=99.34;seq_number=5
CM119788	LTRharvest	long_terminal_repeat	2289576	2290173	.	?	.	Parent=LTR_retrotransposon596
CM119788	LTRharvest	long_terminal_repeat	2295168	2295769	.	?	.	Parent=LTR_retrotransposon596
CM119788	LTRharvest	target_site_duplication	2295770	2295773	.	?	.	Parent=repeat_region596
###
CM119788	LTRharvest	repeat_region	2298711	2313225	.	?	.	ID=repeat_region597
CM119788	LTRharvest	target_site_duplication	2298711	2298714	.	?	.	Parent=repeat_region597
CM119788	LTRharvest	LTR_retrotransposon	2298715	2313221	.	?	.	ID=LTR_retrotransposon597;Parent=repeat_region597;ltr_similarity=94.14;seq_number=5
CM119788	LTRharvest	long_terminal_repeat	2298715	2298985	.	?	.	Parent=LTR_retrotransposon597
CM119788	LTRharvest	long_terminal_repeat	2312949	2313221	.	?	.	Parent=LTR_retrotransposon597
CM119788	LTRharvest	target_site_duplication	2313222	2313225	.	?	.	Parent=repeat_region597
###
CM119788	LTRharvest	repeat_region	2336469	2337976	.	?	.	ID=repeat_region598
CM119788	LTRharvest	target_site_duplication	2336469	2336472	.	?	.	Parent=repeat_region598
CM119788	LTRharvest	LTR_retrotransposon	2336473	2337972	.	?	.	ID=LTR_retrotransposon598;Parent=repeat_region598;ltr_similarity=90.60;seq_number=5
CM119788	LTRharvest	long_terminal_repeat	2336473	2336621	.	?	.	Parent=LTR_retrotransposon598
CM119788	LTRharvest	long_terminal_repeat	2337825	2337972	.	?	.	Parent=LTR_retrotransposon598
CM119788	LTRharvest	target_site_duplication	2337973	2337976	.	?	.	Parent=repeat_region598
###
CM119788	LTRharvest	repeat_region	2356343	2358801	.	?	.	ID=repeat_region599
CM119788	LTRharvest	target_site_duplication	2356343	2356346	.	?	.	Parent=repeat_region599
CM119788	LTRharvest	LTR_retrotransposon	2356347	2358797	.	?	.	ID=LTR_retrotransposon599;Parent=repeat_region599;ltr_similarity=93.15;seq_number=5
CM119788	LTRharvest	long_terminal_repeat	2356347	2356492	.	?	.	Parent=LTR_retrotransposon599
CM119788	LTRharvest	long_terminal_repeat	2358659	2358797	.	?	.	Parent=LTR_retrotransposon599
CM119788	LTRharvest	target_site_duplication	2358798	2358801	.	?	.	Parent=repeat_region599
###
CM119789	LTRharvest	repeat_region	9424	16894	.	?	.	ID=repeat_region600
CM119789	LTRharvest	target_site_duplication	9424	9427	.	?	.	Parent=repeat_region600
CM119789	LTRharvest	LTR_retrotransposon	9428	16890	.	?	.	ID=LTR_retrotransposon600;Parent=repeat_region600;ltr_similarity=94.49;seq_number=6
CM119789	LTRharvest	long_terminal_repeat	9428	9696	.	?	.	Parent=LTR_retrotransposon600
CM119789	LTRharvest	long_terminal_repeat	16619	16890	.	?	.	Parent=LTR_retrotransposon600
CM119789	LTRharvest	target_site_duplication	16891	16894	.	?	.	Parent=repeat_region600
###
CM119789	LTRharvest	repeat_region	49375	55352	.	?	.	ID=repeat_region601
CM119789	LTRharvest	target_site_duplication	49375	49378	.	?	.	Parent=repeat_region601
CM119789	LTRharvest	LTR_retrotransposon	49379	55348	.	?	.	ID=LTR_retrotransposon601;Parent=repeat_region601;ltr_similarity=85.96;seq_number=6
CM119789	LTRharvest	long_terminal_repeat	49379	49721	.	?	.	Parent=LTR_retrotransposon601
CM119789	LTRharvest	long_terminal_repeat	55000	55348	.	?	.	Parent=LTR_retrotransposon601
CM119789	LTRharvest	target_site_duplication	55349	55352	.	?	.	Parent=repeat_region601
###
CM119789	LTRharvest	repeat_region	66996	69526	.	?	.	ID=repeat_region602
CM119789	LTRharvest	target_site_duplication	66996	66999	.	?	.	Parent=repeat_region602
CM119789	LTRharvest	LTR_retrotransposon	67000	69522	.	?	.	ID=LTR_retrotransposon602;Parent=repeat_region602;ltr_similarity=87.70;seq_number=6
CM119789	LTRharvest	long_terminal_repeat	67000	67243	.	?	.	Parent=LTR_retrotransposon602
CM119789	LTRharvest	long_terminal_repeat	69294	69522	.	?	.	Parent=LTR_retrotransposon602
CM119789	LTRharvest	target_site_duplication	69523	69526	.	?	.	Parent=repeat_region602
###
CM119789	LTRharvest	repeat_region	76428	79662	.	?	.	ID=repeat_region603
CM119789	LTRharvest	target_site_duplication	76428	76431	.	?	.	Parent=repeat_region603
CM119789	LTRharvest	LTR_retrotransposon	76432	79658	.	?	.	ID=LTR_retrotransposon603;Parent=repeat_region603;ltr_similarity=88.59;seq_number=6
CM119789	LTRharvest	long_terminal_repeat	76432	77220	.	?	.	Parent=LTR_retrotransposon603
CM119789	LTRharvest	long_terminal_repeat	78878	79658	.	?	.	Parent=LTR_retrotransposon603
CM119789	LTRharvest	target_site_duplication	79659	79662	.	?	.	Parent=repeat_region603
###
CM119789	LTRharvest	repeat_region	88659	99123	.	?	.	ID=repeat_region604
CM119789	LTRharvest	target_site_duplication	88659	88662	.	?	.	Parent=repeat_region604
CM119789	LTRharvest	LTR_retrotransposon	88663	99119	.	?	.	ID=LTR_retrotransposon604;Parent=repeat_region604;ltr_similarity=89.26;seq_number=6
CM119789	LTRharvest	long_terminal_repeat	88663	88904	.	?	.	Parent=LTR_retrotransposon604
CM119789	LTRharvest	long_terminal_repeat	98885	99119	.	?	.	Parent=LTR_retrotransposon604
CM119789	LTRharvest	target_site_duplication	99120	99123	.	?	.	Parent=repeat_region604
###
CM119789	LTRharvest	repeat_region	116759	124204	.	?	.	ID=repeat_region605
CM119789	LTRharvest	target_site_duplication	116759	116762	.	?	.	Parent=repeat_region605
CM119789	LTRharvest	LTR_retrotransposon	116763	124200	.	?	.	ID=LTR_retrotransposon605;Parent=repeat_region605;ltr_similarity=97.09;seq_number=6
CM119789	LTRharvest	long_terminal_repeat	116763	117034	.	?	.	Parent=LTR_retrotransposon605
CM119789	LTRharvest	long_terminal_repeat	123926	124200	.	?	.	Parent=LTR_retrotransposon605
CM119789	LTRharvest	target_site_duplication	124201	124204	.	?	.	Parent=repeat_region605
###
CM119789	LTRharvest	repeat_region	224282	226556	.	?	.	ID=repeat_region606
CM119789	LTRharvest	target_site_duplication	224282	224286	.	?	.	Parent=repeat_region606
CM119789	LTRharvest	LTR_retrotransposon	224287	226551	.	?	.	ID=LTR_retrotransposon606;Parent=repeat_region606;ltr_similarity=86.94;seq_number=6
CM119789	LTRharvest	long_terminal_repeat	224287	225191	.	?	.	Parent=LTR_retrotransposon606
CM119789	LTRharvest	long_terminal_repeat	225641	226551	.	?	.	Parent=LTR_retrotransposon606
CM119789	LTRharvest	target_site_duplication	226552	226556	.	?	.	Parent=repeat_region606
###
CM119789	LTRharvest	repeat_region	236860	242960	.	?	.	ID=repeat_region607
CM119789	LTRharvest	target_site_duplication	236860	236863	.	?	.	Parent=repeat_region607
CM119789	LTRharvest	LTR_retrotransposon	236864	242956	.	?	.	ID=LTR_retrotransposon607;Parent=repeat_region607;ltr_similarity=93.77;seq_number=6
CM119789	LTRharvest	long_terminal_repeat	236864	237200	.	?	.	Parent=LTR_retrotransposon607
CM119789	LTRharvest	long_terminal_repeat	242623	242956	.	?	.	Parent=LTR_retrotransposon607
CM119789	LTRharvest	target_site_duplication	242957	242960	.	?	.	Parent=repeat_region607
###
CM119789	LTRharvest	repeat_region	267057	273060	.	?	.	ID=repeat_region608
CM119789	LTRharvest	target_site_duplication	267057	267060	.	?	.	Parent=repeat_region608
CM119789	LTRharvest	LTR_retrotransposon	267061	273056	.	?	.	ID=LTR_retrotransposon608;Parent=repeat_region608;ltr_similarity=87.89;seq_number=6
CM119789	LTRharvest	long_terminal_repeat	267061	267505	.	?	.	Parent=LTR_retrotransposon608
CM119789	LTRharvest	long_terminal_repeat	272611	273056	.	?	.	Parent=LTR_retrotransposon608
CM119789	LTRharvest	target_site_duplication	273057	273060	.	?	.	Parent=repeat_region608
###
CM119789	LTRharvest	repeat_region	295228	302721	.	?	.	ID=repeat_region609
CM119789	LTRharvest	target_site_duplication	295228	295237	.	?	.	Parent=repeat_region609
CM119789	LTRharvest	LTR_retrotransposon	295238	302711	.	?	.	ID=LTR_retrotransposon609;Parent=repeat_region609;ltr_similarity=90.73;seq_number=6
CM119789	LTRharvest	long_terminal_repeat	295238	295550	.	?	.	Parent=LTR_retrotransposon609
CM119789	LTRharvest	long_terminal_repeat	302402	302711	.	?	.	Parent=LTR_retrotransposon609
CM119789	LTRharvest	target_site_duplication	302712	302721	.	?	.	Parent=repeat_region609
###
CM119789	LTRharvest	repeat_region	314739	320415	.	?	.	ID=repeat_region610
CM119789	LTRharvest	target_site_duplication	314739	314743	.	?	.	Parent=repeat_region610
CM119789	LTRharvest	LTR_retrotransposon	314744	320410	.	?	.	ID=LTR_retrotransposon610;Parent=repeat_region610;ltr_similarity=87.80;seq_number=6
CM119789	LTRharvest	long_terminal_repeat	314744	314863	.	?	.	Parent=LTR_retrotransposon610
CM119789	LTRharvest	long_terminal_repeat	320288	320410	.	?	.	Parent=LTR_retrotransposon610
CM119789	LTRharvest	target_site_duplication	320411	320415	.	?	.	Parent=repeat_region610
###
CM119789	LTRharvest	repeat_region	347311	358428	.	?	.	ID=repeat_region611
CM119789	LTRharvest	target_site_duplication	347311	347314	.	?	.	Parent=repeat_region611
CM119789	LTRharvest	LTR_retrotransposon	347315	358424	.	?	.	ID=LTR_retrotransposon611;Parent=repeat_region611;ltr_similarity=91.18;seq_number=6
CM119789	LTRharvest	long_terminal_repeat	347315	347484	.	?	.	Parent=LTR_retrotransposon611
CM119789	LTRharvest	long_terminal_repeat	358255	358424	.	?	.	Parent=LTR_retrotransposon611
CM119789	LTRharvest	target_site_duplication	358425	358428	.	?	.	Parent=repeat_region611
###
CM119789	LTRharvest	repeat_region	366062	373215	.	?	.	ID=repeat_region612
CM119789	LTRharvest	target_site_duplication	366062	366065	.	?	.	Parent=repeat_region612
CM119789	LTRharvest	LTR_retrotransposon	366066	373211	.	?	.	ID=LTR_retrotransposon612;Parent=repeat_region612;ltr_similarity=92.53;seq_number=6
CM119789	LTRharvest	long_terminal_repeat	366066	366450	.	?	.	Parent=LTR_retrotransposon612
CM119789	LTRharvest	long_terminal_repeat	372824	373211	.	?	.	Parent=LTR_retrotransposon612
CM119789	LTRharvest	target_site_duplication	373212	373215	.	?	.	Parent=repeat_region612
###
CM119789	LTRharvest	repeat_region	388634	401770	.	?	.	ID=repeat_region613
CM119789	LTRharvest	target_site_duplication	388634	388638	.	?	.	Parent=repeat_region613
CM119789	LTRharvest	LTR_retrotransposon	388639	401765	.	?	.	ID=LTR_retrotransposon613;Parent=repeat_region613;ltr_similarity=92.21;seq_number=6
CM119789	LTRharvest	long_terminal_repeat	388639	388792	.	?	.	Parent=LTR_retrotransposon613
CM119789	LTRharvest	long_terminal_repeat	401613	401765	.	?	.	Parent=LTR_retrotransposon613
CM119789	LTRharvest	target_site_duplication	401766	401770	.	?	.	Parent=repeat_region613
###
CM119789	LTRharvest	repeat_region	425672	438481	.	?	.	ID=repeat_region614
CM119789	LTRharvest	target_site_duplication	425672	425675	.	?	.	Parent=repeat_region614
CM119789	LTRharvest	LTR_retrotransposon	425676	438477	.	?	.	ID=LTR_retrotransposon614;Parent=repeat_region614;ltr_similarity=92.53;seq_number=6
CM119789	LTRharvest	long_terminal_repeat	425676	425983	.	?	.	Parent=LTR_retrotransposon614
CM119789	LTRharvest	long_terminal_repeat	438171	438477	.	?	.	Parent=LTR_retrotransposon614
CM119789	LTRharvest	target_site_duplication	438478	438481	.	?	.	Parent=repeat_region614
###
CM119789	LTRharvest	repeat_region	541584	549110	.	?	.	ID=repeat_region615
CM119789	LTRharvest	target_site_duplication	541584	541587	.	?	.	Parent=repeat_region615
CM119789	LTRharvest	LTR_retrotransposon	541588	549106	.	?	.	ID=LTR_retrotransposon615;Parent=repeat_region615;ltr_similarity=93.46;seq_number=6
CM119789	LTRharvest	long_terminal_repeat	541588	541893	.	?	.	Parent=LTR_retrotransposon615
CM119789	LTRharvest	long_terminal_repeat	548808	549106	.	?	.	Parent=LTR_retrotransposon615
CM119789	LTRharvest	target_site_duplication	549107	549110	.	?	.	Parent=repeat_region615
###
CM119789	LTRharvest	repeat_region	826457	832244	.	?	.	ID=repeat_region616
CM119789	LTRharvest	target_site_duplication	826457	826460	.	?	.	Parent=repeat_region616
CM119789	LTRharvest	LTR_retrotransposon	826461	832240	.	?	.	ID=LTR_retrotransposon616;Parent=repeat_region616;ltr_similarity=86.05;seq_number=6
CM119789	LTRharvest	long_terminal_repeat	826461	826748	.	?	.	Parent=LTR_retrotransposon616
CM119789	LTRharvest	long_terminal_repeat	831947	832240	.	?	.	Parent=LTR_retrotransposon616
CM119789	LTRharvest	target_site_duplication	832241	832244	.	?	.	Parent=repeat_region616
###
CM119789	LTRharvest	repeat_region	835830	841585	.	?	.	ID=repeat_region617
CM119789	LTRharvest	target_site_duplication	835830	835833	.	?	.	Parent=repeat_region617
CM119789	LTRharvest	LTR_retrotransposon	835834	841581	.	?	.	ID=LTR_retrotransposon617;Parent=repeat_region617;ltr_similarity=89.01;seq_number=6
CM119789	LTRharvest	long_terminal_repeat	835834	836015	.	?	.	Parent=LTR_retrotransposon617
CM119789	LTRharvest	long_terminal_repeat	841406	841581	.	?	.	Parent=LTR_retrotransposon617
CM119789	LTRharvest	target_site_duplication	841582	841585	.	?	.	Parent=repeat_region617
###
CM119789	LTRharvest	repeat_region	852390	866118	.	?	.	ID=repeat_region618
CM119789	LTRharvest	target_site_duplication	852390	852393	.	?	.	Parent=repeat_region618
CM119789	LTRharvest	LTR_retrotransposon	852394	866114	.	?	.	ID=LTR_retrotransposon618;Parent=repeat_region618;ltr_similarity=88.46;seq_number=6
CM119789	LTRharvest	long_terminal_repeat	852394	852539	.	?	.	Parent=LTR_retrotransposon618
CM119789	LTRharvest	long_terminal_repeat	865959	866114	.	?	.	Parent=LTR_retrotransposon618
CM119789	LTRharvest	target_site_duplication	866115	866118	.	?	.	Parent=repeat_region618
###
CM119789	LTRharvest	repeat_region	870707	876488	.	?	.	ID=repeat_region619
CM119789	LTRharvest	target_site_duplication	870707	870710	.	?	.	Parent=repeat_region619
CM119789	LTRharvest	LTR_retrotransposon	870711	876484	.	?	.	ID=LTR_retrotransposon619;Parent=repeat_region619;ltr_similarity=85.71;seq_number=6
CM119789	LTRharvest	long_terminal_repeat	870711	870941	.	?	.	Parent=LTR_retrotransposon619
CM119789	LTRharvest	long_terminal_repeat	876257	876484	.	?	.	Parent=LTR_retrotransposon619
CM119789	LTRharvest	target_site_duplication	876485	876488	.	?	.	Parent=repeat_region619
###
CM119789	LTRharvest	repeat_region	881781	883778	.	?	.	ID=repeat_region620
CM119789	LTRharvest	target_site_duplication	881781	881784	.	?	.	Parent=repeat_region620
CM119789	LTRharvest	LTR_retrotransposon	881785	883774	.	?	.	ID=LTR_retrotransposon620;Parent=repeat_region620;ltr_similarity=88.65;seq_number=6
CM119789	LTRharvest	long_terminal_repeat	881785	882242	.	?	.	Parent=LTR_retrotransposon620
CM119789	LTRharvest	long_terminal_repeat	883317	883774	.	?	.	Parent=LTR_retrotransposon620
CM119789	LTRharvest	target_site_duplication	883775	883778	.	?	.	Parent=repeat_region620
###
CM119789	LTRharvest	repeat_region	889665	894808	.	?	.	ID=repeat_region621
CM119789	LTRharvest	target_site_duplication	889665	889668	.	?	.	Parent=repeat_region621
CM119789	LTRharvest	LTR_retrotransposon	889669	894804	.	?	.	ID=LTR_retrotransposon621;Parent=repeat_region621;ltr_similarity=92.00;seq_number=6
CM119789	LTRharvest	long_terminal_repeat	889669	889768	.	?	.	Parent=LTR_retrotransposon621
CM119789	LTRharvest	long_terminal_repeat	894705	894804	.	?	.	Parent=LTR_retrotransposon621
CM119789	LTRharvest	target_site_duplication	894805	894808	.	?	.	Parent=repeat_region621
###
CM119789	LTRharvest	repeat_region	911227	918808	.	?	.	ID=repeat_region622
CM119789	LTRharvest	target_site_duplication	911227	911230	.	?	.	Parent=repeat_region622
CM119789	LTRharvest	LTR_retrotransposon	911231	918804	.	?	.	ID=LTR_retrotransposon622;Parent=repeat_region622;ltr_similarity=91.24;seq_number=6
CM119789	LTRharvest	long_terminal_repeat	911231	911446	.	?	.	Parent=LTR_retrotransposon622
CM119789	LTRharvest	long_terminal_repeat	918588	918804	.	?	.	Parent=LTR_retrotransposon622
CM119789	LTRharvest	target_site_duplication	918805	918808	.	?	.	Parent=repeat_region622
###
CM119789	LTRharvest	repeat_region	961757	968909	.	?	.	ID=repeat_region623
CM119789	LTRharvest	target_site_duplication	961757	961760	.	?	.	Parent=repeat_region623
CM119789	LTRharvest	LTR_retrotransposon	961761	968905	.	?	.	ID=LTR_retrotransposon623;Parent=repeat_region623;ltr_similarity=93.04;seq_number=6
CM119789	LTRharvest	long_terminal_repeat	961761	962033	.	?	.	Parent=LTR_retrotransposon623
CM119789	LTRharvest	long_terminal_repeat	968634	968905	.	?	.	Parent=LTR_retrotransposon623
CM119789	LTRharvest	target_site_duplication	968906	968909	.	?	.	Parent=repeat_region623
###
CM119789	LTRharvest	repeat_region	969299	976737	.	?	.	ID=repeat_region624
CM119789	LTRharvest	target_site_duplication	969299	969302	.	?	.	Parent=repeat_region624
CM119789	LTRharvest	LTR_retrotransposon	969303	976733	.	?	.	ID=LTR_retrotransposon624;Parent=repeat_region624;ltr_similarity=94.87;seq_number=6
CM119789	LTRharvest	long_terminal_repeat	969303	969575	.	?	.	Parent=LTR_retrotransposon624
CM119789	LTRharvest	long_terminal_repeat	976463	976733	.	?	.	Parent=LTR_retrotransposon624
CM119789	LTRharvest	target_site_duplication	976734	976737	.	?	.	Parent=repeat_region624
###
CM119789	LTRharvest	repeat_region	1374760	1382340	.	?	.	ID=repeat_region625
CM119789	LTRharvest	target_site_duplication	1374760	1374765	.	?	.	Parent=repeat_region625
CM119789	LTRharvest	LTR_retrotransposon	1374766	1382334	.	?	.	ID=LTR_retrotransposon625;Parent=repeat_region625;ltr_similarity=89.98;seq_number=6
CM119789	LTRharvest	long_terminal_repeat	1374766	1375193	.	?	.	Parent=LTR_retrotransposon625
CM119789	LTRharvest	long_terminal_repeat	1381906	1382334	.	?	.	Parent=LTR_retrotransposon625
CM119789	LTRharvest	target_site_duplication	1382335	1382340	.	?	.	Parent=repeat_region625
###
CM119789	LTRharvest	repeat_region	1403603	1409342	.	?	.	ID=repeat_region626
CM119789	LTRharvest	target_site_duplication	1403603	1403606	.	?	.	Parent=repeat_region626
CM119789	LTRharvest	LTR_retrotransposon	1403607	1409338	.	?	.	ID=LTR_retrotransposon626;Parent=repeat_region626;ltr_similarity=95.01;seq_number=6
CM119789	LTRharvest	long_terminal_repeat	1403607	1403936	.	?	.	Parent=LTR_retrotransposon626
CM119789	LTRharvest	long_terminal_repeat	1408998	1409338	.	?	.	Parent=LTR_retrotransposon626
CM119789	LTRharvest	target_site_duplication	1409339	1409342	.	?	.	Parent=repeat_region626
###
CM119789	LTRharvest	repeat_region	1423742	1431210	.	?	.	ID=repeat_region627
CM119789	LTRharvest	target_site_duplication	1423742	1423745	.	?	.	Parent=repeat_region627
CM119789	LTRharvest	LTR_retrotransposon	1423746	1431206	.	?	.	ID=LTR_retrotransposon627;Parent=repeat_region627;ltr_similarity=92.10;seq_number=6
CM119789	LTRharvest	long_terminal_repeat	1423746	1424035	.	?	.	Parent=LTR_retrotransposon627
CM119789	LTRharvest	long_terminal_repeat	1430916	1431206	.	?	.	Parent=LTR_retrotransposon627
CM119789	LTRharvest	target_site_duplication	1431207	1431210	.	?	.	Parent=repeat_region627
###
CM119789	LTRharvest	repeat_region	1448968	1462813	.	?	.	ID=repeat_region628
CM119789	LTRharvest	target_site_duplication	1448968	1448972	.	?	.	Parent=repeat_region628
CM119789	LTRharvest	LTR_retrotransposon	1448973	1462808	.	?	.	ID=LTR_retrotransposon628;Parent=repeat_region628;ltr_similarity=93.07;seq_number=6
CM119789	LTRharvest	long_terminal_repeat	1448973	1449073	.	?	.	Parent=LTR_retrotransposon628
CM119789	LTRharvest	long_terminal_repeat	1462708	1462808	.	?	.	Parent=LTR_retrotransposon628
CM119789	LTRharvest	target_site_duplication	1462809	1462813	.	?	.	Parent=repeat_region628
###
CM119789	LTRharvest	repeat_region	1504270	1511723	.	?	.	ID=repeat_region629
CM119789	LTRharvest	target_site_duplication	1504270	1504273	.	?	.	Parent=repeat_region629
CM119789	LTRharvest	LTR_retrotransposon	1504274	1511719	.	?	.	ID=LTR_retrotransposon629;Parent=repeat_region629;ltr_similarity=95.57;seq_number=6
CM119789	LTRharvest	long_terminal_repeat	1504274	1504544	.	?	.	Parent=LTR_retrotransposon629
CM119789	LTRharvest	long_terminal_repeat	1511450	1511719	.	?	.	Parent=LTR_retrotransposon629
CM119789	LTRharvest	target_site_duplication	1511720	1511723	.	?	.	Parent=repeat_region629
###
CM119789	LTRharvest	repeat_region	1512332	1526724	.	?	.	ID=repeat_region630
CM119789	LTRharvest	target_site_duplication	1512332	1512335	.	?	.	Parent=repeat_region630
CM119789	LTRharvest	LTR_retrotransposon	1512336	1526720	.	?	.	ID=LTR_retrotransposon630;Parent=repeat_region630;ltr_similarity=86.90;seq_number=6
CM119789	LTRharvest	long_terminal_repeat	1512336	1512564	.	?	.	Parent=LTR_retrotransposon630
CM119789	LTRharvest	long_terminal_repeat	1526498	1526720	.	?	.	Parent=LTR_retrotransposon630
CM119789	LTRharvest	target_site_duplication	1526721	1526724	.	?	.	Parent=repeat_region630
###
CM119789	LTRharvest	repeat_region	1527410	1540865	.	?	.	ID=repeat_region631
CM119789	LTRharvest	target_site_duplication	1527410	1527413	.	?	.	Parent=repeat_region631
CM119789	LTRharvest	LTR_retrotransposon	1527414	1540861	.	?	.	ID=LTR_retrotransposon631;Parent=repeat_region631;ltr_similarity=90.76;seq_number=6
CM119789	LTRharvest	long_terminal_repeat	1527414	1527594	.	?	.	Parent=LTR_retrotransposon631
CM119789	LTRharvest	long_terminal_repeat	1540678	1540861	.	?	.	Parent=LTR_retrotransposon631
CM119789	LTRharvest	target_site_duplication	1540862	1540865	.	?	.	Parent=repeat_region631
###
CM119789	LTRharvest	repeat_region	1569886	1577338	.	?	.	ID=repeat_region632
CM119789	LTRharvest	target_site_duplication	1569886	1569889	.	?	.	Parent=repeat_region632
CM119789	LTRharvest	LTR_retrotransposon	1569890	1577334	.	?	.	ID=LTR_retrotransposon632;Parent=repeat_region632;ltr_similarity=90.56;seq_number=6
CM119789	LTRharvest	long_terminal_repeat	1569890	1570165	.	?	.	Parent=LTR_retrotransposon632
CM119789	LTRharvest	long_terminal_repeat	1577049	1577334	.	?	.	Parent=LTR_retrotransposon632
CM119789	LTRharvest	target_site_duplication	1577335	1577338	.	?	.	Parent=repeat_region632
###
CM119789	LTRharvest	repeat_region	1580532	1588006	.	?	.	ID=repeat_region633
CM119789	LTRharvest	target_site_duplication	1580532	1580535	.	?	.	Parent=repeat_region633
CM119789	LTRharvest	LTR_retrotransposon	1580536	1588002	.	?	.	ID=LTR_retrotransposon633;Parent=repeat_region633;ltr_similarity=97.17;seq_number=6
CM119789	LTRharvest	long_terminal_repeat	1580536	1580818	.	?	.	Parent=LTR_retrotransposon633
CM119789	LTRharvest	long_terminal_repeat	1587720	1588002	.	?	.	Parent=LTR_retrotransposon633
CM119789	LTRharvest	target_site_duplication	1588003	1588006	.	?	.	Parent=repeat_region633
###
CM119789	LTRharvest	repeat_region	1588830	1590194	.	?	.	ID=repeat_region634
CM119789	LTRharvest	target_site_duplication	1588830	1588833	.	?	.	Parent=repeat_region634
CM119789	LTRharvest	LTR_retrotransposon	1588834	1590190	.	?	.	ID=LTR_retrotransposon634;Parent=repeat_region634;ltr_similarity=89.67;seq_number=6
CM119789	LTRharvest	long_terminal_repeat	1588834	1589133	.	?	.	Parent=LTR_retrotransposon634
CM119789	LTRharvest	long_terminal_repeat	1589894	1590190	.	?	.	Parent=LTR_retrotransposon634
CM119789	LTRharvest	target_site_duplication	1590191	1590194	.	?	.	Parent=repeat_region634
###
CM119789	LTRharvest	repeat_region	1626850	1634317	.	?	.	ID=repeat_region635
CM119789	LTRharvest	target_site_duplication	1626850	1626853	.	?	.	Parent=repeat_region635
CM119789	LTRharvest	LTR_retrotransposon	1626854	1634313	.	?	.	ID=LTR_retrotransposon635;Parent=repeat_region635;ltr_similarity=91.23;seq_number=6
CM119789	LTRharvest	long_terminal_repeat	1626854	1627252	.	?	.	Parent=LTR_retrotransposon635
CM119789	LTRharvest	long_terminal_repeat	1633922	1634313	.	?	.	Parent=LTR_retrotransposon635
CM119789	LTRharvest	target_site_duplication	1634314	1634317	.	?	.	Parent=repeat_region635
###
CM119789	LTRharvest	repeat_region	1652306	1655180	.	?	.	ID=repeat_region636
CM119789	LTRharvest	target_site_duplication	1652306	1652309	.	?	.	Parent=repeat_region636
CM119789	LTRharvest	LTR_retrotransposon	1652310	1655176	.	?	.	ID=LTR_retrotransposon636;Parent=repeat_region636;ltr_similarity=95.52;seq_number=6
CM119789	LTRharvest	long_terminal_repeat	1652310	1653266	.	?	.	Parent=LTR_retrotransposon636
CM119789	LTRharvest	long_terminal_repeat	1654218	1655176	.	?	.	Parent=LTR_retrotransposon636
CM119789	LTRharvest	target_site_duplication	1655177	1655180	.	?	.	Parent=repeat_region636
###
CM119789	LTRharvest	repeat_region	1660236	1666461	.	?	.	ID=repeat_region637
CM119789	LTRharvest	target_site_duplication	1660236	1660239	.	?	.	Parent=repeat_region637
CM119789	LTRharvest	LTR_retrotransposon	1660240	1666457	.	?	.	ID=LTR_retrotransposon637;Parent=repeat_region637;ltr_similarity=98.69;seq_number=6
CM119789	LTRharvest	long_terminal_repeat	1660240	1660849	.	?	.	Parent=LTR_retrotransposon637
CM119789	LTRharvest	long_terminal_repeat	1665853	1666457	.	?	.	Parent=LTR_retrotransposon637
CM119789	LTRharvest	target_site_duplication	1666458	1666461	.	?	.	Parent=repeat_region637
###
CM119789	LTRharvest	repeat_region	1683495	1684795	.	?	.	ID=repeat_region638
CM119789	LTRharvest	target_site_duplication	1683495	1683513	.	?	.	Parent=repeat_region638
CM119789	LTRharvest	LTR_retrotransposon	1683514	1684776	.	?	.	ID=LTR_retrotransposon638;Parent=repeat_region638;ltr_similarity=88.02;seq_number=6
CM119789	LTRharvest	long_terminal_repeat	1683514	1683730	.	?	.	Parent=LTR_retrotransposon638
CM119789	LTRharvest	long_terminal_repeat	1684562	1684776	.	?	.	Parent=LTR_retrotransposon638
CM119789	LTRharvest	target_site_duplication	1684777	1684795	.	?	.	Parent=repeat_region638
###
