# Supplementary material for: Genome dynamics and chromosome structural variations in Histoplasma ohiense, a fungal pathogen of humans
Source: G3 (Bethesda). 2026 May 4;16(7):jkag118. doi: 10.1093/g3journal/jkag118 (PMC13334192; doi:10.1093/g3journal/jkag118)
Supplement: jkag118_Supplementary_Data [file jkag118_supplementary_data.zip › Table_S6_G3-2026-406651.unk]

##gff-version 3
CM120110	BLAST	MAGGY	85566	89216	.	-	.	Name=Feature00000
CM120110	BLAST	MAGGY	859284	862934	.	+	.	Name=Feature00001
CM120110	BLAST	MAGGY	2297726	2301376	.	+	.	Name=Feature00002
CM120110	BLAST	MAGGY	2002222	2005872	.	+	.	Name=Feature00003
CM120110	BLAST	MAGGY	2256343	2259993	.	+	.	Name=Feature00004
CM120110	BLAST	MAGGY	2052774	2056424	.	-	.	Name=Feature00005
CM120110	BLAST	MAGGY	268069	271713	.	+	.	Name=Feature00006
CM120110	BLAST	MAGGY	429417	433073	.	-	.	Name=Feature00007
CM120110	BLAST	MAGGY	444025	447681	.	+	.	Name=Feature00008
CM120110	BLAST	MAGGY	793604	797257	.	-	.	Name=Feature00009
CM120110	BLAST	MAGGY	99194	102850	.	-	.	Name=Feature00010
CM120110	BLAST	MAGGY	2063560	2067207	.	-	.	Name=Feature00011
CM120110	BLAST	MAGGY	107122	110772	.	+	.	Name=Feature00012
CM120110	BLAST	MAGGY	2182062	2185715	.	+	.	Name=Feature00013
CM120110	BLAST	MAGGY	927060	930716	.	+	.	Name=Feature00014
CM120110	BLAST	MAGGY	2146529	2150179	.	-	.	Name=Feature00015
CM120110	BLAST	MAGGY	933899	937552	.	-	.	Name=Feature00016
CM120110	BLAST	MAGGY	875341	878994	.	+	.	Name=Feature00017
CM120110	BLAST	MAGGY	60479	64129	.	-	.	Name=Feature00018
CM120110	BLAST	MAGGY	1502726	1506376	.	+	.	Name=Feature00019
CM120110	BLAST	MAGGY	2309850	2313503	.	-	.	Name=Feature00020
CM120110	BLAST	MAGGY	1963013	1966663	.	-	.	Name=Feature00021
CM120110	BLAST	MAGGY	1944816	1948466	.	-	.	Name=Feature00022
CM120110	BLAST	MAGGY	825948	829601	.	+	.	Name=Feature00023
CM120110	BLAST	MAGGY	1367002	1370652	.	+	.	Name=Feature00024
CM120110	BLAST	MAGGY	863763	867413	.	+	.	Name=Feature00025
CM120110	BLAST	MAGGY	802354	806010	.	-	.	Name=Feature00026
CM120110	BLAST	MAGGY	1346716	1350369	.	-	.	Name=Feature00027
CM120110	BLAST	MAGGY	1386360	1390013	.	-	.	Name=Feature00028
CM120110	BLAST	MAGGY	844124	847780	.	-	.	Name=Feature00029
CM120110	BLAST	MAGGY	55409	59065	.	-	.	Name=Feature00030
CM120110	BLAST	MAGGY	2087845	2091501	.	-	.	Name=Feature00031
CM120110	BLAST	MAGGY	2031639	2035292	.	-	.	Name=Feature00032
CM120110	BLAST	MAGGY	1325493	1329149	.	-	.	Name=Feature00033
CM120110	BLAST	MAGGY	2007646	2011302	.	-	.	Name=Feature00034
CM120110	BLAST	MAGGY	2142507	2146067	.	-	.	Name=Feature00035
CM120110	BLAST	MAGGY	942788	946441	.	-	.	Name=Feature00036
CM120110	BLAST	MAGGY	2206559	2210215	.	+	.	Name=Feature00037
CM120110	BLAST	MAGGY	1419216	1422854	.	+	.	Name=Feature00038
CM120110	BLAST	MAGGY	1952678	1956331	.	+	.	Name=Feature00039
CM120110	BLAST	MAGGY	3986	7636	.	-	.	Name=Feature00040
CM120110	BLAST	MAGGY	807912	811217	.	-	.	Name=Feature00041
CM120110	BLAST	MAGGY	881836	884835	.	-	.	Name=Feature00042
CM120110	BLAST	MAGGY	2251710	2254511	.	+	.	Name=Feature00043
CM120110	BLAST	MAGGY	2114060	2116708	.	-	.	Name=Feature00044
CM120110	BLAST	MAGGY	1343567	1346188	.	-	.	Name=Feature00045
CM120110	BLAST	MAGGY	1989416	1992145	.	+	.	Name=Feature00046
CM120110	BLAST	MAGGY	902165	904873	.	+	.	Name=Feature00047
CM120110	BLAST	MAGGY	48716	51478	.	-	.	Name=Feature00048
CM120110	BLAST	MAGGY	1340280	1342979	.	+	.	Name=Feature00049
CM120110	BLAST	MAGGY	115285	117789	.	-	.	Name=Feature00050
CM120110	BLAST	MAGGY	1509951	1512386	.	-	.	Name=Feature00051
CM120110	BLAST	MAGGY	765904	768345	.	+	.	Name=Feature00052
CM120110	BLAST	MAGGY	2199230	2201593	.	-	.	Name=Feature00053
CM120110	BLAST	MAGGY	121505	123655	.	+	.	Name=Feature00054
CM120110	BLAST	MAGGY	851198	853330	.	-	.	Name=Feature00055
CM120110	BLAST	MAGGY	1493690	1496026	.	-	.	Name=Feature00056
CM120110	BLAST	MAGGY	417166	419307	.	+	.	Name=Feature00057
CM120110	BLAST	MAGGY	830124	831980	.	-	.	Name=Feature00058
CM120110	BLAST	MAGGY	769075	771000	.	+	.	Name=Feature00059
CM120110	BLAST	MAGGY	898132	899745	.	-	.	Name=Feature00060
CM120110	BLAST	MAGGY	89114	90226	.	-	.	Name=Feature00061
CM120110	BLAST	MAGGY	858274	859386	.	+	.	Name=Feature00062
CM120110	BLAST	MAGGY	2001212	2002324	.	+	.	Name=Feature00063
CM120110	BLAST	MAGGY	2296716	2297828	.	+	.	Name=Feature00064
CM120110	BLAST	MAGGY	2240391	2242121	.	+	.	Name=Feature00065
CM120110	BLAST	MAGGY	853347	854855	.	-	.	Name=Feature00066
CM120110	BLAST	MAGGY	2056322	2057434	.	-	.	Name=Feature00067
CM120110	BLAST	MAGGY	2025737	2027299	.	-	.	Name=Feature00068
CM120110	BLAST	MAGGY	2255333	2256436	.	+	.	Name=Feature00069
CM120110	BLAST	MAGGY	267059	268162	.	+	.	Name=Feature00070
CM120110	BLAST	MAGGY	752929	754482	.	+	.	Name=Feature00071
CM120110	BLAST	MAGGY	2201572	2202597	.	-	.	Name=Feature00072
CM120110	BLAST	MAGGY	2117370	2118386	.	-	.	Name=Feature00073
CM120110	BLAST	MAGGY	2116705	2117391	.	-	.	Name=Feature00074
CM120110	BLAST	MAGGY	899747	900274	.	-	.	Name=Feature00075
CM120110	BLAST	MAGGY	768873	769055	.	+	.	Name=Feature00076
CM120110	BLAST	MAGGY	433052	434077	.	-	.	Name=Feature00077
CM120110	BLAST	MAGGY	443030	444046	.	+	.	Name=Feature00078
CM120110	BLAST	MAGGY	2269690	2271252	.	+	.	Name=Feature00079
CM120110	BLAST	MAGGY	1512386	1513606	.	-	.	Name=Feature00080
CM120110	BLAST	MAGGY	2197941	2199251	.	-	.	Name=Feature00081
CM120110	BLAST	MAGGY	764693	765937	.	+	.	Name=Feature00082
CM120110	BLAST	MAGGY	1513510	1514610	.	-	.	Name=Feature00083
CM120110	BLAST	MAGGY	2067192	2068217	.	-	.	Name=Feature00084
CM120110	BLAST	MAGGY	926065	927081	.	+	.	Name=Feature00085
CM120110	BLAST	MAGGY	937531	938556	.	-	.	Name=Feature00086
CM120110	BLAST	MAGGY	1501722	1502825	.	+	.	Name=Feature00087
CM120110	BLAST	MAGGY	106127	107221	.	+	.	Name=Feature00088
CM120110	BLAST	MAGGY	874337	875359	.	+	.	Name=Feature00089
CM120110	BLAST	MAGGY	1350282	1351367	.	-	.	Name=Feature00090
CM120110	BLAST	MAGGY	822979	824052	.	-	.	Name=Feature00091
CM120110	BLAST	MAGGY	102829	103845	.	-	.	Name=Feature00092
CM120110	BLAST	MAGGY	64108	65127	.	-	.	Name=Feature00093
CM120110	BLAST	MAGGY	136927	138117	.	+	.	Name=Feature00094
CM120110	BLAST	MAGGY	2313482	2314501	.	-	.	Name=Feature00095
CM120110	BLAST	MAGGY	805989	807014	.	-	.	Name=Feature00096
CM120110	BLAST	MAGGY	2150080	2151183	.	-	.	Name=Feature00097
CM120110	BLAST	MAGGY	1361196	1362290	.	-	.	Name=Feature00098
CM120110	BLAST	MAGGY	824950	826038	.	+	.	Name=Feature00099
CM120110	BLAST	MAGGY	901170	902186	.	+	.	Name=Feature00100
CM120110	BLAST	MAGGY	118689	119792	.	+	.	Name=Feature00101
CM120110	BLAST	MAGGY	797158	798255	.	-	.	Name=Feature00102
CM120110	BLAST	MAGGY	840070	841152	.	-	.	Name=Feature00103
CM120110	BLAST	MAGGY	2075859	2076944	.	-	.	Name=Feature00104
CM120110	BLAST	MAGGY	1988418	1989437	.	+	.	Name=Feature00105
CM120110	BLAST	MAGGY	1948367	1949470	.	-	.	Name=Feature00106
CM120110	BLAST	MAGGY	2205561	2206646	.	+	.	Name=Feature00107
CM120110	BLAST	MAGGY	1366004	1367089	.	+	.	Name=Feature00108
CM120110	BLAST	MAGGY	1966564	1967661	.	-	.	Name=Feature00109
CM120110	BLAST	MAGGY	847759	848778	.	-	.	Name=Feature00110
CM120110	BLAST	MAGGY	917793	918887	.	-	.	Name=Feature00111
CM120110	BLAST	MAGGY	1329050	1330144	.	-	.	Name=Feature00112
CM120110	BLAST	MAGGY	2152029	2153114	.	-	.	Name=Feature00113
CM120110	BLAST	MAGGY	1521215	1522417	.	+	.	Name=Feature00114
CM120110	BLAST	MAGGY	2076857	2077942	.	-	.	Name=Feature00115
CM120110	BLAST	MAGGY	1389929	1391014	.	-	.	Name=Feature00116
CM120110	BLAST	MAGGY	1339285	1340301	.	+	.	Name=Feature00117
CM120110	BLAST	MAGGY	2011281	2012297	.	-	.	Name=Feature00118
CM120110	BLAST	MAGGY	2181067	2182161	.	+	.	Name=Feature00119
CM120110	BLAST	MAGGY	7537	8631	.	-	.	Name=Feature00120
CM120110	BLAST	MAGGY	1497378	1498427	.	-	.	Name=Feature00121
CM120110	BLAST	MAGGY	946351	947439	.	-	.	Name=Feature00122
CM120110	BLAST	MAGGY	916900	917835	.	-	.	Name=Feature00123
CM120110	BLAST	MAGGY	1418206	1419222	.	+	.	Name=Feature00124
CM120110	BLAST	MAGGY	416162	417265	.	+	.	Name=Feature00125
CM120110	BLAST	MAGGY	58999	59949	.	-	.	Name=Feature00126
CM120110	BLAST	MAGGY	2222014	2223102	.	+	.	Name=Feature00127
CM120110	BLAST	MAGGY	1363284	1364246	.	+	.	Name=Feature00128
CM120110	BLAST	MAGGY	884745	885635	.	-	.	Name=Feature00129
CM120110	BLAST	MAGGY	749467	750381	.	+	.	Name=Feature00130
CM120110	BLAST	MAGGY	839417	840157	.	-	.	Name=Feature00131
CM120110	BLAST	MAGGY	756559	757320	.	+	.	Name=Feature00132
CM120110	BLAST	MAGGY	856570	857379	.	+	.	Name=Feature00133
CM120110	BLAST	MAGGY	1486359	1489430	.	-	.	Name=Feature00134
CM120110	BLAST	MAGGY	148572	149438	.	-	.	Name=Feature00135
CM120110	BLAST	MAGGY	854756	855673	.	-	.	Name=Feature00136
CM120110	BLAST	MAGGY	754781	755662	.	+	.	Name=Feature00137
CM120110	BLAST	MAGGY	773391	776462	.	-	.	Name=Feature00138
CM120110	BLAST	MAGGY	426478	427290	.	+	.	Name=Feature00139
CM120110	BLAST	MAGGY	1425954	1428986	.	-	.	Name=Feature00140
CM120110	BLAST	MAGGY	1323491	1324384	.	+	.	Name=Feature00141
CM120110	BLAST	MAGGY	833878	835596	.	+	.	Name=Feature00142
CM120110	BLAST	MAGGY	2328288	2329652	.	+	.	Name=Feature00143
CM120110	BLAST	MAGGY	1352292	1353023	.	-	.	Name=Feature00144
CM120110	BLAST	MAGGY	130061	131755	.	+	.	Name=Feature00145
CM120110	BLAST	MAGGY	148045	148662	.	-	.	Name=Feature00146
CM120110	BLAST	MAGGY	2119498	2121210	.	-	.	Name=Feature00147
CM120110	BLAST	MAGGY	2132027	2133469	.	+	.	Name=Feature00148
CM120110	BLAST	MAGGY	1404460	1405800	.	-	.	Name=Feature00149
CM120110	BLAST	MAGGY	2215777	2217138	.	+	.	Name=Feature00150
CM120110	BLAST	MAGGY	2128064	2129404	.	-	.	Name=Feature00151
CM120110	BLAST	MAGGY	1440853	1442214	.	+	.	Name=Feature00152
CM120110	BLAST	MAGGY	2248403	2249971	.	-	.	Name=Feature00153
CM120110	BLAST	MAGGY	2260456	2261100	.	+	.	Name=Feature00154
CM120110	BLAST	MAGGY	2307160	2308587	.	+	.	Name=Feature00155
CM120110	BLAST	MAGGY	2006337	2007044	.	+	.	Name=Feature00156
CM120110	BLAST	MAGGY	2226297	2227637	.	+	.	Name=Feature00157
CM120110	BLAST	MAGGY	153211	154650	.	-	.	Name=Feature00158
CM120110	BLAST	MAGGY	920947	921522	.	-	.	Name=Feature00159
CM120110	BLAST	MAGGY	842046	842708	.	-	.	Name=Feature00160
CM120110	BLAST	MAGGY	440362	441069	.	+	.	Name=Feature00161
CM120110	BLAST	MAGGY	759260	760618	.	+	.	Name=Feature00162
CM120110	BLAST	MAGGY	2095287	2096984	.	+	.	Name=Feature00163
CM120110	BLAST	MAGGY	887578	888936	.	+	.	Name=Feature00164
CM120110	BLAST	MAGGY	915747	916373	.	+	.	Name=Feature00165
CM120110	BLAST	MAGGY	141143	142501	.	+	.	Name=Feature00166
CM120110	BLAST	MAGGY	437046	438404	.	-	.	Name=Feature00167
CM120110	BLAST	MAGGY	2321860	2323200	.	+	.	Name=Feature00168
CM120110	BLAST	MAGGY	423165	424730	.	-	.	Name=Feature00169
CM120110	BLAST	MAGGY	1397891	1399231	.	+	.	Name=Feature00170
CM120110	BLAST	MAGGY	2101732	2103315	.	-	.	Name=Feature00171
CM120110	BLAST	MAGGY	1518122	1519123	.	-	.	Name=Feature00172
CM120110	BLAST	MAGGY	1517859	1518137	.	-	.	Name=Feature00173
CM120110	BLAST	MAGGY	2154389	2155768	.	-	.	Name=Feature00174
CM120110	BLAST	MAGGY	265132	266235	.	-	.	Name=Feature00175
CM120110	BLAST	MAGGY	2176014	2177390	.	-	.	Name=Feature00176
CM120110	BLAST	MAGGY	2162519	2163895	.	-	.	Name=Feature00177
CM120110	BLAST	MAGGY	2047194	2048741	.	+	.	Name=Feature00178
CM120110	BLAST	MAGGY	1960404	1961708	.	-	.	Name=Feature00179
CM120110	BLAST	MAGGY	51471	51929	.	-	.	Name=Feature00180
CM120110	BLAST	MAGGY	897330	897893	.	-	.	Name=Feature00181
CM120110	BLAST	MAGGY	811199	812197	.	-	.	Name=Feature00182
CM120110	BLAST	MAGGY	1994703	1996007	.	+	.	Name=Feature00183
CM120110	BLAST	MAGGY	1357056	1358507	.	-	.	Name=Feature00184
CM120110	BLAST	MAGGY	138644	139189	.	-	.	Name=Feature00185
CM120110	BLAST	MAGGY	1335260	1336726	.	-	.	Name=Feature00186
CM120110	BLAST	MAGGY	911852	913168	.	-	.	Name=Feature00187
CM120110	BLAST	MAGGY	2263865	2264965	.	-	.	Name=Feature00188
CM120110	BLAST	MAGGY	2091480	2092481	.	-	.	Name=Feature00189
CM120110	BLAST	MAGGY	2126333	2127577	.	-	.	Name=Feature00190
CM120110	BLAST	MAGGY	1951701	1952699	.	+	.	Name=Feature00191
CM120110	BLAST	MAGGY	870293	871621	.	+	.	Name=Feature00192
CM120110	BLAST	MAGGY	421452	422654	.	-	.	Name=Feature00193
CM120110	BLAST	MAGGY	2222997	2223428	.	+	.	Name=Feature00194
CM120110	BLAST	MAGGY	907417	907764	.	+	.	Name=Feature00195
CM120110	BLAST	MAGGY	2236464	2237810	.	-	.	Name=Feature00196
CM120110	BLAST	MAGGY	119693	120022	.	+	.	Name=Feature00197
CM120110	BLAST	MAGGY	132197	133519	.	+	.	Name=Feature00198
CM120110	BLAST	MAGGY	836014	837336	.	+	.	Name=Feature00199
CM120110	BLAST	MAGGY	1506899	1507813	.	+	.	Name=Feature00200
CM120110	BLAST	MAGGY	143012	144211	.	+	.	Name=Feature00201
CM120110	BLAST	MAGGY	1402732	1404000	.	-	.	Name=Feature00202
CM120110	BLAST	MAGGY	2133806	2135149	.	+	.	Name=Feature00203
CM120110	BLAST	MAGGY	2111867	2113267	.	-	.	Name=Feature00204
CM120110	BLAST	MAGGY	2217556	2218803	.	+	.	Name=Feature00205
CM120110	BLAST	MAGGY	435336	436577	.	-	.	Name=Feature00206
CM120110	BLAST	MAGGY	1360984	1361295	.	-	.	Name=Feature00207
CM120110	BLAST	MAGGY	263467	264711	.	-	.	Name=Feature00208
CM120110	BLAST	MAGGY	781311	781658	.	-	.	Name=Feature00209
CM120110	BLAST	MAGGY	112719	113099	.	-	.	Name=Feature00210
CM120110	BLAST	MAGGY	1958751	1959887	.	-	.	Name=Feature00211
CM120110	BLAST	MAGGY	761087	762331	.	+	.	Name=Feature00212
CM120110	BLAST	MAGGY	2000121	2000387	.	+	.	Name=Feature00213
CM120110	BLAST	MAGGY	2174322	2175521	.	-	.	Name=Feature00214
CM120110	BLAST	MAGGY	2246696	2247895	.	-	.	Name=Feature00215
CM120110	BLAST	MAGGY	890193	891326	.	+	.	Name=Feature00216
CM120110	BLAST	MAGGY	2186292	2187347	.	+	.	Name=Feature00217
CM120110	BLAST	MAGGY	2036834	2037541	.	-	.	Name=Feature00218
CM120110	BLAST	MAGGY	2100040	2101239	.	-	.	Name=Feature00219
CM120110	BLAST	MAGGY	1980994	1981842	.	+	.	Name=Feature00220
CM120110	BLAST	MAGGY	84220	84978	.	-	.	Name=Feature00221
CM120110	BLAST	MAGGY	2323687	2324928	.	+	.	Name=Feature00222
CM120110	BLAST	MAGGY	1508342	1509355	.	+	.	Name=Feature00223
CM120110	BLAST	MAGGY	2228166	2229365	.	+	.	Name=Feature00224
CM120110	BLAST	MAGGY	2049270	2049932	.	+	.	Name=Feature00225
CM120110	BLAST	MAGGY	74182	75381	.	-	.	Name=Feature00226
CM120110	BLAST	MAGGY	2337332	2338654	.	+	.	Name=Feature00227
CM120110	BLAST	MAGGY	764445	764780	.	+	.	Name=Feature00228
CM120110	BLAST	MAGGY	1978842	1979567	.	+	.	Name=Feature00229
CM120110	BLAST	MAGGY	2140531	2141241	.	-	.	Name=Feature00230
CM120110	BLAST	MAGGY	2141277	2141729	.	-	.	Name=Feature00231
CM120110	BLAST	MAGGY	1399760	1400380	.	+	.	Name=Feature00232
CM120110	BLAST	MAGGY	863524	863784	.	+	.	Name=Feature00233
CM120110	BLAST	MAGGY	156822	157064	.	-	.	Name=Feature00234
CM120110	BLAST	MAGGY	75868	76572	.	-	.	Name=Feature00235
CM120110	BLAST	MAGGY	1500183	1500827	.	+	.	Name=Feature00236
CM120110	BLAST	MAGGY	893441	893644	.	-	.	Name=Feature00237
CM120110	BLAST	MAGGY	1442632	1443876	.	+	.	Name=Feature00238
CM120110	BLAST	MAGGY	151534	152955	.	-	.	Name=Feature00239
CM120110	BLAST	MAGGY	2161373	2162026	.	-	.	Name=Feature00240
CM120110	BLAST	MAGGY	867944	868129	.	-	.	Name=Feature00241
CM120110	BLAST	MAGGY	1982889	1983962	.	+	.	Name=Feature00242
CM120110	BLAST	MAGGY	95544	95867	.	-	.	Name=Feature00243
CM120110	BLAST	MAGGY	65968	66150	.	-	.	Name=Feature00244
CM120110	BLAST	MAGGY	2315517	2316407	.	+	.	Name=Feature00245
CM120110	BLAST	MAGGY	2024872	2025147	.	-	.	Name=Feature00246
CM120110	BLAST	MAGGY	919866	920030	.	-	.	Name=Feature00247
CM120110	BLAST	MAGGY	1364767	1365018	.	+	.	Name=Feature00248
CM120110	BLAST	MAGGY	932985	933143	.	-	.	Name=Feature00249
CM120110	BLAST	MAGGY	752828	753016	.	+	.	Name=Feature00250
CM120110	BLAST	MAGGY	2105079	2105687	.	+	.	Name=Feature00251
CM120108	BLAST	MAGGY	4866373	4870023	.	-	.	Name=Feature00252
CM120108	BLAST	MAGGY	174377	178027	.	+	.	Name=Feature00253
CM120108	BLAST	MAGGY	467863	471513	.	-	.	Name=Feature00254
CM120108	BLAST	MAGGY	108109	111765	.	+	.	Name=Feature00255
CM120108	BLAST	MAGGY	3097208	3100864	.	-	.	Name=Feature00256
CM120108	BLAST	MAGGY	3443326	3446982	.	-	.	Name=Feature00257
CM120108	BLAST	MAGGY	595625	599269	.	+	.	Name=Feature00258
CM120108	BLAST	MAGGY	270190	273846	.	+	.	Name=Feature00259
CM120108	BLAST	MAGGY	4076789	4080382	.	-	.	Name=Feature00260
CM120108	BLAST	MAGGY	3233267	3236923	.	+	.	Name=Feature00261
CM120108	BLAST	MAGGY	4137421	4141077	.	+	.	Name=Feature00262
CM120108	BLAST	MAGGY	426870	430520	.	-	.	Name=Feature00263
CM120108	BLAST	MAGGY	481990	485640	.	+	.	Name=Feature00264
CM120108	BLAST	MAGGY	60096	63746	.	+	.	Name=Feature00265
CM120108	BLAST	MAGGY	661594	665247	.	+	.	Name=Feature00266
CM120108	BLAST	MAGGY	3623765	3627421	.	-	.	Name=Feature00267
CM120108	BLAST	MAGGY	3520387	3524043	.	-	.	Name=Feature00268
CM120108	BLAST	MAGGY	4128343	4131996	.	-	.	Name=Feature00269
CM120108	BLAST	MAGGY	1395897	1399553	.	-	.	Name=Feature00270
CM120108	BLAST	MAGGY	1449478	1453128	.	-	.	Name=Feature00271
CM120108	BLAST	MAGGY	237605	241240	.	+	.	Name=Feature00272
CM120108	BLAST	MAGGY	4041910	4045563	.	-	.	Name=Feature00273
CM120108	BLAST	MAGGY	188458	192111	.	-	.	Name=Feature00274
CM120108	BLAST	MAGGY	3437576	3441229	.	-	.	Name=Feature00275
CM120108	BLAST	MAGGY	571964	575614	.	+	.	Name=Feature00276
CM120108	BLAST	MAGGY	3550111	3553761	.	+	.	Name=Feature00277
CM120108	BLAST	MAGGY	1418353	1422006	.	+	.	Name=Feature00278
CM120108	BLAST	MAGGY	1484392	1488048	.	+	.	Name=Feature00279
CM120108	BLAST	MAGGY	3561051	3564707	.	+	.	Name=Feature00280
CM120108	BLAST	MAGGY	725455	729111	.	-	.	Name=Feature00281
CM120108	BLAST	MAGGY	3598454	3602263	.	+	.	Name=Feature00282
CM120108	BLAST	MAGGY	4033652	4037302	.	+	.	Name=Feature00283
CM120108	BLAST	MAGGY	750297	753947	.	+	.	Name=Feature00284
CM120108	BLAST	MAGGY	37335	40988	.	-	.	Name=Feature00285
CM120108	BLAST	MAGGY	1390238	1393894	.	-	.	Name=Feature00286
CM120108	BLAST	MAGGY	4644178	4647834	.	+	.	Name=Feature00287
CM120108	BLAST	MAGGY	148748	152398	.	-	.	Name=Feature00288
CM120108	BLAST	MAGGY	1411078	1414728	.	-	.	Name=Feature00289
CM120108	BLAST	MAGGY	2605994	2609647	.	-	.	Name=Feature00290
CM120108	BLAST	MAGGY	844962	848612	.	+	.	Name=Feature00291
CM120108	BLAST	MAGGY	3474417	3478073	.	+	.	Name=Feature00292
CM120108	BLAST	MAGGY	742936	746592	.	-	.	Name=Feature00293
CM120108	BLAST	MAGGY	3584899	3588555	.	-	.	Name=Feature00294
CM120108	BLAST	MAGGY	3578740	3582009	.	-	.	Name=Feature00295
CM120108	BLAST	MAGGY	4650907	4654563	.	+	.	Name=Feature00296
CM120108	BLAST	MAGGY	3640772	3644428	.	-	.	Name=Feature00297
CM120108	BLAST	MAGGY	4124649	4127753	.	-	.	Name=Feature00298
CM120108	BLAST	MAGGY	1476704	1480021	.	+	.	Name=Feature00299
CM120108	BLAST	MAGGY	687461	690787	.	-	.	Name=Feature00300
CM120108	BLAST	MAGGY	3102626	3105838	.	-	.	Name=Feature00301
CM120108	BLAST	MAGGY	464222	467419	.	+	.	Name=Feature00302
CM120108	BLAST	MAGGY	1430333	1433302	.	-	.	Name=Feature00303
CM120108	BLAST	MAGGY	4845923	4848724	.	+	.	Name=Feature00304
CM120108	BLAST	MAGGY	1407671	1410547	.	+	.	Name=Feature00305
CM120108	BLAST	MAGGY	1488572	1491544	.	+	.	Name=Feature00306
CM120108	BLAST	MAGGY	4580208	4582949	.	+	.	Name=Feature00307
CM120108	BLAST	MAGGY	2926762	2929278	.	+	.	Name=Feature00308
CM120108	BLAST	MAGGY	680732	683266	.	-	.	Name=Feature00309
CM120108	BLAST	MAGGY	4665845	4668298	.	+	.	Name=Feature00310
CM120108	BLAST	MAGGY	2617468	2619987	.	+	.	Name=Feature00311
CM120108	BLAST	MAGGY	288498	290825	.	-	.	Name=Feature00312
CM120108	BLAST	MAGGY	3068010	3070343	.	+	.	Name=Feature00313
CM120108	BLAST	MAGGY	3629419	3631935	.	-	.	Name=Feature00314
CM120108	BLAST	MAGGY	265241	267592	.	+	.	Name=Feature00315
CM120108	BLAST	MAGGY	141169	143397	.	-	.	Name=Feature00316
CM120108	BLAST	MAGGY	4678162	4680489	.	-	.	Name=Feature00317
CM120108	BLAST	MAGGY	4842014	4844287	.	-	.	Name=Feature00318
CM120108	BLAST	MAGGY	4114651	4116765	.	-	.	Name=Feature00319
CM120108	BLAST	MAGGY	2996	5233	.	-	.	Name=Feature00320
CM120108	BLAST	MAGGY	3478600	3480654	.	-	.	Name=Feature00321
CM120108	BLAST	MAGGY	4896181	4898130	.	+	.	Name=Feature00322
CM120108	BLAST	MAGGY	205422	207194	.	+	.	Name=Feature00323
CM120108	BLAST	MAGGY	527460	529283	.	+	.	Name=Feature00324
CM120108	BLAST	MAGGY	438614	440500	.	-	.	Name=Feature00325
CM120108	BLAST	MAGGY	1492561	1494369	.	+	.	Name=Feature00326
CM120108	BLAST	MAGGY	4117290	4119023	.	-	.	Name=Feature00327
CM120108	BLAST	MAGGY	346843	348702	.	+	.	Name=Feature00328
CM120108	BLAST	MAGGY	3488491	3490695	.	-	.	Name=Feature00329
CM120108	BLAST	MAGGY	341746	343518	.	+	.	Name=Feature00330
CM120108	BLAST	MAGGY	537492	539249	.	+	.	Name=Feature00331
CM120108	BLAST	MAGGY	4869921	4871033	.	-	.	Name=Feature00332
CM120108	BLAST	MAGGY	173367	174479	.	+	.	Name=Feature00333
CM120108	BLAST	MAGGY	4587345	4588979	.	+	.	Name=Feature00334
CM120108	BLAST	MAGGY	4850912	4852813	.	+	.	Name=Feature00335
CM120108	BLAST	MAGGY	1457688	1459523	.	-	.	Name=Feature00336
CM120108	BLAST	MAGGY	1508832	1510604	.	+	.	Name=Feature00337
CM120108	BLAST	MAGGY	4153596	4155239	.	+	.	Name=Feature00338
CM120108	BLAST	MAGGY	458399	460057	.	-	.	Name=Feature00339
CM120108	BLAST	MAGGY	471411	472523	.	-	.	Name=Feature00340
CM120108	BLAST	MAGGY	4588955	4590538	.	+	.	Name=Feature00341
CM120108	BLAST	MAGGY	450113	451723	.	-	.	Name=Feature00342
CM120108	BLAST	MAGGY	4903925	4905631	.	+	.	Name=Feature00343
CM120108	BLAST	MAGGY	3496607	3498058	.	-	.	Name=Feature00344
CM120108	BLAST	MAGGY	4658840	4660051	.	+	.	Name=Feature00345
CM120108	BLAST	MAGGY	1584	2987	.	-	.	Name=Feature00346
CM120108	BLAST	MAGGY	4657836	4658861	.	+	.	Name=Feature00347
CM120108	BLAST	MAGGY	412966	413985	.	+	.	Name=Feature00348
CM120108	BLAST	MAGGY	4852807	4853931	.	+	.	Name=Feature00349
CM120108	BLAST	MAGGY	4586341	4587366	.	+	.	Name=Feature00350
CM120108	BLAST	MAGGY	1480797	1481816	.	+	.	Name=Feature00351
CM120108	BLAST	MAGGY	3480633	3481652	.	-	.	Name=Feature00352
CM120108	BLAST	MAGGY	4655085	4655915	.	+	.	Name=Feature00353
CM120108	BLAST	MAGGY	413964	414623	.	+	.	Name=Feature00354
CM120108	BLAST	MAGGY	1481795	1482493	.	+	.	Name=Feature00355
CM120108	BLAST	MAGGY	267579	268274	.	+	.	Name=Feature00356
CM120108	BLAST	MAGGY	4655894	4656508	.	+	.	Name=Feature00357
CM120108	BLAST	MAGGY	3498037	3498993	.	-	.	Name=Feature00358
CM120108	BLAST	MAGGY	4656520	4656951	.	+	.	Name=Feature00359
CM120108	BLAST	MAGGY	691091	692107	.	-	.	Name=Feature00360
CM120108	BLAST	MAGGY	690792	691106	.	-	.	Name=Feature00361
CM120108	BLAST	MAGGY	4142542	4143774	.	-	.	Name=Feature00362
CM120108	BLAST	MAGGY	460835	461851	.	-	.	Name=Feature00363
CM120108	BLAST	MAGGY	460479	460856	.	-	.	Name=Feature00364
CM120108	BLAST	MAGGY	3100843	3101868	.	-	.	Name=Feature00365
CM120108	BLAST	MAGGY	3091907	3093229	.	+	.	Name=Feature00366
CM120108	BLAST	MAGGY	286570	287892	.	-	.	Name=Feature00367
CM120108	BLAST	MAGGY	4668821	4670137	.	+	.	Name=Feature00368
CM120108	BLAST	MAGGY	3232269	3233288	.	+	.	Name=Feature00369
CM120108	BLAST	MAGGY	4676562	4677878	.	-	.	Name=Feature00370
CM120108	BLAST	MAGGY	695509	696645	.	-	.	Name=Feature00371
CM120108	BLAST	MAGGY	475114	476424	.	-	.	Name=Feature00372
CM120108	BLAST	MAGGY	4788239	4791628	.	-	.	Name=Feature00373
CM120108	BLAST	MAGGY	3446883	3447986	.	-	.	Name=Feature00374
CM120108	BLAST	MAGGY	4045473	4046567	.	-	.	Name=Feature00375
CM120108	BLAST	MAGGY	269195	270289	.	+	.	Name=Feature00376
CM120108	BLAST	MAGGY	4080418	4081443	.	-	.	Name=Feature00377
CM120108	BLAST	MAGGY	107114	108196	.	+	.	Name=Feature00378
CM120108	BLAST	MAGGY	430421	431524	.	-	.	Name=Feature00379
CM120108	BLAST	MAGGY	1399454	1400548	.	-	.	Name=Feature00380
CM120108	BLAST	MAGGY	660596	661681	.	+	.	Name=Feature00381
CM120108	BLAST	MAGGY	4131909	4133000	.	-	.	Name=Feature00382
CM120108	BLAST	MAGGY	480992	482011	.	+	.	Name=Feature00383
CM120108	BLAST	MAGGY	4643180	4644199	.	+	.	Name=Feature00384
CM120108	BLAST	MAGGY	3627331	3628425	.	-	.	Name=Feature00385
CM120108	BLAST	MAGGY	4670399	4671697	.	+	.	Name=Feature00386
CM120108	BLAST	MAGGY	236601	237692	.	+	.	Name=Feature00387
CM120108	BLAST	MAGGY	843967	845052	.	+	.	Name=Feature00388
CM120108	BLAST	MAGGY	4104850	4105761	.	+	.	Name=Feature00389
CM120108	BLAST	MAGGY	4105758	4105910	.	+	.	Name=Feature00390
CM120108	BLAST	MAGGY	2937228	2938379	.	+	.	Name=Feature00391
CM120108	BLAST	MAGGY	570969	571985	.	+	.	Name=Feature00392
CM120108	BLAST	MAGGY	3523956	3525047	.	-	.	Name=Feature00393
CM120108	BLAST	MAGGY	4103834	4104946	.	+	.	Name=Feature00394
CM120108	BLAST	MAGGY	4143675	4144772	.	-	.	Name=Feature00395
CM120108	BLAST	MAGGY	3560053	3561072	.	+	.	Name=Feature00396
CM120108	BLAST	MAGGY	1393873	1394889	.	-	.	Name=Feature00397
CM120108	BLAST	MAGGY	192015	193115	.	-	.	Name=Feature00398
CM120108	BLAST	MAGGY	2613595	2614737	.	+	.	Name=Feature00399
CM120108	BLAST	MAGGY	1433206	1434297	.	-	.	Name=Feature00400
CM120108	BLAST	MAGGY	59101	60117	.	+	.	Name=Feature00401
CM120108	BLAST	MAGGY	1474825	1475907	.	+	.	Name=Feature00402
CM120108	BLAST	MAGGY	4136417	4137442	.	+	.	Name=Feature00403
CM120108	BLAST	MAGGY	3516888	3517949	.	+	.	Name=Feature00404
CM120108	BLAST	MAGGY	3644362	3645432	.	-	.	Name=Feature00405
CM120108	BLAST	MAGGY	3441130	3442224	.	-	.	Name=Feature00406
CM120108	BLAST	MAGGY	3597612	3598706	.	+	.	Name=Feature00407
CM120108	BLAST	MAGGY	40967	41992	.	-	.	Name=Feature00408
CM120108	BLAST	MAGGY	1406673	1407692	.	+	.	Name=Feature00409
CM120108	BLAST	MAGGY	448090	449187	.	-	.	Name=Feature00410
CM120108	BLAST	MAGGY	594624	595640	.	+	.	Name=Feature00411
CM120108	BLAST	MAGGY	1453044	1454129	.	-	.	Name=Feature00412
CM120108	BLAST	MAGGY	696579	697640	.	-	.	Name=Feature00413
CM120108	BLAST	MAGGY	4649912	4650928	.	+	.	Name=Feature00414
CM120108	BLAST	MAGGY	4032648	4033745	.	+	.	Name=Feature00415
CM120108	BLAST	MAGGY	4151646	4152422	.	-	.	Name=Feature00416
CM120108	BLAST	MAGGY	4152424	4152750	.	-	.	Name=Feature00417
CM120108	BLAST	MAGGY	729090	730109	.	-	.	Name=Feature00418
CM120108	BLAST	MAGGY	4134444	4135499	.	-	.	Name=Feature00419
CM120108	BLAST	MAGGY	152299	153393	.	-	.	Name=Feature00420
CM120108	BLAST	MAGGY	290726	291820	.	-	.	Name=Feature00421
CM120108	BLAST	MAGGY	1414641	1415723	.	-	.	Name=Feature00422
CM120108	BLAST	MAGGY	1417358	1418440	.	+	.	Name=Feature00423
CM120108	BLAST	MAGGY	3549116	3550210	.	+	.	Name=Feature00424
CM120108	BLAST	MAGGY	143316	144398	.	-	.	Name=Feature00425
CM120108	BLAST	MAGGY	2612597	2613682	.	+	.	Name=Feature00426
CM120108	BLAST	MAGGY	2925767	2926861	.	+	.	Name=Feature00427
CM120108	BLAST	MAGGY	1483397	1484482	.	+	.	Name=Feature00428
CM120108	BLAST	MAGGY	4146332	4147429	.	-	.	Name=Feature00429
CM120108	BLAST	MAGGY	4579204	4580307	.	+	.	Name=Feature00430
CM120108	BLAST	MAGGY	340742	341833	.	+	.	Name=Feature00431
CM120108	BLAST	MAGGY	526480	527547	.	+	.	Name=Feature00432
CM120108	BLAST	MAGGY	4148989	4150086	.	-	.	Name=Feature00433
CM120108	BLAST	MAGGY	2609548	2610642	.	-	.	Name=Feature00434
CM120108	BLAST	MAGGY	3105739	3106839	.	-	.	Name=Feature00435
CM120108	BLAST	MAGGY	3588468	3589553	.	-	.	Name=Feature00436
CM120108	BLAST	MAGGY	3609472	3610482	.	-	.	Name=Feature00437
CM120108	BLAST	MAGGY	3473422	3474504	.	+	.	Name=Feature00438
CM120108	BLAST	MAGGY	504191	505285	.	-	.	Name=Feature00439
CM120108	BLAST	MAGGY	463218	464243	.	+	.	Name=Feature00440
CM120108	BLAST	MAGGY	447197	448189	.	-	.	Name=Feature00441
CM120108	BLAST	MAGGY	749338	750318	.	+	.	Name=Feature00442
CM120108	BLAST	MAGGY	112406	115432	.	+	.	Name=Feature00443
CM120108	BLAST	MAGGY	746502	747587	.	-	.	Name=Feature00444
CM120108	BLAST	MAGGY	4895183	4896280	.	+	.	Name=Feature00445
CM120108	BLAST	MAGGY	125751	129029	.	-	.	Name=Feature00446
CM120108	BLAST	MAGGY	263814	264551	.	+	.	Name=Feature00447
CM120108	BLAST	MAGGY	264554	264826	.	+	.	Name=Feature00448
CM120108	BLAST	MAGGY	5134	6228	.	-	.	Name=Feature00449
CM120108	BLAST	MAGGY	145928	147028	.	-	.	Name=Feature00450
CM120108	BLAST	MAGGY	3631914	3632846	.	-	.	Name=Feature00451
CM120108	BLAST	MAGGY	4835711	4838563	.	+	.	Name=Feature00452
CM120108	BLAST	MAGGY	4583211	4584140	.	+	.	Name=Feature00453
CM120108	BLAST	MAGGY	339002	339916	.	+	.	Name=Feature00454
CM120108	BLAST	MAGGY	4751603	4754878	.	+	.	Name=Feature00455
CM120108	BLAST	MAGGY	732716	733588	.	-	.	Name=Feature00456
CM120108	BLAST	MAGGY	302680	305574	.	-	.	Name=Feature00457
CM120108	BLAST	MAGGY	4107125	4107922	.	-	.	Name=Feature00458
CM120108	BLAST	MAGGY	4123413	4124120	.	-	.	Name=Feature00459
CM120108	BLAST	MAGGY	4105901	4106656	.	+	.	Name=Feature00460
CM120108	BLAST	MAGGY	4150975	4151985	.	-	.	Name=Feature00461
CM120108	BLAST	MAGGY	562913	566188	.	-	.	Name=Feature00462
CM120108	BLAST	MAGGY	4148318	4149088	.	-	.	Name=Feature00463
CM120108	BLAST	MAGGY	4145661	4146656	.	-	.	Name=Feature00464
CM120108	BLAST	MAGGY	4785474	4785965	.	+	.	Name=Feature00465
CM120108	BLAST	MAGGY	4784494	4785495	.	+	.	Name=Feature00466
CM120108	BLAST	MAGGY	3471193	3472050	.	-	.	Name=Feature00467
CM120108	BLAST	MAGGY	418927	422205	.	+	.	Name=Feature00468
CM120108	BLAST	MAGGY	4631452	4634559	.	-	.	Name=Feature00469
CM120108	BLAST	MAGGY	309995	312421	.	+	.	Name=Feature00470
CM120108	BLAST	MAGGY	351268	352605	.	+	.	Name=Feature00471
CM120108	BLAST	MAGGY	622634	624187	.	-	.	Name=Feature00472
CM120108	BLAST	MAGGY	3504628	3506346	.	-	.	Name=Feature00473
CM120108	BLAST	MAGGY	1422721	1423512	.	+	.	Name=Feature00474
CM120108	BLAST	MAGGY	3749328	3750773	.	+	.	Name=Feature00475
CM120108	BLAST	MAGGY	4171124	4172689	.	-	.	Name=Feature00476
CM120108	BLAST	MAGGY	3062014	3063492	.	+	.	Name=Feature00477
CM120108	BLAST	MAGGY	586595	587380	.	+	.	Name=Feature00478
CM120108	BLAST	MAGGY	255439	256863	.	-	.	Name=Feature00479
CM120108	BLAST	MAGGY	94492	95874	.	-	.	Name=Feature00480
CM120108	BLAST	MAGGY	631735	633738	.	-	.	Name=Feature00481
CM120108	BLAST	MAGGY	4133932	4134534	.	-	.	Name=Feature00482
CM120108	BLAST	MAGGY	406816	408171	.	+	.	Name=Feature00483
CM120108	BLAST	MAGGY	85170	86552	.	-	.	Name=Feature00484
CM120108	BLAST	MAGGY	714754	716109	.	-	.	Name=Feature00485
CM120108	BLAST	MAGGY	494130	495470	.	-	.	Name=Feature00486
CM120108	BLAST	MAGGY	704077	705453	.	-	.	Name=Feature00487
CM120108	BLAST	MAGGY	3088413	3089795	.	-	.	Name=Feature00488
CM120108	BLAST	MAGGY	4697372	4698730	.	+	.	Name=Feature00489
CM120108	BLAST	MAGGY	4704562	4705902	.	-	.	Name=Feature00490
CM120108	BLAST	MAGGY	42920	44233	.	-	.	Name=Feature00491
CM120108	BLAST	MAGGY	676212	677570	.	-	.	Name=Feature00492
CM120108	BLAST	MAGGY	4163472	4164827	.	+	.	Name=Feature00493
CM120108	BLAST	MAGGY	4711931	4713430	.	+	.	Name=Feature00494
CM120108	BLAST	MAGGY	204799	205512	.	+	.	Name=Feature00495
CM120108	BLAST	MAGGY	4765364	4766743	.	-	.	Name=Feature00496
CM120108	BLAST	MAGGY	4178660	4180039	.	-	.	Name=Feature00497
CM120108	BLAST	MAGGY	200397	201758	.	-	.	Name=Feature00498
CM120108	BLAST	MAGGY	1428216	1428959	.	-	.	Name=Feature00499
CM120108	BLAST	MAGGY	4059537	4061102	.	+	.	Name=Feature00500
CM120108	BLAST	MAGGY	486179	487618	.	-	.	Name=Feature00501
CM120108	BLAST	MAGGY	3074190	3075530	.	-	.	Name=Feature00502
CM120108	BLAST	MAGGY	435249	436625	.	-	.	Name=Feature00503
CM120108	BLAST	MAGGY	3575443	3576921	.	-	.	Name=Feature00504
CM120108	BLAST	MAGGY	3604075	3605451	.	-	.	Name=Feature00505
CM120108	BLAST	MAGGY	260583	261944	.	+	.	Name=Feature00506
CM120108	BLAST	MAGGY	500320	501678	.	-	.	Name=Feature00507
CM120108	BLAST	MAGGY	3510959	3512581	.	-	.	Name=Feature00508
CM120108	BLAST	MAGGY	3221901	3223277	.	-	.	Name=Feature00509
CM120108	BLAST	MAGGY	378265	379647	.	-	.	Name=Feature00510
CM120108	BLAST	MAGGY	603386	604726	.	-	.	Name=Feature00511
CM120108	BLAST	MAGGY	245343	246659	.	-	.	Name=Feature00512
CM120108	BLAST	MAGGY	1496332	1497672	.	+	.	Name=Feature00513
CM120108	BLAST	MAGGY	576102	577466	.	-	.	Name=Feature00514
CM120108	BLAST	MAGGY	4850317	4850907	.	+	.	Name=Feature00515
CM120108	BLAST	MAGGY	2622428	2623786	.	+	.	Name=Feature00516
CM120108	BLAST	MAGGY	4083570	4085135	.	-	.	Name=Feature00517
CM120108	BLAST	MAGGY	3636570	3637946	.	-	.	Name=Feature00518
CM120108	BLAST	MAGGY	3434554	3435912	.	-	.	Name=Feature00519
CM120108	BLAST	MAGGY	3464088	3465467	.	+	.	Name=Feature00520
CM120108	BLAST	MAGGY	1472749	1473261	.	+	.	Name=Feature00521
CM120108	BLAST	MAGGY	4673533	4674246	.	+	.	Name=Feature00522
CM120108	BLAST	MAGGY	4778032	4779030	.	+	.	Name=Feature00523
CM120108	BLAST	MAGGY	4777676	4778029	.	+	.	Name=Feature00524
CM120108	BLAST	MAGGY	274370	274972	.	+	.	Name=Feature00525
CM120108	BLAST	MAGGY	1442847	1444187	.	+	.	Name=Feature00526
CM120108	BLAST	MAGGY	1465749	1466978	.	-	.	Name=Feature00527
CM120108	BLAST	MAGGY	3067489	3068106	.	+	.	Name=Feature00528
CM120108	BLAST	MAGGY	4844943	4845944	.	+	.	Name=Feature00529
CM120108	BLAST	MAGGY	234369	235676	.	-	.	Name=Feature00530
CM120108	BLAST	MAGGY	1435585	1436943	.	-	.	Name=Feature00531
CM120108	BLAST	MAGGY	3545548	3547041	.	-	.	Name=Feature00532
CM120108	BLAST	MAGGY	3529146	3530513	.	+	.	Name=Feature00533
CM120108	BLAST	MAGGY	3110568	3111884	.	+	.	Name=Feature00534
CM120108	BLAST	MAGGY	838825	840183	.	-	.	Name=Feature00535
CM120108	BLAST	MAGGY	545410	546999	.	+	.	Name=Feature00536
CM120108	BLAST	MAGGY	3581988	3582989	.	-	.	Name=Feature00537
CM120108	BLAST	MAGGY	215817	217175	.	+	.	Name=Feature00538
CM120108	BLAST	MAGGY	1404537	1405778	.	-	.	Name=Feature00539
CM120108	BLAST	MAGGY	3058659	3059144	.	+	.	Name=Feature00540
CM120108	BLAST	MAGGY	2931485	2933182	.	+	.	Name=Feature00541
CM120108	BLAST	MAGGY	3063958	3065226	.	+	.	Name=Feature00542
CM120108	BLAST	MAGGY	3216139	3217455	.	+	.	Name=Feature00543
CM120108	BLAST	MAGGY	1492073	1492651	.	+	.	Name=Feature00544
CM120108	BLAST	MAGGY	642799	643932	.	-	.	Name=Feature00545
CM120108	BLAST	MAGGY	3573682	3574980	.	-	.	Name=Feature00546
CM120108	BLAST	MAGGY	473225	473713	.	+	.	Name=Feature00547
CM120108	BLAST	MAGGY	203382	203807	.	+	.	Name=Feature00548
CM120108	BLAST	MAGGY	542041	543528	.	-	.	Name=Feature00549
CM120108	BLAST	MAGGY	620948	622243	.	-	.	Name=Feature00550
CM120108	BLAST	MAGGY	589504	590628	.	-	.	Name=Feature00551
CM120108	BLAST	MAGGY	4771577	4773085	.	-	.	Name=Feature00552
CM120108	BLAST	MAGGY	392169	393497	.	+	.	Name=Feature00553
CM120108	BLAST	MAGGY	4169354	4170655	.	-	.	Name=Feature00554
CM120108	BLAST	MAGGY	3571212	3571598	.	-	.	Name=Feature00555
CM120108	BLAST	MAGGY	3566044	3567111	.	-	.	Name=Feature00556
CM120108	BLAST	MAGGY	3096363	3096839	.	-	.	Name=Feature00557
CM120108	BLAST	MAGGY	674502	675743	.	-	.	Name=Feature00558
CM120108	BLAST	MAGGY	1475820	1476164	.	+	.	Name=Feature00559
CM120108	BLAST	MAGGY	3072459	3073763	.	-	.	Name=Feature00560
CM120108	BLAST	MAGGY	492402	493601	.	-	.	Name=Feature00561
CM120108	BLAST	MAGGY	3086727	3087968	.	-	.	Name=Feature00562
CM120108	BLAST	MAGGY	253744	255000	.	-	.	Name=Feature00563
CM120108	BLAST	MAGGY	3220206	3221408	.	-	.	Name=Feature00564
CM120108	BLAST	MAGGY	3502888	3504210	.	-	.	Name=Feature00565
CM120108	BLAST	MAGGY	759127	760011	.	+	.	Name=Feature00566
CM120108	BLAST	MAGGY	3751233	3752513	.	+	.	Name=Feature00567
CM120108	BLAST	MAGGY	433557	434756	.	-	.	Name=Feature00568
CM120108	BLAST	MAGGY	353047	354369	.	+	.	Name=Feature00569
CM120108	BLAST	MAGGY	408595	409917	.	+	.	Name=Feature00570
CM120108	BLAST	MAGGY	4719841	4720470	.	+	.	Name=Feature00571
CM120108	BLAST	MAGGY	121759	123000	.	+	.	Name=Feature00572
CM120108	BLAST	MAGGY	4779454	4780776	.	+	.	Name=Feature00573
CM120108	BLAST	MAGGY	376579	377880	.	-	.	Name=Feature00574
CM120108	BLAST	MAGGY	3509270	3510469	.	-	.	Name=Feature00575
CM120108	BLAST	MAGGY	837115	838356	.	-	.	Name=Feature00576
CM120108	BLAST	MAGGY	498610	499851	.	-	.	Name=Feature00577
CM120108	BLAST	MAGGY	702394	703653	.	-	.	Name=Feature00578
CM120108	BLAST	MAGGY	713086	714330	.	-	.	Name=Feature00579
CM120108	BLAST	MAGGY	1498201	1499400	.	+	.	Name=Feature00580
CM120108	BLAST	MAGGY	4763696	4764940	.	-	.	Name=Feature00581
CM120108	BLAST	MAGGY	2624255	2625370	.	+	.	Name=Feature00582
CM120108	BLAST	MAGGY	4702831	4704033	.	-	.	Name=Feature00583
CM120108	BLAST	MAGGY	92821	94074	.	-	.	Name=Feature00584
CM120108	BLAST	MAGGY	3432844	3434085	.	-	.	Name=Feature00585
CM120108	BLAST	MAGGY	232677	233921	.	-	.	Name=Feature00586
CM120108	BLAST	MAGGY	3519120	3519413	.	+	.	Name=Feature00587
CM120108	BLAST	MAGGY	83529	84752	.	-	.	Name=Feature00588
CM120108	BLAST	MAGGY	4729000	4730199	.	+	.	Name=Feature00589
CM120108	BLAST	MAGGY	479015	479683	.	-	.	Name=Feature00590
CM120108	BLAST	MAGGY	478425	478994	.	-	.	Name=Feature00591
CM120108	BLAST	MAGGY	630067	631311	.	-	.	Name=Feature00592
CM120108	BLAST	MAGGY	4713764	4715170	.	+	.	Name=Feature00593
CM120108	BLAST	MAGGY	4699151	4700266	.	+	.	Name=Feature00594
CM120108	BLAST	MAGGY	1464060	1465238	.	-	.	Name=Feature00595
CM120108	BLAST	MAGGY	3634878	3636077	.	-	.	Name=Feature00596
CM120108	BLAST	MAGGY	4744526	4744840	.	-	.	Name=Feature00597
CM120108	BLAST	MAGGY	4176992	4178236	.	-	.	Name=Feature00598
CM120108	BLAST	MAGGY	548717	549958	.	+	.	Name=Feature00599
CM120108	BLAST	MAGGY	760498	761739	.	+	.	Name=Feature00600
CM120108	BLAST	MAGGY	693014	693766	.	-	.	Name=Feature00601
CM120108	BLAST	MAGGY	1402827	1404068	.	-	.	Name=Feature00602
CM120108	BLAST	MAGGY	601659	602369	.	-	.	Name=Feature00603
CM120108	BLAST	MAGGY	602453	602857	.	-	.	Name=Feature00604
CM120108	BLAST	MAGGY	198243	199295	.	-	.	Name=Feature00605
CM120108	BLAST	MAGGY	338247	338990	.	+	.	Name=Feature00606
CM120108	BLAST	MAGGY	568297	569598	.	-	.	Name=Feature00607
CM120108	BLAST	MAGGY	3465957	3467156	.	+	.	Name=Feature00608
CM120108	BLAST	MAGGY	35821	36495	.	-	.	Name=Feature00609
CM120108	BLAST	MAGGY	1426462	1427700	.	-	.	Name=Feature00610
CM120108	BLAST	MAGGY	686378	686929	.	-	.	Name=Feature00611
CM120108	BLAST	MAGGY	504066	504281	.	-	.	Name=Feature00612
CM120108	BLAST	MAGGY	685374	686417	.	-	.	Name=Feature00613
CM120108	BLAST	MAGGY	4082421	4083059	.	-	.	Name=Feature00614
CM120108	BLAST	MAGGY	207197	207394	.	+	.	Name=Feature00615
CM120108	BLAST	MAGGY	3602938	3603582	.	-	.	Name=Feature00616
CM120108	BLAST	MAGGY	758462	759274	.	+	.	Name=Feature00617
CM120108	BLAST	MAGGY	4165251	4166498	.	+	.	Name=Feature00618
CM120108	BLAST	MAGGY	4727782	4728471	.	+	.	Name=Feature00619
CM120108	BLAST	MAGGY	646616	647857	.	+	.	Name=Feature00620
CM120108	BLAST	MAGGY	4068686	4069528	.	+	.	Name=Feature00621
CM120108	BLAST	MAGGY	1444716	1445915	.	+	.	Name=Feature00622
CM120108	BLAST	MAGGY	4680468	4680653	.	-	.	Name=Feature00623
CM120108	BLAST	MAGGY	4648812	4648997	.	+	.	Name=Feature00624
CM120108	BLAST	MAGGY	3472303	3472512	.	-	.	Name=Feature00625
CM120108	BLAST	MAGGY	3531446	3532216	.	+	.	Name=Feature00626
CM120108	BLAST	MAGGY	120835	121308	.	+	.	Name=Feature00627
CM120108	BLAST	MAGGY	120595	120867	.	+	.	Name=Feature00628
CM120108	BLAST	MAGGY	1456567	1456803	.	+	.	Name=Feature00629
CM120108	BLAST	MAGGY	651323	651754	.	-	.	Name=Feature00630
CM120108	BLAST	MAGGY	4061613	4061966	.	+	.	Name=Feature00631
CM120108	BLAST	MAGGY	230935	231045	.	-	.	Name=Feature00632
CM120108	BLAST	MAGGY	275479	276150	.	+	.	Name=Feature00633
CM120108	BLAST	MAGGY	1501516	1501608	.	+	.	Name=Feature00634
CM120108	BLAST	MAGGY	222993	223181	.	-	.	Name=Feature00635
CM120107	BLAST	MAGGY	4404774	4408424	.	-	.	Name=Feature00636
CM120107	BLAST	MAGGY	3277461	3281111	.	-	.	Name=Feature00637
CM120107	BLAST	MAGGY	3071363	3075013	.	+	.	Name=Feature00638
CM120107	BLAST	MAGGY	3330542	3334198	.	-	.	Name=Feature00639
CM120107	BLAST	MAGGY	2991895	2995551	.	-	.	Name=Feature00640
CM120107	BLAST	MAGGY	2083021	2086677	.	-	.	Name=Feature00641
CM120107	BLAST	MAGGY	1396467	1400123	.	-	.	Name=Feature00642
CM120107	BLAST	MAGGY	5632252	5635908	.	-	.	Name=Feature00643
CM120107	BLAST	MAGGY	3051465	3055121	.	+	.	Name=Feature00644
CM120107	BLAST	MAGGY	4321984	4325637	.	-	.	Name=Feature00645
CM120107	BLAST	MAGGY	6001773	6005429	.	-	.	Name=Feature00646
CM120107	BLAST	MAGGY	5494796	5498452	.	-	.	Name=Feature00647
CM120107	BLAST	MAGGY	240146	243802	.	+	.	Name=Feature00648
CM120107	BLAST	MAGGY	5048276	5051929	.	-	.	Name=Feature00649
CM120107	BLAST	MAGGY	4959407	4963063	.	-	.	Name=Feature00650
CM120107	BLAST	MAGGY	2981763	2985419	.	+	.	Name=Feature00651
CM120107	BLAST	MAGGY	5940382	5944038	.	+	.	Name=Feature00652
CM120107	BLAST	MAGGY	5442225	5445878	.	-	.	Name=Feature00653
CM120107	BLAST	MAGGY	1409308	1412958	.	-	.	Name=Feature00654
CM120107	BLAST	MAGGY	5691566	5695216	.	-	.	Name=Feature00655
CM120107	BLAST	MAGGY	3740375	3744031	.	+	.	Name=Feature00656
CM120107	BLAST	MAGGY	173235	176888	.	-	.	Name=Feature00657
CM120107	BLAST	MAGGY	5803087	5806740	.	+	.	Name=Feature00658
CM120107	BLAST	MAGGY	18585	22241	.	-	.	Name=Feature00659
CM120107	BLAST	MAGGY	5819983	5823639	.	-	.	Name=Feature00660
CM120107	BLAST	MAGGY	3706515	3710171	.	-	.	Name=Feature00661
CM120107	BLAST	MAGGY	3398862	3402515	.	+	.	Name=Feature00662
CM120107	BLAST	MAGGY	4174621	4178268	.	+	.	Name=Feature00663
CM120107	BLAST	MAGGY	3829622	3833272	.	-	.	Name=Feature00664
CM120107	BLAST	MAGGY	5428740	5432396	.	-	.	Name=Feature00665
CM120107	BLAST	MAGGY	204004	207660	.	+	.	Name=Feature00666
CM120107	BLAST	MAGGY	4381139	4384792	.	+	.	Name=Feature00667
CM120107	BLAST	MAGGY	448348	451998	.	+	.	Name=Feature00668
CM120107	BLAST	MAGGY	4422233	4425979	.	-	.	Name=Feature00669
CM120107	BLAST	MAGGY	5981822	5985475	.	+	.	Name=Feature00670
CM120107	BLAST	MAGGY	4621313	4624966	.	-	.	Name=Feature00671
CM120107	BLAST	MAGGY	2078792	2082448	.	-	.	Name=Feature00672
CM120107	BLAST	MAGGY	353942	357595	.	+	.	Name=Feature00673
CM120107	BLAST	MAGGY	3088009	3091665	.	-	.	Name=Feature00674
CM120107	BLAST	MAGGY	3188272	3191925	.	-	.	Name=Feature00675
CM120107	BLAST	MAGGY	544245	547895	.	+	.	Name=Feature00676
CM120107	BLAST	MAGGY	4972769	4976413	.	+	.	Name=Feature00677
CM120107	BLAST	MAGGY	5725689	5729345	.	-	.	Name=Feature00678
CM120107	BLAST	MAGGY	1602952	1606608	.	+	.	Name=Feature00679
CM120107	BLAST	MAGGY	435414	439064	.	+	.	Name=Feature00680
CM120107	BLAST	MAGGY	2103053	2106703	.	-	.	Name=Feature00681
CM120107	BLAST	MAGGY	5247363	5251019	.	+	.	Name=Feature00682
CM120107	BLAST	MAGGY	5240350	5244006	.	-	.	Name=Feature00683
CM120107	BLAST	MAGGY	5708846	5712502	.	+	.	Name=Feature00684
CM120107	BLAST	MAGGY	129567	133220	.	+	.	Name=Feature00685
CM120107	BLAST	MAGGY	396045	399698	.	+	.	Name=Feature00686
CM120107	BLAST	MAGGY	3292091	3295741	.	+	.	Name=Feature00687
CM120107	BLAST	MAGGY	3119581	3123231	.	-	.	Name=Feature00688
CM120107	BLAST	MAGGY	5503412	5507065	.	-	.	Name=Feature00689
CM120107	BLAST	MAGGY	4162077	4165733	.	+	.	Name=Feature00690
CM120107	BLAST	MAGGY	3870485	3874141	.	+	.	Name=Feature00691
CM120107	BLAST	MAGGY	442704	446360	.	-	.	Name=Feature00692
CM120107	BLAST	MAGGY	5917309	5920962	.	+	.	Name=Feature00693
CM120107	BLAST	MAGGY	2069580	2073233	.	+	.	Name=Feature00694
CM120107	BLAST	MAGGY	3874699	3878355	.	-	.	Name=Feature00695
CM120107	BLAST	MAGGY	3171967	3175620	.	-	.	Name=Feature00696
CM120107	BLAST	MAGGY	3775897	3779547	.	-	.	Name=Feature00697
CM120107	BLAST	MAGGY	5022301	5025957	.	-	.	Name=Feature00698
CM120107	BLAST	MAGGY	5273238	5276894	.	+	.	Name=Feature00699
CM120107	BLAST	MAGGY	515355	519005	.	+	.	Name=Feature00700
CM120107	BLAST	MAGGY	1552736	1556389	.	+	.	Name=Feature00701
CM120107	BLAST	MAGGY	4025865	4029521	.	-	.	Name=Feature00702
CM120107	BLAST	MAGGY	5004675	5008331	.	+	.	Name=Feature00703
CM120107	BLAST	MAGGY	5313456	5317109	.	+	.	Name=Feature00704
CM120107	BLAST	MAGGY	87905	91558	.	-	.	Name=Feature00705
CM120107	BLAST	MAGGY	498167	501820	.	-	.	Name=Feature00706
CM120107	BLAST	MAGGY	5808765	5812415	.	-	.	Name=Feature00707
CM120107	BLAST	MAGGY	5063461	5067117	.	-	.	Name=Feature00708
CM120107	BLAST	MAGGY	3921551	3925201	.	+	.	Name=Feature00709
CM120107	BLAST	MAGGY	4141683	4145330	.	-	.	Name=Feature00710
CM120107	BLAST	MAGGY	5926622	5930278	.	-	.	Name=Feature00711
CM120107	BLAST	MAGGY	4074455	4078111	.	-	.	Name=Feature00712
CM120107	BLAST	MAGGY	6007258	6010659	.	-	.	Name=Feature00713
CM120107	BLAST	MAGGY	4255168	4258725	.	-	.	Name=Feature00714
CM120107	BLAST	MAGGY	34133	37783	.	+	.	Name=Feature00715
CM120107	BLAST	MAGGY	519593	523216	.	-	.	Name=Feature00716
CM120107	BLAST	MAGGY	4359570	4363211	.	-	.	Name=Feature00717
CM120107	BLAST	MAGGY	332072	335728	.	-	.	Name=Feature00718
CM120107	BLAST	MAGGY	469289	472945	.	-	.	Name=Feature00719
CM120107	BLAST	MAGGY	5318995	5322648	.	+	.	Name=Feature00720
CM120107	BLAST	MAGGY	3007975	3011631	.	-	.	Name=Feature00721
CM120107	BLAST	MAGGY	5860561	5864217	.	+	.	Name=Feature00722
CM120107	BLAST	MAGGY	342396	346052	.	+	.	Name=Feature00723
CM120107	BLAST	MAGGY	5402959	5406612	.	+	.	Name=Feature00724
CM120107	BLAST	MAGGY	2004555	2008208	.	+	.	Name=Feature00725
CM120107	BLAST	MAGGY	5262389	5266045	.	-	.	Name=Feature00726
CM120107	BLAST	MAGGY	4616553	4620209	.	+	.	Name=Feature00727
CM120107	BLAST	MAGGY	5905106	5908762	.	-	.	Name=Feature00728
CM120107	BLAST	MAGGY	5873150	5876800	.	-	.	Name=Feature00729
CM120107	BLAST	MAGGY	5112086	5115739	.	-	.	Name=Feature00730
CM120107	BLAST	MAGGY	5417112	5420936	.	+	.	Name=Feature00731
CM120107	BLAST	MAGGY	4978037	4981690	.	-	.	Name=Feature00732
CM120107	BLAST	MAGGY	5069885	5073541	.	+	.	Name=Feature00733
CM120107	BLAST	MAGGY	4666824	4670240	.	-	.	Name=Feature00734
CM120107	BLAST	MAGGY	3002173	3005439	.	-	.	Name=Feature00735
CM120107	BLAST	MAGGY	525507	528974	.	-	.	Name=Feature00736
CM120107	BLAST	MAGGY	51104	54064	.	+	.	Name=Feature00737
CM120107	BLAST	MAGGY	5456265	5459531	.	+	.	Name=Feature00738
CM120107	BLAST	MAGGY	492988	496191	.	+	.	Name=Feature00739
CM120107	BLAST	MAGGY	193535	196468	.	-	.	Name=Feature00740
CM120107	BLAST	MAGGY	414753	417767	.	-	.	Name=Feature00741
CM120107	BLAST	MAGGY	465621	468764	.	-	.	Name=Feature00742
CM120107	BLAST	MAGGY	46108	49116	.	-	.	Name=Feature00743
CM120107	BLAST	MAGGY	4267121	4270126	.	-	.	Name=Feature00744
CM120107	BLAST	MAGGY	3839477	3842662	.	+	.	Name=Feature00745
CM120107	BLAST	MAGGY	6032834	6035674	.	-	.	Name=Feature00746
CM120107	BLAST	MAGGY	3793669	3796620	.	-	.	Name=Feature00747
CM120107	BLAST	MAGGY	337550	340504	.	-	.	Name=Feature00748
CM120107	BLAST	MAGGY	4400943	4403747	.	+	.	Name=Feature00749
CM120107	BLAST	MAGGY	4722594	4725458	.	+	.	Name=Feature00750
CM120107	BLAST	MAGGY	2997929	3000601	.	+	.	Name=Feature00751
CM120107	BLAST	MAGGY	1594647	1597307	.	-	.	Name=Feature00752
CM120107	BLAST	MAGGY	4195592	4198363	.	+	.	Name=Feature00753
CM120107	BLAST	MAGGY	3113002	3115872	.	-	.	Name=Feature00754
CM120107	BLAST	MAGGY	383328	385985	.	+	.	Name=Feature00755
CM120107	BLAST	MAGGY	4201019	4203574	.	-	.	Name=Feature00756
CM120107	BLAST	MAGGY	5643528	5645999	.	+	.	Name=Feature00757
CM120107	BLAST	MAGGY	5074026	5076977	.	+	.	Name=Feature00758
CM120107	BLAST	MAGGY	3135725	3138229	.	+	.	Name=Feature00759
CM120107	BLAST	MAGGY	411539	414118	.	+	.	Name=Feature00760
CM120107	BLAST	MAGGY	3887350	3889905	.	+	.	Name=Feature00761
CM120107	BLAST	MAGGY	4128682	4131267	.	+	.	Name=Feature00762
CM120107	BLAST	MAGGY	5333470	5335689	.	+	.	Name=Feature00763
CM120107	BLAST	MAGGY	4047895	4050528	.	+	.	Name=Feature00764
CM120107	BLAST	MAGGY	5013724	5016003	.	-	.	Name=Feature00765
CM120107	BLAST	MAGGY	5463481	5466306	.	+	.	Name=Feature00766
CM120107	BLAST	MAGGY	5580962	5583133	.	+	.	Name=Feature00767
CM120107	BLAST	MAGGY	111576	113732	.	+	.	Name=Feature00768
CM120107	BLAST	MAGGY	4252	6708	.	-	.	Name=Feature00769
CM120107	BLAST	MAGGY	190230	192284	.	+	.	Name=Feature00770
CM120107	BLAST	MAGGY	4749279	4751510	.	+	.	Name=Feature00771
CM120107	BLAST	MAGGY	4704777	4706855	.	-	.	Name=Feature00772
CM120107	BLAST	MAGGY	4411582	4413612	.	+	.	Name=Feature00773
CM120107	BLAST	MAGGY	106860	108971	.	-	.	Name=Feature00774
CM120107	BLAST	MAGGY	5424844	5426934	.	+	.	Name=Feature00775
CM120107	BLAST	MAGGY	4215060	4217096	.	-	.	Name=Feature00776
CM120107	BLAST	MAGGY	5045835	5047748	.	+	.	Name=Feature00777
CM120107	BLAST	MAGGY	4956722	4958941	.	-	.	Name=Feature00778
CM120107	BLAST	MAGGY	160147	162000	.	+	.	Name=Feature00779
CM120107	BLAST	MAGGY	219964	221778	.	+	.	Name=Feature00780
CM120107	BLAST	MAGGY	7757	9430	.	+	.	Name=Feature00781
CM120107	BLAST	MAGGY	4408322	4409434	.	-	.	Name=Feature00782
CM120107	BLAST	MAGGY	3281009	3282121	.	-	.	Name=Feature00783
CM120107	BLAST	MAGGY	3070353	3071465	.	+	.	Name=Feature00784
CM120107	BLAST	MAGGY	98127	99713	.	-	.	Name=Feature00785
CM120107	BLAST	MAGGY	198364	199965	.	+	.	Name=Feature00786
CM120107	BLAST	MAGGY	145443	147113	.	+	.	Name=Feature00787
CM120107	BLAST	MAGGY	4994505	4996079	.	+	.	Name=Feature00788
CM120107	BLAST	MAGGY	484453	486123	.	-	.	Name=Feature00789
CM120107	BLAST	MAGGY	4198868	4200493	.	-	.	Name=Feature00790
CM120107	BLAST	MAGGY	4228689	4230419	.	+	.	Name=Feature00791
CM120107	BLAST	MAGGY	5267949	5269661	.	-	.	Name=Feature00792
CM120107	BLAST	MAGGY	4100029	4101585	.	-	.	Name=Feature00793
CM120107	BLAST	MAGGY	236803	238314	.	+	.	Name=Feature00794
CM120107	BLAST	MAGGY	2978365	2979837	.	-	.	Name=Feature00795
CM120107	BLAST	MAGGY	4226633	4228192	.	+	.	Name=Feature00796
CM120107	BLAST	MAGGY	3334090	3335193	.	-	.	Name=Feature00797
CM120107	BLAST	MAGGY	5365862	5367466	.	+	.	Name=Feature00798
CM120107	BLAST	MAGGY	147550	149049	.	+	.	Name=Feature00799
CM120107	BLAST	MAGGY	3086230	3087534	.	+	.	Name=Feature00800
CM120107	BLAST	MAGGY	5865561	5866913	.	-	.	Name=Feature00801
CM120107	BLAST	MAGGY	4964920	4966125	.	-	.	Name=Feature00802
CM120107	BLAST	MAGGY	421648	422664	.	-	.	Name=Feature00803
CM120107	BLAST	MAGGY	2985944	2986900	.	-	.	Name=Feature00804
CM120107	BLAST	MAGGY	3867474	3868580	.	+	.	Name=Feature00805
CM120107	BLAST	MAGGY	4213136	4214152	.	-	.	Name=Feature00806
CM120107	BLAST	MAGGY	5423274	5424290	.	+	.	Name=Feature00807
CM120107	BLAST	MAGGY	5579958	5580983	.	+	.	Name=Feature00808
CM120107	BLAST	MAGGY	4966104	4967120	.	-	.	Name=Feature00809
CM120107	BLAST	MAGGY	55963	56982	.	-	.	Name=Feature00810
CM120107	BLAST	MAGGY	2975773	2976915	.	+	.	Name=Feature00811
CM120107	BLAST	MAGGY	486102	487121	.	-	.	Name=Feature00812
CM120107	BLAST	MAGGY	4194019	4195038	.	+	.	Name=Feature00813
CM120107	BLAST	MAGGY	3866470	3867495	.	+	.	Name=Feature00814
CM120107	BLAST	MAGGY	2961066	2962019	.	+	.	Name=Feature00815
CM120107	BLAST	MAGGY	5044831	5045841	.	+	.	Name=Feature00816
CM120107	BLAST	MAGGY	3085226	3086233	.	+	.	Name=Feature00817
CM120107	BLAST	MAGGY	2960071	2961087	.	+	.	Name=Feature00818
CM120107	BLAST	MAGGY	2974775	2975785	.	+	.	Name=Feature00819
CM120107	BLAST	MAGGY	4212417	4213157	.	-	.	Name=Feature00820
CM120107	BLAST	MAGGY	5864735	5865559	.	-	.	Name=Feature00821
CM120107	BLAST	MAGGY	110872	111597	.	+	.	Name=Feature00822
CM120107	BLAST	MAGGY	5424269	5424904	.	+	.	Name=Feature00823
CM120107	BLAST	MAGGY	421055	421669	.	-	.	Name=Feature00824
CM120107	BLAST	MAGGY	2986900	2987556	.	-	.	Name=Feature00825
CM120107	BLAST	MAGGY	55385	55984	.	-	.	Name=Feature00826
CM120107	BLAST	MAGGY	4195017	4195601	.	+	.	Name=Feature00827
CM120107	BLAST	MAGGY	4410602	4411600	.	+	.	Name=Feature00828
CM120107	BLAST	MAGGY	5015982	5016983	.	-	.	Name=Feature00829
CM120107	BLAST	MAGGY	2987535	2988491	.	-	.	Name=Feature00830
CM120107	BLAST	MAGGY	5349548	5350990	.	+	.	Name=Feature00831
CM120107	BLAST	MAGGY	4064996	4066417	.	+	.	Name=Feature00832
CM120107	BLAST	MAGGY	3107697	3109091	.	+	.	Name=Feature00833
CM120107	BLAST	MAGGY	4243246	4244679	.	-	.	Name=Feature00834
CM120107	BLAST	MAGGY	4701872	4703236	.	-	.	Name=Feature00835
CM120107	BLAST	MAGGY	115539	116765	.	+	.	Name=Feature00836
CM120107	BLAST	MAGGY	1400036	1401127	.	-	.	Name=Feature00837
CM120107	BLAST	MAGGY	5868119	5869402	.	-	.	Name=Feature00838
CM120107	BLAST	MAGGY	2995443	2996549	.	-	.	Name=Feature00839
CM120107	BLAST	MAGGY	463359	464633	.	-	.	Name=Feature00840
CM120107	BLAST	MAGGY	463102	463362	.	-	.	Name=Feature00841
CM120107	BLAST	MAGGY	4325616	4326641	.	-	.	Name=Feature00842
CM120107	BLAST	MAGGY	2086578	2087681	.	-	.	Name=Feature00843
CM120107	BLAST	MAGGY	4101995	4103317	.	-	.	Name=Feature00844
CM120107	BLAST	MAGGY	5011940	5013331	.	-	.	Name=Feature00845
CM120107	BLAST	MAGGY	239151	240245	.	+	.	Name=Feature00846
CM120107	BLAST	MAGGY	5635887	5636903	.	-	.	Name=Feature00847
CM120107	BLAST	MAGGY	5695117	5696214	.	-	.	Name=Feature00848
CM120107	BLAST	MAGGY	3050470	3051564	.	+	.	Name=Feature00849
CM120107	BLAST	MAGGY	2980768	2981784	.	+	.	Name=Feature00850
CM120107	BLAST	MAGGY	6005408	6006433	.	-	.	Name=Feature00851
CM120107	BLAST	MAGGY	3893437	3897048	.	+	.	Name=Feature00852
CM120107	BLAST	MAGGY	4081889	4082905	.	-	.	Name=Feature00853
CM120107	BLAST	MAGGY	4081497	4081910	.	-	.	Name=Feature00854
CM120107	BLAST	MAGGY	1412862	1413962	.	-	.	Name=Feature00855
CM120107	BLAST	MAGGY	5445788	5446882	.	-	.	Name=Feature00856
CM120107	BLAST	MAGGY	5498353	5499456	.	-	.	Name=Feature00857
CM120107	BLAST	MAGGY	362083	363387	.	+	.	Name=Feature00858
CM120107	BLAST	MAGGY	176789	177892	.	-	.	Name=Feature00859
CM120107	BLAST	MAGGY	5939384	5940481	.	+	.	Name=Feature00860
CM120107	BLAST	MAGGY	203009	204025	.	+	.	Name=Feature00861
CM120107	BLAST	MAGGY	3191835	3192920	.	-	.	Name=Feature00862
CM120107	BLAST	MAGGY	6010638	6011663	.	-	.	Name=Feature00863
CM120107	BLAST	MAGGY	5432306	5433400	.	-	.	Name=Feature00864
CM120107	BLAST	MAGGY	5051842	5052924	.	-	.	Name=Feature00865
CM120107	BLAST	MAGGY	1088698	1090089	.	-	.	Name=Feature00866
CM120107	BLAST	MAGGY	4380144	4381238	.	+	.	Name=Feature00867
CM120107	BLAST	MAGGY	395041	396144	.	+	.	Name=Feature00868
CM120107	BLAST	MAGGY	5729324	5730349	.	-	.	Name=Feature00869
CM120107	BLAST	MAGGY	4265221	4266237	.	-	.	Name=Feature00870
CM120107	BLAST	MAGGY	4265108	4265236	.	-	.	Name=Feature00871
CM120107	BLAST	MAGGY	1998366	2002115	.	-	.	Name=Feature00872
CM120107	BLAST	MAGGY	5802089	5803108	.	+	.	Name=Feature00873
CM120107	BLAST	MAGGY	22142	23245	.	-	.	Name=Feature00874
CM120107	BLAST	MAGGY	3833185	3834276	.	-	.	Name=Feature00875
CM120107	BLAST	MAGGY	196369	197472	.	-	.	Name=Feature00876
CM120107	BLAST	MAGGY	5975657	5976862	.	+	.	Name=Feature00877
CM120107	BLAST	MAGGY	4095525	4096541	.	+	.	Name=Feature00878
CM120107	BLAST	MAGGY	4096520	4096822	.	+	.	Name=Feature00879
CM120107	BLAST	MAGGY	4173617	4174702	.	+	.	Name=Feature00880
CM120107	BLAST	MAGGY	447350	448369	.	+	.	Name=Feature00881
CM120107	BLAST	MAGGY	5653143	5654330	.	+	.	Name=Feature00882
CM120107	BLAST	MAGGY	33135	34232	.	+	.	Name=Feature00883
CM120107	BLAST	MAGGY	434416	435513	.	+	.	Name=Feature00884
CM120107	BLAST	MAGGY	3175599	3176624	.	-	.	Name=Feature00885
CM120107	BLAST	MAGGY	3397867	3398961	.	+	.	Name=Feature00886
CM120107	BLAST	MAGGY	4624867	4625961	.	-	.	Name=Feature00887
CM120107	BLAST	MAGGY	50100	51191	.	+	.	Name=Feature00888
CM120107	BLAST	MAGGY	5823618	5824637	.	-	.	Name=Feature00889
CM120107	BLAST	MAGGY	5332472	5333491	.	+	.	Name=Feature00890
CM120107	BLAST	MAGGY	2106616	2107701	.	-	.	Name=Feature00891
CM120107	BLAST	MAGGY	5642533	5643618	.	+	.	Name=Feature00892
CM120107	BLAST	MAGGY	4963042	4964058	.	-	.	Name=Feature00893
CM120107	BLAST	MAGGY	1597208	1598311	.	-	.	Name=Feature00894
CM120107	BLAST	MAGGY	3739380	3740474	.	+	.	Name=Feature00895
CM120107	BLAST	MAGGY	4971765	4972784	.	+	.	Name=Feature00896
CM120107	BLAST	MAGGY	4078012	4079106	.	-	.	Name=Feature00897
CM120107	BLAST	MAGGY	1601954	1603051	.	+	.	Name=Feature00898
CM120107	BLAST	MAGGY	5243907	5245010	.	-	.	Name=Feature00899
CM120107	BLAST	MAGGY	3878337	3879353	.	-	.	Name=Feature00900
CM120107	BLAST	MAGGY	3697388	3698260	.	+	.	Name=Feature00901
CM120107	BLAST	MAGGY	3696450	3697406	.	+	.	Name=Feature00902
CM120107	BLAST	MAGGY	3267547	3268983	.	+	.	Name=Feature00903
CM120107	BLAST	MAGGY	3291087	3292157	.	+	.	Name=Feature00904
CM120107	BLAST	MAGGY	189232	190329	.	+	.	Name=Feature00905
CM120107	BLAST	MAGGY	523129	524211	.	-	.	Name=Feature00906
CM120107	BLAST	MAGGY	3134727	3135746	.	+	.	Name=Feature00907
CM120107	BLAST	MAGGY	5025936	5026961	.	-	.	Name=Feature00908
CM120107	BLAST	MAGGY	5707842	5708933	.	+	.	Name=Feature00909
CM120107	BLAST	MAGGY	482437	483525	.	-	.	Name=Feature00910
CM120107	BLAST	MAGGY	5812328	5813413	.	-	.	Name=Feature00911
CM120107	BLAST	MAGGY	16892	18010	.	+	.	Name=Feature00912
CM120107	BLAST	MAGGY	4278707	4279966	.	-	.	Name=Feature00913
CM120107	BLAST	MAGGY	4363121	4364215	.	-	.	Name=Feature00914
CM120107	BLAST	MAGGY	128569	129588	.	+	.	Name=Feature00915
CM120107	BLAST	MAGGY	4685251	4686345	.	-	.	Name=Feature00916
CM120107	BLAST	MAGGY	4161079	4162098	.	+	.	Name=Feature00917
CM120107	BLAST	MAGGY	4615555	4616574	.	+	.	Name=Feature00918
CM120107	BLAST	MAGGY	5455100	5455900	.	+	.	Name=Feature00919
CM120107	BLAST	MAGGY	5455879	5456256	.	+	.	Name=Feature00920
CM120107	BLAST	MAGGY	5272240	5273337	.	+	.	Name=Feature00921
CM120107	BLAST	MAGGY	3710072	3711175	.	-	.	Name=Feature00922
CM120107	BLAST	MAGGY	3920553	3921572	.	+	.	Name=Feature00923
CM120107	BLAST	MAGGY	1572391	1573392	.	-	.	Name=Feature00924
CM120107	BLAST	MAGGY	5003677	5004762	.	+	.	Name=Feature00925
CM120107	BLAST	MAGGY	5980827	5981921	.	+	.	Name=Feature00926
CM120107	BLAST	MAGGY	3796539	3797630	.	-	.	Name=Feature00927
CM120107	BLAST	MAGGY	3000603	3001586	.	+	.	Name=Feature00928
CM120107	BLAST	MAGGY	2068582	2069601	.	+	.	Name=Feature00929
CM120107	BLAST	MAGGY	382333	383415	.	+	.	Name=Feature00930
CM120107	BLAST	MAGGY	501733	502818	.	-	.	Name=Feature00931
CM120107	BLAST	MAGGY	5908663	5909760	.	-	.	Name=Feature00932
CM120107	BLAST	MAGGY	514351	515376	.	+	.	Name=Feature00933
CM120107	BLAST	MAGGY	5312452	5313477	.	+	.	Name=Feature00934
CM120107	BLAST	MAGGY	5246368	5247462	.	+	.	Name=Feature00935
CM120107	BLAST	MAGGY	91537	92553	.	-	.	Name=Feature00936
CM120107	BLAST	MAGGY	4425787	4426890	.	-	.	Name=Feature00937
CM120107	BLAST	MAGGY	4399945	4401030	.	+	.	Name=Feature00938
CM120107	BLAST	MAGGY	3779457	3780539	.	-	.	Name=Feature00939
CM120107	BLAST	MAGGY	5401964	5402980	.	+	.	Name=Feature00940
CM120107	BLAST	MAGGY	108872	109969	.	-	.	Name=Feature00941
CM120107	BLAST	MAGGY	5859566	5860648	.	+	.	Name=Feature00942
CM120107	BLAST	MAGGY	5068881	5069966	.	+	.	Name=Feature00943
CM120107	BLAST	MAGGY	5318000	5319094	.	+	.	Name=Feature00944
CM120107	BLAST	MAGGY	2088604	2089554	.	-	.	Name=Feature00945
CM120107	BLAST	MAGGY	5506978	5508060	.	-	.	Name=Feature00946
CM120107	BLAST	MAGGY	4981669	4982685	.	-	.	Name=Feature00947
CM120107	BLAST	MAGGY	222281	223330	.	-	.	Name=Feature00948
CM120107	BLAST	MAGGY	3837929	3839023	.	+	.	Name=Feature00949
CM120107	BLAST	MAGGY	5869303	5870400	.	-	.	Name=Feature00950
CM120107	BLAST	MAGGY	4216997	4218094	.	-	.	Name=Feature00951
CM120107	BLAST	MAGGY	5448008	5449012	.	+	.	Name=Feature00952
CM120107	BLAST	MAGGY	5115718	5116737	.	-	.	Name=Feature00953
CM120107	BLAST	MAGGY	118918	121944	.	-	.	Name=Feature00954
CM120107	BLAST	MAGGY	3123210	3124226	.	-	.	Name=Feature00955
CM120107	BLAST	MAGGY	5265946	5267040	.	-	.	Name=Feature00956
CM120107	BLAST	MAGGY	5056369	5057436	.	+	.	Name=Feature00957
CM120107	BLAST	MAGGY	1551741	1552823	.	+	.	Name=Feature00958
CM120107	BLAST	MAGGY	528953	529978	.	-	.	Name=Feature00959
CM120107	BLAST	MAGGY	335641	336723	.	-	.	Name=Feature00960
CM120107	BLAST	MAGGY	5876710	5877795	.	-	.	Name=Feature00961
CM120107	BLAST	MAGGY	114535	115638	.	+	.	Name=Feature00962
CM120107	BLAST	MAGGY	543247	544344	.	+	.	Name=Feature00963
CM120107	BLAST	MAGGY	252792	253877	.	-	.	Name=Feature00964
CM120107	BLAST	MAGGY	348585	349679	.	-	.	Name=Feature00965
CM120107	BLAST	MAGGY	4706768	4707859	.	-	.	Name=Feature00966
CM120107	BLAST	MAGGY	491984	493078	.	+	.	Name=Feature00967
CM120107	BLAST	MAGGY	5930179	5931240	.	-	.	Name=Feature00968
CM120107	BLAST	MAGGY	4748617	4749366	.	+	.	Name=Feature00969
CM120107	BLAST	MAGGY	4748282	4748623	.	+	.	Name=Feature00970
CM120107	BLAST	MAGGY	3146185	3147246	.	+	.	Name=Feature00971
CM120107	BLAST	MAGGY	5416114	5417211	.	+	.	Name=Feature00972
CM120107	BLAST	MAGGY	400288	401292	.	+	.	Name=Feature00973
CM120107	BLAST	MAGGY	3099075	3100052	.	-	.	Name=Feature00974
CM120107	BLAST	MAGGY	4992052	4993068	.	+	.	Name=Feature00975
CM120107	BLAST	MAGGY	1093789	1094808	.	+	.	Name=Feature00976
CM120107	BLAST	MAGGY	2972412	2973383	.	+	.	Name=Feature00977
CM120107	BLAST	MAGGY	4241724	4242719	.	-	.	Name=Feature00978
CM120107	BLAST	MAGGY	452532	453437	.	-	.	Name=Feature00979
CM120107	BLAST	MAGGY	3723199	3724188	.	-	.	Name=Feature00980
CM120107	BLAST	MAGGY	5916314	5917408	.	+	.	Name=Feature00981
CM120107	BLAST	MAGGY	3869742	3870575	.	+	.	Name=Feature00982
CM120107	BLAST	MAGGY	3869491	3869736	.	+	.	Name=Feature00983
CM120107	BLAST	MAGGY	4279861	4280955	.	-	.	Name=Feature00984
CM120107	BLAST	MAGGY	5590852	5591766	.	+	.	Name=Feature00985
CM120107	BLAST	MAGGY	5970249	5973632	.	-	.	Name=Feature00986
CM120107	BLAST	MAGGY	251842	252882	.	-	.	Name=Feature00987
CM120107	BLAST	MAGGY	341401	342414	.	+	.	Name=Feature00988
CM120107	BLAST	MAGGY	4721596	4722681	.	+	.	Name=Feature00989
CM120107	BLAST	MAGGY	244276	247119	.	-	.	Name=Feature00990
CM120107	BLAST	MAGGY	71010	72023	.	-	.	Name=Feature00991
CM120107	BLAST	MAGGY	5540335	5543382	.	+	.	Name=Feature00992
CM120107	BLAST	MAGGY	3156706	3159450	.	-	.	Name=Feature00993
CM120107	BLAST	MAGGY	4103218	4104321	.	-	.	Name=Feature00994
CM120107	BLAST	MAGGY	3270443	3271531	.	+	.	Name=Feature00995
CM120107	BLAST	MAGGY	159143	160237	.	+	.	Name=Feature00996
CM120107	BLAST	MAGGY	459491	460558	.	+	.	Name=Feature00997
CM120107	BLAST	MAGGY	4758657	4759610	.	+	.	Name=Feature00998
CM120107	BLAST	MAGGY	1582898	1585918	.	-	.	Name=Feature00999
CM120107	BLAST	MAGGY	124193	124996	.	+	.	Name=Feature01000
CM120107	BLAST	MAGGY	460471	461415	.	+	.	Name=Feature01001
CM120107	BLAST	MAGGY	4070157	4073258	.	+	.	Name=Feature01002
CM120107	BLAST	MAGGY	5933467	5936514	.	+	.	Name=Feature01003
CM120107	BLAST	MAGGY	1561704	1564682	.	-	.	Name=Feature01004
CM120107	BLAST	MAGGY	3084534	3085316	.	+	.	Name=Feature01005
CM120107	BLAST	MAGGY	3084277	3084531	.	+	.	Name=Feature01006
CM120107	BLAST	MAGGY	432063	432941	.	-	.	Name=Feature01007
CM120107	BLAST	MAGGY	5308253	5309122	.	-	.	Name=Feature01008
CM120107	BLAST	MAGGY	3953930	3956917	.	-	.	Name=Feature01009
CM120107	BLAST	MAGGY	5043995	5044918	.	+	.	Name=Feature01010
CM120107	BLAST	MAGGY	4733255	4734067	.	+	.	Name=Feature01011
CM120107	BLAST	MAGGY	3700012	3703290	.	+	.	Name=Feature01012
CM120107	BLAST	MAGGY	2003719	2004651	.	+	.	Name=Feature01013
CM120107	BLAST	MAGGY	480415	481089	.	-	.	Name=Feature01014
CM120107	BLAST	MAGGY	4414006	4414875	.	+	.	Name=Feature01015
CM120107	BLAST	MAGGY	3297513	3300539	.	+	.	Name=Feature01016
CM120107	BLAST	MAGGY	3219536	3222610	.	+	.	Name=Feature01017
CM120107	BLAST	MAGGY	11646	13022	.	+	.	Name=Feature01018
CM120107	BLAST	MAGGY	5668389	5669183	.	+	.	Name=Feature01019
CM120107	BLAST	MAGGY	347959	348675	.	-	.	Name=Feature01020
CM120107	BLAST	MAGGY	5967262	5968134	.	+	.	Name=Feature01021
CM120107	BLAST	MAGGY	120589	122028	.	-	.	Name=Feature01022
CM120107	BLAST	MAGGY	4219920	4220687	.	+	.	Name=Feature01023
CM120107	BLAST	MAGGY	3995181	3996656	.	+	.	Name=Feature01024
CM120107	BLAST	MAGGY	3018214	3019593	.	-	.	Name=Feature01025
CM120107	BLAST	MAGGY	5053855	5054595	.	+	.	Name=Feature01026
CM120107	BLAST	MAGGY	3847087	3848802	.	+	.	Name=Feature01027
CM120107	BLAST	MAGGY	423849	424595	.	-	.	Name=Feature01028
CM120107	BLAST	MAGGY	192813	193535	.	-	.	Name=Feature01029
CM120107	BLAST	MAGGY	4987948	4989660	.	-	.	Name=Feature01030
CM120107	BLAST	MAGGY	4763464	4764804	.	-	.	Name=Feature01031
CM120107	BLAST	MAGGY	4057227	4057853	.	+	.	Name=Feature01032
CM120107	BLAST	MAGGY	2970175	2970909	.	+	.	Name=Feature01033
CM120107	BLAST	MAGGY	5886865	5888310	.	+	.	Name=Feature01034
CM120107	BLAST	MAGGY	368812	370371	.	-	.	Name=Feature01035
CM120107	BLAST	MAGGY	3182833	3184398	.	-	.	Name=Feature01036
CM120107	BLAST	MAGGY	4672488	4673843	.	+	.	Name=Feature01037
CM120107	BLAST	MAGGY	139325	140686	.	+	.	Name=Feature01038
CM120107	BLAST	MAGGY	4677750	4679189	.	+	.	Name=Feature01039
CM120107	BLAST	MAGGY	4209120	4210547	.	-	.	Name=Feature01040
CM120107	BLAST	MAGGY	5251760	5253271	.	+	.	Name=Feature01041
CM120107	BLAST	MAGGY	5625167	5626528	.	-	.	Name=Feature01042
CM120107	BLAST	MAGGY	233115	234554	.	-	.	Name=Feature01043
CM120107	BLAST	MAGGY	6019406	6021040	.	-	.	Name=Feature01044
CM120107	BLAST	MAGGY	3790056	3791768	.	-	.	Name=Feature01045
CM120107	BLAST	MAGGY	3900620	3901975	.	+	.	Name=Feature01046
CM120107	BLAST	MAGGY	2075885	2077246	.	+	.	Name=Feature01047
CM120107	BLAST	MAGGY	3093793	3095361	.	+	.	Name=Feature01048
CM120107	BLAST	MAGGY	54051	54758	.	+	.	Name=Feature01049
CM120107	BLAST	MAGGY	4347016	4348599	.	+	.	Name=Feature01050
CM120107	BLAST	MAGGY	4953104	4955110	.	-	.	Name=Feature01051
CM120107	BLAST	MAGGY	4137141	4137908	.	+	.	Name=Feature01052
CM120107	BLAST	MAGGY	5337649	5339007	.	+	.	Name=Feature01053
CM120107	BLAST	MAGGY	5270640	5271347	.	-	.	Name=Feature01054
CM120107	BLAST	MAGGY	3248033	3249424	.	-	.	Name=Feature01055
CM120107	BLAST	MAGGY	404416	405777	.	+	.	Name=Feature01056
CM120107	BLAST	MAGGY	5108715	5110085	.	-	.	Name=Feature01057
CM120107	BLAST	MAGGY	4277209	4277838	.	-	.	Name=Feature01058
CM120107	BLAST	MAGGY	5831662	5833017	.	-	.	Name=Feature01059
CM120107	BLAST	MAGGY	5647961	5649319	.	+	.	Name=Feature01060
CM120107	BLAST	MAGGY	3080960	3082318	.	-	.	Name=Feature01061
CM120107	BLAST	MAGGY	426712	428211	.	+	.	Name=Feature01062
CM120107	BLAST	MAGGY	3284133	3285326	.	+	.	Name=Feature01063
CM120107	BLAST	MAGGY	1576599	1578113	.	+	.	Name=Feature01064
CM120107	BLAST	MAGGY	5585670	5587040	.	+	.	Name=Feature01065
CM120107	BLAST	MAGGY	3062643	3063443	.	-	.	Name=Feature01066
CM120107	BLAST	MAGGY	2966875	2968215	.	-	.	Name=Feature01067
CM120107	BLAST	MAGGY	5598145	5599641	.	-	.	Name=Feature01068
CM120107	BLAST	MAGGY	477098	478456	.	-	.	Name=Feature01069
CM120107	BLAST	MAGGY	5603526	5604905	.	-	.	Name=Feature01070
CM120107	BLAST	MAGGY	3115782	3116516	.	-	.	Name=Feature01071
CM120107	BLAST	MAGGY	5382062	5383777	.	+	.	Name=Feature01072
CM120107	BLAST	MAGGY	3311602	3313188	.	-	.	Name=Feature01073
CM120107	BLAST	MAGGY	1406181	1407521	.	+	.	Name=Feature01074
CM120107	BLAST	MAGGY	5040388	5042391	.	-	.	Name=Feature01075
CM120107	BLAST	MAGGY	3344364	3345992	.	-	.	Name=Feature01076
CM120107	BLAST	MAGGY	5540275	5541714	.	+	.	Name=Feature01077
CM120107	BLAST	MAGGY	1990361	1991737	.	+	.	Name=Feature01078
CM120107	BLAST	MAGGY	5296568	5297923	.	-	.	Name=Feature01079
CM120107	BLAST	MAGGY	5289375	5290730	.	-	.	Name=Feature01080
CM120107	BLAST	MAGGY	5057943	5058599	.	-	.	Name=Feature01081
CM120107	BLAST	MAGGY	5303766	5305121	.	-	.	Name=Feature01082
CM120107	BLAST	MAGGY	3735993	3736544	.	-	.	Name=Feature01083
CM120107	BLAST	MAGGY	5838991	5840349	.	-	.	Name=Feature01084
CM120107	BLAST	MAGGY	3974558	3976141	.	-	.	Name=Feature01085
CM120107	BLAST	MAGGY	3783760	3785262	.	+	.	Name=Feature01086
CM120107	BLAST	MAGGY	3815217	3816662	.	-	.	Name=Feature01087
CM120107	BLAST	MAGGY	4286779	4288056	.	-	.	Name=Feature01088
CM120107	BLAST	MAGGY	4059817	4060527	.	+	.	Name=Feature01089
CM120107	BLAST	MAGGY	4060518	4061174	.	+	.	Name=Feature01090
CM120107	BLAST	MAGGY	225580	226935	.	+	.	Name=Feature01091
CM120107	BLAST	MAGGY	4691052	4692623	.	+	.	Name=Feature01092
CM120107	BLAST	MAGGY	5435331	5436722	.	+	.	Name=Feature01093
CM120107	BLAST	MAGGY	5894579	5896021	.	-	.	Name=Feature01094
CM120107	BLAST	MAGGY	4698572	4699912	.	-	.	Name=Feature01095
CM120107	BLAST	MAGGY	103594	104937	.	-	.	Name=Feature01096
CM120107	BLAST	MAGGY	4254010	4254657	.	-	.	Name=Feature01097
CM120107	BLAST	MAGGY	5755430	5756938	.	-	.	Name=Feature01098
CM120107	BLAST	MAGGY	4368761	4370101	.	+	.	Name=Feature01099
CM120107	BLAST	MAGGY	5388915	5390501	.	+	.	Name=Feature01100
CM120107	BLAST	MAGGY	2977823	2978377	.	+	.	Name=Feature01101
CM120107	BLAST	MAGGY	5280799	5282157	.	-	.	Name=Feature01102
CM120107	BLAST	MAGGY	5842877	5843848	.	+	.	Name=Feature01103
CM120107	BLAST	MAGGY	5843854	5844237	.	+	.	Name=Feature01104
CM120107	BLAST	MAGGY	532896	534272	.	+	.	Name=Feature01105
CM120107	BLAST	MAGGY	5686466	5687824	.	-	.	Name=Feature01106
CM120107	BLAST	MAGGY	5817400	5818776	.	+	.	Name=Feature01107
CM120107	BLAST	MAGGY	2977307	2977978	.	-	.	Name=Feature01108
CM120107	BLAST	MAGGY	5748801	5750159	.	+	.	Name=Feature01109
CM120107	BLAST	MAGGY	2990834	2991370	.	+	.	Name=Feature01110
CM120107	BLAST	MAGGY	5788374	5789816	.	+	.	Name=Feature01111
CM120107	BLAST	MAGGY	3983687	3985252	.	+	.	Name=Feature01112
CM120107	BLAST	MAGGY	2093820	2095505	.	-	.	Name=Feature01113
CM120107	BLAST	MAGGY	4418713	4420260	.	-	.	Name=Feature01114
CM120107	BLAST	MAGGY	5529868	5531250	.	-	.	Name=Feature01115
CM120107	BLAST	MAGGY	4753474	4754850	.	+	.	Name=Feature01116
CM120107	BLAST	MAGGY	4151328	4152875	.	-	.	Name=Feature01117
CM120107	BLAST	MAGGY	5765027	5766202	.	-	.	Name=Feature01118
CM120107	BLAST	MAGGY	5764846	5764977	.	-	.	Name=Feature01119
CM120107	BLAST	MAGGY	4432643	4434004	.	-	.	Name=Feature01120
CM120107	BLAST	MAGGY	4428096	4428731	.	+	.	Name=Feature01121
CM120107	BLAST	MAGGY	3728136	3729074	.	+	.	Name=Feature01122
CM120107	BLAST	MAGGY	3727720	3728124	.	+	.	Name=Feature01123
CM120107	BLAST	MAGGY	4171597	4172682	.	+	.	Name=Feature01124
CM120107	BLAST	MAGGY	4728061	4729401	.	+	.	Name=Feature01125
CM120107	BLAST	MAGGY	5226283	5227638	.	+	.	Name=Feature01126
CM120107	BLAST	MAGGY	3230204	3231544	.	-	.	Name=Feature01127
CM120107	BLAST	MAGGY	4606526	4607902	.	+	.	Name=Feature01128
CM120107	BLAST	MAGGY	507079	508419	.	-	.	Name=Feature01129
CM120107	BLAST	MAGGY	5583139	5583756	.	+	.	Name=Feature01130
CM120107	BLAST	MAGGY	3338090	3339451	.	-	.	Name=Feature01131
CM120107	BLAST	MAGGY	5557501	5558871	.	-	.	Name=Feature01132
CM120107	BLAST	MAGGY	1570030	1571589	.	-	.	Name=Feature01133
CM120107	BLAST	MAGGY	5511436	5512812	.	+	.	Name=Feature01134
CM120107	BLAST	MAGGY	5032875	5034422	.	-	.	Name=Feature01135
CM120107	BLAST	MAGGY	3852661	3853311	.	+	.	Name=Feature01136
CM120107	BLAST	MAGGY	5256827	5257495	.	-	.	Name=Feature01137
CM120107	BLAST	MAGGY	5995366	5996607	.	-	.	Name=Feature01138
CM120107	BLAST	MAGGY	3810274	3811416	.	-	.	Name=Feature01139
CM120107	BLAST	MAGGY	3966886	3968037	.	+	.	Name=Feature01140
CM120107	BLAST	MAGGY	5376001	5377362	.	+	.	Name=Feature01141
CM120107	BLAST	MAGGY	482012	482539	.	-	.	Name=Feature01142
CM120107	BLAST	MAGGY	4773115	4774473	.	+	.	Name=Feature01143
CM120107	BLAST	MAGGY	5361031	5362533	.	-	.	Name=Feature01144
CM120107	BLAST	MAGGY	3705398	3705925	.	+	.	Name=Feature01145
CM120107	BLAST	MAGGY	5718071	5719621	.	+	.	Name=Feature01146
CM120107	BLAST	MAGGY	4313803	4315161	.	-	.	Name=Feature01147
CM120107	BLAST	MAGGY	378952	380328	.	+	.	Name=Feature01148
CM120107	BLAST	MAGGY	3835876	3836586	.	+	.	Name=Feature01149
CM120107	BLAST	MAGGY	2970855	2971424	.	+	.	Name=Feature01150
CM120107	BLAST	MAGGY	5284568	5285134	.	-	.	Name=Feature01151
CM120107	BLAST	MAGGY	4166848	4168188	.	-	.	Name=Feature01152
CM120107	BLAST	MAGGY	2997468	2998028	.	+	.	Name=Feature01153
CM120107	BLAST	MAGGY	5323816	5325156	.	+	.	Name=Feature01154
CM120107	BLAST	MAGGY	3941486	3942778	.	+	.	Name=Feature01155
CM120107	BLAST	MAGGY	5010023	5010538	.	+	.	Name=Feature01156
CM120107	BLAST	MAGGY	4045572	4046087	.	-	.	Name=Feature01157
CM120107	BLAST	MAGGY	4009921	4011261	.	-	.	Name=Feature01158
CM120107	BLAST	MAGGY	2962534	2963034	.	+	.	Name=Feature01159
CM120107	BLAST	MAGGY	4145252	4146307	.	-	.	Name=Feature01160
CM120107	BLAST	MAGGY	3799362	3800327	.	+	.	Name=Feature01161
CM120107	BLAST	MAGGY	4375267	4376409	.	+	.	Name=Feature01162
CM120107	BLAST	MAGGY	352968	353960	.	+	.	Name=Feature01163
CM120107	BLAST	MAGGY	3204686	3206584	.	-	.	Name=Feature01164
CM120107	BLAST	MAGGY	5947655	5948362	.	+	.	Name=Feature01165
CM120107	BLAST	MAGGY	5948377	5949012	.	+	.	Name=Feature01166
CM120107	BLAST	MAGGY	3041379	3042818	.	+	.	Name=Feature01167
CM120107	BLAST	MAGGY	3177522	3178499	.	+	.	Name=Feature01168
CM120107	BLAST	MAGGY	3323770	3325986	.	+	.	Name=Feature01169
CM120107	BLAST	MAGGY	4207359	4208657	.	-	.	Name=Feature01170
CM120107	BLAST	MAGGY	3746206	3746991	.	+	.	Name=Feature01171
CM120107	BLAST	MAGGY	1090355	1091029	.	-	.	Name=Feature01172
CM120107	BLAST	MAGGY	4038826	4039401	.	-	.	Name=Feature01173
CM120107	BLAST	MAGGY	4741873	4742943	.	+	.	Name=Feature01174
CM120107	BLAST	MAGGY	141152	142396	.	+	.	Name=Feature01175
CM120107	BLAST	MAGGY	3005418	3006419	.	-	.	Name=Feature01176
CM120107	BLAST	MAGGY	5067039	5068097	.	-	.	Name=Feature01177
CM120107	BLAST	MAGGY	3938085	3938828	.	+	.	Name=Feature01178
CM120107	BLAST	MAGGY	5649788	5651032	.	+	.	Name=Feature01179
CM120107	BLAST	MAGGY	4046626	4047015	.	-	.	Name=Feature01180
CM120107	BLAST	MAGGY	4046481	4046606	.	-	.	Name=Feature01181
CM120107	BLAST	MAGGY	464591	465097	.	-	.	Name=Feature01182
CM120107	BLAST	MAGGY	6701	7204	.	+	.	Name=Feature01183
CM120107	BLAST	MAGGY	5587497	5588741	.	+	.	Name=Feature01184
CM120107	BLAST	MAGGY	250879	251307	.	-	.	Name=Feature01185
CM120107	BLAST	MAGGY	5701609	5702955	.	+	.	Name=Feature01186
CM120107	BLAST	MAGGY	3823633	3824961	.	+	.	Name=Feature01187
CM120107	BLAST	MAGGY	5620643	5621362	.	+	.	Name=Feature01188
CM120107	BLAST	MAGGY	26886	27593	.	+	.	Name=Feature01189
CM120107	BLAST	MAGGY	367135	368430	.	-	.	Name=Feature01190
CM120107	BLAST	MAGGY	510384	510845	.	+	.	Name=Feature01191
CM120107	BLAST	MAGGY	3181120	3182364	.	-	.	Name=Feature01192
CM120107	BLAST	MAGGY	4767058	4767531	.	+	.	Name=Feature01193
CM120107	BLAST	MAGGY	4204907	4205272	.	-	.	Name=Feature01194
CM120107	BLAST	MAGGY	5346194	5347435	.	+	.	Name=Feature01195
CM120107	BLAST	MAGGY	3142072	3143043	.	-	.	Name=Feature01196
CM120107	BLAST	MAGGY	13461	14783	.	+	.	Name=Feature01197
CM120107	BLAST	MAGGY	4239682	4240116	.	-	.	Name=Feature01198
CM120107	BLAST	MAGGY	2989535	2989933	.	-	.	Name=Feature01199
CM120107	BLAST	MAGGY	549370	549852	.	-	.	Name=Feature01200
CM120107	BLAST	MAGGY	5552779	5553243	.	+	.	Name=Feature01201
CM120107	BLAST	MAGGY	5553255	5553662	.	+	.	Name=Feature01202
CM120107	BLAST	MAGGY	4061643	4062884	.	+	.	Name=Feature01203
CM120107	BLAST	MAGGY	4679613	4680935	.	+	.	Name=Feature01204
CM120107	BLAST	MAGGY	3079247	3080449	.	-	.	Name=Feature01205
CM120107	BLAST	MAGGY	3997098	3998213	.	+	.	Name=Feature01206
CM120107	BLAST	MAGGY	5461947	5462831	.	+	.	Name=Feature01207
CM120107	BLAST	MAGGY	5715606	5716331	.	+	.	Name=Feature01208
CM120107	BLAST	MAGGY	1087656	1088204	.	-	.	Name=Feature01209
CM120107	BLAST	MAGGY	1992167	1993432	.	+	.	Name=Feature01210
CM120107	BLAST	MAGGY	4761778	4763025	.	-	.	Name=Feature01211
CM120107	BLAST	MAGGY	3016531	3017790	.	-	.	Name=Feature01212
CM120107	BLAST	MAGGY	4138434	4138928	.	-	.	Name=Feature01213
CM120107	BLAST	MAGGY	3243366	3244208	.	+	.	Name=Feature01214
CM120107	BLAST	MAGGY	126916	127593	.	+	.	Name=Feature01215
CM120107	BLAST	MAGGY	4270039	4270506	.	-	.	Name=Feature01216
CM120107	BLAST	MAGGY	74092	74805	.	+	.	Name=Feature01217
CM120107	BLAST	MAGGY	5888728	5889981	.	+	.	Name=Feature01218
CM120107	BLAST	MAGGY	4035597	4036406	.	-	.	Name=Feature01219
CM120107	BLAST	MAGGY	101827	103110	.	-	.	Name=Feature01220
CM120107	BLAST	MAGGY	4349110	4350312	.	+	.	Name=Feature01221
CM120107	BLAST	MAGGY	3168310	3168696	.	+	.	Name=Feature01222
CM120107	BLAST	MAGGY	5279089	5280288	.	-	.	Name=Feature01223
CM120107	BLAST	MAGGY	4128374	4128688	.	+	.	Name=Feature01224
CM120107	BLAST	MAGGY	4128150	4128389	.	+	.	Name=Feature01225
CM120107	BLAST	MAGGY	3207103	3207624	.	-	.	Name=Feature01226
CM120107	BLAST	MAGGY	4986277	4987524	.	-	.	Name=Feature01227
CM120107	BLAST	MAGGY	3095710	3096954	.	+	.	Name=Feature01228
CM120107	BLAST	MAGGY	5659584	5660825	.	+	.	Name=Feature01229
CM120107	BLAST	MAGGY	432842	433318	.	-	.	Name=Feature01230
CM120107	BLAST	MAGGY	5720108	5721352	.	+	.	Name=Feature01231
CM120107	BLAST	MAGGY	2965147	2966346	.	-	.	Name=Feature01232
CM120107	BLAST	MAGGY	4693131	4694330	.	+	.	Name=Feature01233
CM120107	BLAST	MAGGY	4066940	4067341	.	-	.	Name=Feature01234
CM120107	BLAST	MAGGY	3285750	3287072	.	+	.	Name=Feature01235
CM120107	BLAST	MAGGY	428628	429950	.	+	.	Name=Feature01236
CM120107	BLAST	MAGGY	5684753	5685997	.	-	.	Name=Feature01237
CM120107	BLAST	MAGGY	505351	506535	.	-	.	Name=Feature01238
CM120107	BLAST	MAGGY	406195	407439	.	+	.	Name=Feature01239
CM120107	BLAST	MAGGY	97300	97596	.	+	.	Name=Feature01240
CM120107	BLAST	MAGGY	231369	232691	.	-	.	Name=Feature01241
CM120107	BLAST	MAGGY	4179610	4180953	.	+	.	Name=Feature01242
CM120107	BLAST	MAGGY	4755301	4756542	.	+	.	Name=Feature01243
CM120107	BLAST	MAGGY	534765	535964	.	+	.	Name=Feature01244
CM120107	BLAST	MAGGY	4674267	4675469	.	+	.	Name=Feature01245
CM120107	BLAST	MAGGY	135013	136272	.	+	.	Name=Feature01246
CM120107	BLAST	MAGGY	331190	331555	.	+	.	Name=Feature01247
CM120107	BLAST	MAGGY	4951436	4952683	.	-	.	Name=Feature01248
CM120107	BLAST	MAGGY	4149597	4150799	.	-	.	Name=Feature01249
CM120107	BLAST	MAGGY	5107017	5108216	.	-	.	Name=Feature01250
CM120107	BLAST	MAGGY	4430933	4432135	.	-	.	Name=Feature01251
CM120107	BLAST	MAGGY	4398786	4399109	.	+	.	Name=Feature01252
CM120107	BLAST	MAGGY	5753777	5755048	.	-	.	Name=Feature01253
CM120107	BLAST	MAGGY	3246287	3247567	.	-	.	Name=Feature01254
CM120107	BLAST	MAGGY	1408008	1408853	.	+	.	Name=Feature01255
CM120107	BLAST	MAGGY	475388	476587	.	-	.	Name=Feature01256
CM120107	BLAST	MAGGY	472858	473274	.	-	.	Name=Feature01257
CM120107	BLAST	MAGGY	4218996	4219331	.	+	.	Name=Feature01258
CM120107	BLAST	MAGGY	5555803	5557044	.	-	.	Name=Feature01259
CM120107	BLAST	MAGGY	4240029	4240460	.	-	.	Name=Feature01260
CM120107	BLAST	MAGGY	5384198	5385445	.	+	.	Name=Feature01261
CM120107	BLAST	MAGGY	4729930	4731129	.	+	.	Name=Feature01262
CM120107	BLAST	MAGGY	6017744	6019072	.	-	.	Name=Feature01263
CM120107	BLAST	MAGGY	4416985	4418226	.	-	.	Name=Feature01264
CM120107	BLAST	MAGGY	5390994	5392196	.	+	.	Name=Feature01265
CM120107	BLAST	MAGGY	4343203	4344444	.	-	.	Name=Feature01266
CM120107	BLAST	MAGGY	3781537	3781884	.	-	.	Name=Feature01267
CM120107	BLAST	MAGGY	3140344	3141585	.	-	.	Name=Feature01268
CM120107	BLAST	MAGGY	3947909	3949153	.	+	.	Name=Feature01269
CM120107	BLAST	MAGGY	5377783	5379069	.	+	.	Name=Feature01270
CM120107	BLAST	MAGGY	4370588	4371829	.	+	.	Name=Feature01271
CM120107	BLAST	MAGGY	1568389	1569609	.	-	.	Name=Feature01272
CM120107	BLAST	MAGGY	5837281	5838480	.	-	.	Name=Feature01273
CM120107	BLAST	MAGGY	5028706	5029044	.	+	.	Name=Feature01274
CM120107	BLAST	MAGGY	3902441	3903643	.	+	.	Name=Feature01275
CM120107	BLAST	MAGGY	4376938	4378137	.	+	.	Name=Feature01276
CM120107	BLAST	MAGGY	5629766	5631094	.	+	.	Name=Feature01277
CM120107	BLAST	MAGGY	4354354	4354911	.	-	.	Name=Feature01278
CM120107	BLAST	MAGGY	5623502	5624749	.	-	.	Name=Feature01279
CM120107	BLAST	MAGGY	4696844	4698043	.	-	.	Name=Feature01280
CM120107	BLAST	MAGGY	227359	228618	.	+	.	Name=Feature01281
CM120107	BLAST	MAGGY	3849223	3850545	.	+	.	Name=Feature01282
CM120107	BLAST	MAGGY	5359390	5360649	.	-	.	Name=Feature01283
CM120107	BLAST	MAGGY	3228476	3229717	.	-	.	Name=Feature01284
CM120107	BLAST	MAGGY	5302092	5303342	.	-	.	Name=Feature01285
CM120107	BLAST	MAGGY	5294894	5296144	.	-	.	Name=Feature01286
CM120107	BLAST	MAGGY	5287701	5288951	.	-	.	Name=Feature01287
CM120107	BLAST	MAGGY	3972830	3974029	.	-	.	Name=Feature01288
CM120107	BLAST	MAGGY	4285033	4286361	.	-	.	Name=Feature01289
CM120107	BLAST	MAGGY	5617823	5618368	.	+	.	Name=Feature01290
CM120107	BLAST	MAGGY	5596480	5597724	.	-	.	Name=Feature01291
CM120107	BLAST	MAGGY	3788388	3789632	.	-	.	Name=Feature01292
CM120107	BLAST	MAGGY	1578462	1579721	.	+	.	Name=Feature01293
CM120107	BLAST	MAGGY	5892914	5894158	.	-	.	Name=Feature01294
CM120107	BLAST	MAGGY	5493428	5494132	.	+	.	Name=Feature01295
CM120107	BLAST	MAGGY	4237107	4237475	.	+	.	Name=Feature01296
CM120107	BLAST	MAGGY	5763676	5764380	.	-	.	Name=Feature01297
CM120107	BLAST	MAGGY	5437146	5438468	.	+	.	Name=Feature01298
CM120107	BLAST	MAGGY	5038711	5040048	.	-	.	Name=Feature01299
CM120107	BLAST	MAGGY	5829979	5831406	.	-	.	Name=Feature01300
CM120107	BLAST	MAGGY	5601855	5603102	.	-	.	Name=Feature01301
CM120107	BLAST	MAGGY	4774942	4776183	.	+	.	Name=Feature01302
CM120107	BLAST	MAGGY	4281809	4282138	.	-	.	Name=Feature01303
CM120107	BLAST	MAGGY	5844655	5845899	.	+	.	Name=Feature01304
CM120107	BLAST	MAGGY	4608278	4609411	.	+	.	Name=Feature01305
CM120107	BLAST	MAGGY	3309910	3311109	.	-	.	Name=Feature01306
CM120107	BLAST	MAGGY	4685102	4685350	.	-	.	Name=Feature01307
CM120107	BLAST	MAGGY	4240860	4241192	.	-	.	Name=Feature01308
CM120107	BLAST	MAGGY	5949481	5950722	.	+	.	Name=Feature01309
CM120107	BLAST	MAGGY	3251621	3252277	.	+	.	Name=Feature01310
CM120107	BLAST	MAGGY	3808744	3809856	.	-	.	Name=Feature01311
CM120107	BLAST	MAGGY	5513305	5514504	.	+	.	Name=Feature01312
CM120107	BLAST	MAGGY	254750	255592	.	+	.	Name=Feature01313
CM120107	BLAST	MAGGY	4008193	4009431	.	-	.	Name=Feature01314
CM120107	BLAST	MAGGY	3946850	3947488	.	+	.	Name=Feature01315
CM120107	BLAST	MAGGY	3968455	3969570	.	+	.	Name=Feature01316
CM120107	BLAST	MAGGY	3186156	3187181	.	+	.	Name=Feature01317
CM120107	BLAST	MAGGY	5533503	5534618	.	+	.	Name=Feature01318
CM120107	BLAST	MAGGY	5953715	5954914	.	+	.	Name=Feature01319
CM120107	BLAST	MAGGY	5825562	5826572	.	+	.	Name=Feature01320
CM120107	BLAST	MAGGY	3342693	3343940	.	-	.	Name=Feature01321
CM120107	BLAST	MAGGY	6001037	6001315	.	-	.	Name=Feature01322
CM120107	BLAST	MAGGY	5031147	5032346	.	-	.	Name=Feature01323
CM120107	BLAST	MAGGY	133813	134514	.	+	.	Name=Feature01324
CM120107	BLAST	MAGGY	3252728	3253939	.	+	.	Name=Feature01325
CM120107	BLAST	MAGGY	5628785	5629432	.	+	.	Name=Feature01326
CM120107	BLAST	MAGGY	380821	381453	.	+	.	Name=Feature01327
CM120107	BLAST	MAGGY	1092688	1092930	.	+	.	Name=Feature01328
CM120107	BLAST	MAGGY	1092930	1093016	.	+	.	Name=Feature01329
CM120107	BLAST	MAGGY	5325646	5326305	.	+	.	Name=Feature01330
CM120107	BLAST	MAGGY	94390	95463	.	+	.	Name=Feature01331
CM120107	BLAST	MAGGY	5528182	5529381	.	-	.	Name=Feature01332
CM120107	BLAST	MAGGY	3785641	3786378	.	+	.	Name=Feature01333
CM120107	BLAST	MAGGY	3171018	3171440	.	+	.	Name=Feature01334
CM120107	BLAST	MAGGY	2962017	2962259	.	+	.	Name=Feature01335
CM120107	BLAST	MAGGY	3007240	3007452	.	+	.	Name=Feature01336
CM120107	BLAST	MAGGY	5925622	5926161	.	+	.	Name=Feature01337
CM120107	BLAST	MAGGY	3813684	3814883	.	-	.	Name=Feature01338
CM120107	BLAST	MAGGY	2962274	2962501	.	+	.	Name=Feature01339
CM120107	BLAST	MAGGY	2962480	2962602	.	+	.	Name=Feature01340
CM120107	BLAST	MAGGY	5858423	5858632	.	-	.	Name=Feature01341
CM120107	BLAST	MAGGY	5750580	5751638	.	+	.	Name=Feature01342
CM120107	BLAST	MAGGY	5790527	5791480	.	+	.	Name=Feature01343
CM120107	BLAST	MAGGY	5790237	5790479	.	+	.	Name=Feature01344
CM120107	BLAST	MAGGY	2077664	2078266	.	+	.	Name=Feature01345
CM120107	BLAST	MAGGY	3143897	3144487	.	-	.	Name=Feature01346
CM120107	BLAST	MAGGY	5776177	5777421	.	-	.	Name=Feature01347
CM120107	BLAST	MAGGY	3910989	3911876	.	-	.	Name=Feature01348
CM120107	BLAST	MAGGY	5669813	5670958	.	-	.	Name=Feature01349
CM120107	BLAST	MAGGY	4328943	4329113	.	-	.	Name=Feature01350
CM120107	BLAST	MAGGY	4159609	4160103	.	-	.	Name=Feature01351
CM120107	BLAST	MAGGY	5992337	5993590	.	-	.	Name=Feature01352
CM120107	BLAST	MAGGY	4192883	4193059	.	+	.	Name=Feature01353
CM120107	BLAST	MAGGY	5639208	5639534	.	+	.	Name=Feature01354
CM120107	BLAST	MAGGY	4352431	4352871	.	-	.	Name=Feature01355
CM120107	BLAST	MAGGY	4105535	4106116	.	-	.	Name=Feature01356
CM120107	BLAST	MAGGY	5036433	5036594	.	+	.	Name=Feature01357
CM120107	BLAST	MAGGY	1091255	1091749	.	-	.	Name=Feature01358
CM120107	BLAST	MAGGY	5562552	5563172	.	+	.	Name=Feature01359
CM120107	BLAST	MAGGY	3992445	3993038	.	+	.	Name=Feature01360
CM120107	BLAST	MAGGY	3336962	3337582	.	-	.	Name=Feature01361
CM120107	BLAST	MAGGY	3722339	3722668	.	-	.	Name=Feature01362
CM120107	BLAST	MAGGY	5560833	5561228	.	+	.	Name=Feature01363
CM120107	BLAST	MAGGY	5230061	5230783	.	+	.	Name=Feature01364
CM120107	BLAST	MAGGY	67400	67726	.	-	.	Name=Feature01365
CM120107	BLAST	MAGGY	4949095	4949304	.	-	.	Name=Feature01366
CM120107	BLAST	MAGGY	5883072	5883248	.	+	.	Name=Feature01367
CM120107	BLAST	MAGGY	4344931	4345290	.	-	.	Name=Feature01368
CM120107	BLAST	MAGGY	5285035	5285277	.	-	.	Name=Feature01369
CM120107	BLAST	MAGGY	3695521	3695739	.	-	.	Name=Feature01370
CM120107	BLAST	MAGGY	3838933	3839064	.	+	.	Name=Feature01371
CM120106	BLAST	MAGGY	533340	536990	.	+	.	Name=Feature01372
CM120106	BLAST	MAGGY	808070	811720	.	-	.	Name=Feature01373
CM120106	BLAST	MAGGY	2036495	2040145	.	-	.	Name=Feature01374
CM120106	BLAST	MAGGY	218870	222526	.	-	.	Name=Feature01375
CM120106	BLAST	MAGGY	86839	90492	.	-	.	Name=Feature01376
CM120106	BLAST	MAGGY	4696541	4700185	.	+	.	Name=Feature01377
CM120106	BLAST	MAGGY	4384477	4388127	.	+	.	Name=Feature01378
CM120106	BLAST	MAGGY	2029899	2033555	.	-	.	Name=Feature01379
CM120106	BLAST	MAGGY	6229267	6232923	.	-	.	Name=Feature01380
CM120106	BLAST	MAGGY	2114643	2118299	.	+	.	Name=Feature01381
CM120106	BLAST	MAGGY	3515792	3519448	.	+	.	Name=Feature01382
CM120106	BLAST	MAGGY	180551	184204	.	+	.	Name=Feature01383
CM120106	BLAST	MAGGY	58334	61990	.	-	.	Name=Feature01384
CM120106	BLAST	MAGGY	4956399	4960052	.	+	.	Name=Feature01385
CM120106	BLAST	MAGGY	2641472	2645128	.	+	.	Name=Feature01386
CM120106	BLAST	MAGGY	5704586	5708242	.	-	.	Name=Feature01387
CM120106	BLAST	MAGGY	6099848	6103498	.	-	.	Name=Feature01388
CM120106	BLAST	MAGGY	6287621	6291271	.	+	.	Name=Feature01389
CM120106	BLAST	MAGGY	837641	841294	.	-	.	Name=Feature01390
CM120106	BLAST	MAGGY	575799	579452	.	-	.	Name=Feature01391
CM120106	BLAST	MAGGY	6198629	6202285	.	-	.	Name=Feature01392
CM120106	BLAST	MAGGY	6264773	6268423	.	+	.	Name=Feature01393
CM120106	BLAST	MAGGY	143012	146662	.	+	.	Name=Feature01394
CM120106	BLAST	MAGGY	186902	190558	.	-	.	Name=Feature01395
CM120106	BLAST	MAGGY	4686273	4689929	.	-	.	Name=Feature01396
CM120106	BLAST	MAGGY	817763	821419	.	+	.	Name=Feature01397
CM120106	BLAST	MAGGY	4358521	4362174	.	+	.	Name=Feature01398
CM120106	BLAST	MAGGY	6419145	6422795	.	-	.	Name=Feature01399
CM120106	BLAST	MAGGY	6336041	6339709	.	+	.	Name=Feature01400
CM120106	BLAST	MAGGY	135554	139210	.	-	.	Name=Feature01401
CM120106	BLAST	MAGGY	4944023	4947673	.	+	.	Name=Feature01402
CM120106	BLAST	MAGGY	3488777	3492433	.	-	.	Name=Feature01403
CM120106	BLAST	MAGGY	546715	550368	.	+	.	Name=Feature01404
CM120106	BLAST	MAGGY	6046494	6050147	.	+	.	Name=Feature01405
CM120106	BLAST	MAGGY	6324154	6327810	.	-	.	Name=Feature01406
CM120106	BLAST	MAGGY	5637313	5640963	.	-	.	Name=Feature01407
CM120106	BLAST	MAGGY	6153052	6156708	.	-	.	Name=Feature01408
CM120106	BLAST	MAGGY	556343	559996	.	-	.	Name=Feature01409
CM120106	BLAST	MAGGY	4969768	4973421	.	+	.	Name=Feature01410
CM120106	BLAST	MAGGY	477987	481640	.	+	.	Name=Feature01411
CM120106	BLAST	MAGGY	4653691	4657122	.	+	.	Name=Feature01412
CM120106	BLAST	MAGGY	4826297	4829947	.	+	.	Name=Feature01413
CM120106	BLAST	MAGGY	4691157	4694555	.	-	.	Name=Feature01414
CM120106	BLAST	MAGGY	5695219	5698875	.	+	.	Name=Feature01415
CM120106	BLAST	MAGGY	6071669	6075268	.	-	.	Name=Feature01416
CM120106	BLAST	MAGGY	1967491	1971147	.	-	.	Name=Feature01417
CM120106	BLAST	MAGGY	2092610	2096263	.	-	.	Name=Feature01418
CM120106	BLAST	MAGGY	6110695	6114351	.	+	.	Name=Feature01419
CM120106	BLAST	MAGGY	823417	827067	.	+	.	Name=Feature01420
CM120106	BLAST	MAGGY	64603	68253	.	+	.	Name=Feature01421
CM120106	BLAST	MAGGY	6037064	6040714	.	+	.	Name=Feature01422
CM120106	BLAST	MAGGY	6057720	6061385	.	+	.	Name=Feature01423
CM120106	BLAST	MAGGY	6466820	6470476	.	-	.	Name=Feature01424
CM120106	BLAST	MAGGY	206635	210285	.	+	.	Name=Feature01425
CM120106	BLAST	MAGGY	2098882	2102535	.	-	.	Name=Feature01426
CM120106	BLAST	MAGGY	119806	123459	.	+	.	Name=Feature01427
CM120106	BLAST	MAGGY	4949860	4953516	.	-	.	Name=Feature01428
CM120106	BLAST	MAGGY	2132125	2135697	.	+	.	Name=Feature01429
CM120106	BLAST	MAGGY	4456002	4459652	.	+	.	Name=Feature01430
CM120106	BLAST	MAGGY	2073438	2076869	.	+	.	Name=Feature01431
CM120106	BLAST	MAGGY	6390258	6393911	.	+	.	Name=Feature01432
CM120106	BLAST	MAGGY	281547	285197	.	+	.	Name=Feature01433
CM120106	BLAST	MAGGY	2084310	2087828	.	-	.	Name=Feature01434
CM120106	BLAST	MAGGY	32039	35179	.	+	.	Name=Feature01435
CM120106	BLAST	MAGGY	4040885	4043770	.	+	.	Name=Feature01436
CM120106	BLAST	MAGGY	528453	531383	.	-	.	Name=Feature01437
CM120106	BLAST	MAGGY	169355	172531	.	-	.	Name=Feature01438
CM120106	BLAST	MAGGY	6453069	6456149	.	+	.	Name=Feature01439
CM120106	BLAST	MAGGY	4810958	4813825	.	-	.	Name=Feature01440
CM120106	BLAST	MAGGY	550832	553846	.	-	.	Name=Feature01441
CM120106	BLAST	MAGGY	2068379	2071561	.	+	.	Name=Feature01442
CM120106	BLAST	MAGGY	5998491	6001457	.	+	.	Name=Feature01443
CM120106	BLAST	MAGGY	2128692	2131595	.	+	.	Name=Feature01444
CM120106	BLAST	MAGGY	4624508	4627300	.	+	.	Name=Feature01445
CM120106	BLAST	MAGGY	584429	587506	.	+	.	Name=Feature01446
CM120106	BLAST	MAGGY	4446592	4449366	.	+	.	Name=Feature01447
CM120106	BLAST	MAGGY	2047961	2051062	.	+	.	Name=Feature01448
CM120106	BLAST	MAGGY	5728288	5731008	.	+	.	Name=Feature01449
CM120106	BLAST	MAGGY	4044357	4047053	.	+	.	Name=Feature01450
CM120106	BLAST	MAGGY	2021348	2024056	.	-	.	Name=Feature01451
CM120106	BLAST	MAGGY	4938892	4941624	.	+	.	Name=Feature01452
CM120106	BLAST	MAGGY	261956	264415	.	-	.	Name=Feature01453
CM120106	BLAST	MAGGY	4902034	4904553	.	+	.	Name=Feature01454
CM120106	BLAST	MAGGY	5657987	5660380	.	+	.	Name=Feature01455
CM120106	BLAST	MAGGY	46637	49045	.	+	.	Name=Feature01456
CM120106	BLAST	MAGGY	6460063	6462462	.	+	.	Name=Feature01457
CM120106	BLAST	MAGGY	5646699	5648939	.	+	.	Name=Feature01458
CM120106	BLAST	MAGGY	6373418	6375844	.	-	.	Name=Feature01459
CM120106	BLAST	MAGGY	233760	236024	.	+	.	Name=Feature01460
CM120106	BLAST	MAGGY	5722803	5724683	.	+	.	Name=Feature01461
CM120106	BLAST	MAGGY	5717810	5719588	.	+	.	Name=Feature01462
CM120106	BLAST	MAGGY	3494330	3496249	.	-	.	Name=Feature01463
CM120106	BLAST	MAGGY	4925115	4927148	.	-	.	Name=Feature01464
CM120106	BLAST	MAGGY	126	2003	.	+	.	Name=Feature01465
CM120106	BLAST	MAGGY	5664296	5666395	.	-	.	Name=Feature01466
CM120106	BLAST	MAGGY	813550	815529	.	-	.	Name=Feature01467
CM120106	BLAST	MAGGY	4895642	4897705	.	-	.	Name=Feature01468
CM120106	BLAST	MAGGY	4363374	4365422	.	-	.	Name=Feature01469
CM120106	BLAST	MAGGY	4779418	4781088	.	+	.	Name=Feature01470
CM120106	BLAST	MAGGY	4638153	4639760	.	-	.	Name=Feature01471
CM120106	BLAST	MAGGY	4794603	4796318	.	+	.	Name=Feature01472
CM120106	BLAST	MAGGY	532330	533442	.	+	.	Name=Feature01473
CM120106	BLAST	MAGGY	811618	812730	.	-	.	Name=Feature01474
CM120106	BLAST	MAGGY	3486514	3488250	.	-	.	Name=Feature01475
CM120106	BLAST	MAGGY	6320164	6321720	.	-	.	Name=Feature01476
CM120106	BLAST	MAGGY	4749031	4750659	.	-	.	Name=Feature01477
CM120106	BLAST	MAGGY	4815651	4817609	.	+	.	Name=Feature01478
CM120106	BLAST	MAGGY	213189	214691	.	+	.	Name=Feature01479
CM120106	BLAST	MAGGY	4395626	4397188	.	-	.	Name=Feature01480
CM120106	BLAST	MAGGY	68784	70085	.	-	.	Name=Feature01481
CM120106	BLAST	MAGGY	5666397	5667716	.	-	.	Name=Feature01482
CM120106	BLAST	MAGGY	5643561	5644823	.	+	.	Name=Feature01483
CM120106	BLAST	MAGGY	6458853	6460061	.	+	.	Name=Feature01484
CM120106	BLAST	MAGGY	538283	539299	.	-	.	Name=Feature01485
CM120106	BLAST	MAGGY	4437568	4438584	.	+	.	Name=Feature01486
CM120106	BLAST	MAGGY	4658692	4659717	.	-	.	Name=Feature01487
CM120106	BLAST	MAGGY	4648636	4649652	.	-	.	Name=Feature01488
CM120106	BLAST	MAGGY	510541	511566	.	+	.	Name=Feature01489
CM120106	BLAST	MAGGY	5645695	5646720	.	+	.	Name=Feature01490
CM120106	BLAST	MAGGY	4929847	4930872	.	+	.	Name=Feature01491
CM120106	BLAST	MAGGY	6451496	6452515	.	+	.	Name=Feature01492
CM120106	BLAST	MAGGY	4657832	4658713	.	-	.	Name=Feature01493
CM120106	BLAST	MAGGY	4898287	4899207	.	-	.	Name=Feature01494
CM120106	BLAST	MAGGY	4899186	4900067	.	-	.	Name=Feature01495
CM120106	BLAST	MAGGY	4438563	4439450	.	+	.	Name=Feature01496
CM120106	BLAST	MAGGY	511545	512333	.	+	.	Name=Feature01497
CM120106	BLAST	MAGGY	537579	538304	.	-	.	Name=Feature01498
CM120106	BLAST	MAGGY	70087	70728	.	-	.	Name=Feature01499
CM120106	BLAST	MAGGY	6452509	6453078	.	+	.	Name=Feature01500
CM120106	BLAST	MAGGY	4648187	4648657	.	-	.	Name=Feature01501
CM120106	BLAST	MAGGY	4931195	4931665	.	+	.	Name=Feature01502
CM120106	BLAST	MAGGY	5642839	5643582	.	+	.	Name=Feature01503
CM120106	BLAST	MAGGY	4930851	4931201	.	+	.	Name=Feature01504
CM120106	BLAST	MAGGY	3496228	3496791	.	-	.	Name=Feature01505
CM120106	BLAST	MAGGY	4794259	4794621	.	+	.	Name=Feature01506
CM120106	BLAST	MAGGY	4779119	4779439	.	+	.	Name=Feature01507
CM120106	BLAST	MAGGY	4931662	4931772	.	+	.	Name=Feature01508
CM120106	BLAST	MAGGY	2040052	2041155	.	-	.	Name=Feature01509
CM120106	BLAST	MAGGY	4781096	4782667	.	+	.	Name=Feature01510
CM120106	BLAST	MAGGY	5656061	5657479	.	+	.	Name=Feature01511
CM120106	BLAST	MAGGY	4701026	4702042	.	-	.	Name=Feature01512
CM120106	BLAST	MAGGY	4700694	4701047	.	-	.	Name=Feature01513
CM120106	BLAST	MAGGY	6322130	6323452	.	-	.	Name=Feature01514
CM120106	BLAST	MAGGY	271649	272854	.	-	.	Name=Feature01515
CM120106	BLAST	MAGGY	90405	91496	.	-	.	Name=Feature01516
CM120106	BLAST	MAGGY	38240	39499	.	+	.	Name=Feature01517
CM120106	BLAST	MAGGY	4750641	4751525	.	-	.	Name=Feature01518
CM120106	BLAST	MAGGY	4751504	4752502	.	-	.	Name=Feature01519
CM120106	BLAST	MAGGY	222508	223521	.	-	.	Name=Feature01520
CM120106	BLAST	MAGGY	4695531	4696634	.	+	.	Name=Feature01521
CM120106	BLAST	MAGGY	248631	249803	.	-	.	Name=Feature01522
CM120106	BLAST	MAGGY	2033456	2034559	.	-	.	Name=Feature01523
CM120106	BLAST	MAGGY	3514794	3515879	.	+	.	Name=Feature01524
CM120106	BLAST	MAGGY	4955404	4956486	.	+	.	Name=Feature01525
CM120106	BLAST	MAGGY	4943025	4944044	.	+	.	Name=Feature01526
CM120106	BLAST	MAGGY	4355123	4356544	.	-	.	Name=Feature01527
CM120106	BLAST	MAGGY	61969	62988	.	-	.	Name=Feature01528
CM120106	BLAST	MAGGY	6286623	6287720	.	+	.	Name=Feature01529
CM120106	BLAST	MAGGY	2640477	2641571	.	+	.	Name=Feature01530
CM120106	BLAST	MAGGY	4383476	4384492	.	+	.	Name=Feature01531
CM120106	BLAST	MAGGY	139123	140214	.	-	.	Name=Feature01532
CM120106	BLAST	MAGGY	6472340	6473599	.	-	.	Name=Feature01533
CM120106	BLAST	MAGGY	520073	521092	.	-	.	Name=Feature01534
CM120106	BLAST	MAGGY	519867	520094	.	-	.	Name=Feature01535
CM120106	BLAST	MAGGY	579434	580447	.	-	.	Name=Feature01536
CM120106	BLAST	MAGGY	6232902	6233918	.	-	.	Name=Feature01537
CM120106	BLAST	MAGGY	4031975	4033072	.	+	.	Name=Feature01538
CM120106	BLAST	MAGGY	179547	180650	.	+	.	Name=Feature01539
CM120106	BLAST	MAGGY	816765	817784	.	+	.	Name=Feature01540
CM120106	BLAST	MAGGY	216525	217646	.	+	.	Name=Feature01541
CM120106	BLAST	MAGGY	6103477	6104502	.	-	.	Name=Feature01542
CM120106	BLAST	MAGGY	5716812	5717909	.	+	.	Name=Feature01543
CM120106	BLAST	MAGGY	6045496	6046515	.	+	.	Name=Feature01544
CM120106	BLAST	MAGGY	841273	842298	.	-	.	Name=Feature01545
CM120106	BLAST	MAGGY	6263769	6264872	.	+	.	Name=Feature01546
CM120106	BLAST	MAGGY	4357517	4358542	.	+	.	Name=Feature01547
CM120106	BLAST	MAGGY	272767	273852	.	-	.	Name=Feature01548
CM120106	BLAST	MAGGY	4968764	4969855	.	+	.	Name=Feature01549
CM120106	BLAST	MAGGY	4813804	4814820	.	-	.	Name=Feature01550
CM120106	BLAST	MAGGY	2072443	2073528	.	+	.	Name=Feature01551
CM120106	BLAST	MAGGY	4911276	4912400	.	+	.	Name=Feature01552
CM120106	BLAST	MAGGY	240253	241335	.	-	.	Name=Feature01553
CM120106	BLAST	MAGGY	6109697	6110794	.	+	.	Name=Feature01554
CM120106	BLAST	MAGGY	5708155	5709246	.	-	.	Name=Feature01555
CM120106	BLAST	MAGGY	6335058	6336140	.	+	.	Name=Feature01556
CM120106	BLAST	MAGGY	190468	191553	.	-	.	Name=Feature01557
CM120106	BLAST	MAGGY	118802	119896	.	+	.	Name=Feature01558
CM120106	BLAST	MAGGY	4623373	4624389	.	+	.	Name=Feature01559
CM120106	BLAST	MAGGY	4624368	4624505	.	+	.	Name=Feature01560
CM120106	BLAST	MAGGY	6202186	6203280	.	-	.	Name=Feature01561
CM120106	BLAST	MAGGY	559975	560994	.	-	.	Name=Feature01562
CM120106	BLAST	MAGGY	2096164	2097258	.	-	.	Name=Feature01563
CM120106	BLAST	MAGGY	6036066	6037163	.	+	.	Name=Feature01564
CM120106	BLAST	MAGGY	37236	38339	.	+	.	Name=Feature01565
CM120106	BLAST	MAGGY	5702917	5704008	.	-	.	Name=Feature01566
CM120106	BLAST	MAGGY	6075181	6076263	.	-	.	Name=Feature01567
CM120106	BLAST	MAGGY	6470455	6471471	.	-	.	Name=Feature01568
CM120106	BLAST	MAGGY	2106505	2107599	.	+	.	Name=Feature01569
CM120106	BLAST	MAGGY	4652693	4653790	.	+	.	Name=Feature01570
CM120106	BLAST	MAGGY	4891983	4892834	.	+	.	Name=Feature01571
CM120106	BLAST	MAGGY	5640942	5641967	.	-	.	Name=Feature01572
CM120106	BLAST	MAGGY	6156609	6157703	.	-	.	Name=Feature01573
CM120106	BLAST	MAGGY	4679542	4682586	.	-	.	Name=Feature01574
CM120106	BLAST	MAGGY	6056734	6057822	.	+	.	Name=Feature01575
CM120106	BLAST	MAGGY	545717	546814	.	+	.	Name=Feature01576
CM120106	BLAST	MAGGY	4927058	4928152	.	-	.	Name=Feature01577
CM120106	BLAST	MAGGY	2102436	2103539	.	-	.	Name=Feature01578
CM120106	BLAST	MAGGY	142017	143102	.	+	.	Name=Feature01579
CM120106	BLAST	MAGGY	4825302	4826411	.	+	.	Name=Feature01580
CM120106	BLAST	MAGGY	6327723	6328814	.	-	.	Name=Feature01581
CM120106	BLAST	MAGGY	822413	823516	.	+	.	Name=Feature01582
CM120106	BLAST	MAGGY	2024035	2025051	.	-	.	Name=Feature01583
CM120106	BLAST	MAGGY	3492334	3493437	.	-	.	Name=Feature01584
CM120106	BLAST	MAGGY	280549	281646	.	+	.	Name=Feature01585
CM120106	BLAST	MAGGY	30526	31620	.	+	.	Name=Feature01586
CM120106	BLAST	MAGGY	835585	836670	.	-	.	Name=Feature01587
CM120106	BLAST	MAGGY	6473488	6474588	.	-	.	Name=Feature01588
CM120106	BLAST	MAGGY	4029050	4030147	.	+	.	Name=Feature01589
CM120106	BLAST	MAGGY	6007155	6007835	.	+	.	Name=Feature01590
CM120106	BLAST	MAGGY	6006718	6007161	.	+	.	Name=Feature01591
CM120106	BLAST	MAGGY	6084716	6087784	.	-	.	Name=Feature01592
CM120106	BLAST	MAGGY	4901036	4902133	.	+	.	Name=Feature01593
CM120106	BLAST	MAGGY	2018543	2019514	.	-	.	Name=Feature01594
CM120106	BLAST	MAGGY	6422696	6423793	.	-	.	Name=Feature01595
CM120106	BLAST	MAGGY	4030048	4031013	.	+	.	Name=Feature01596
CM120106	BLAST	MAGGY	2067327	2068421	.	+	.	Name=Feature01597
CM120106	BLAST	MAGGY	2087807	2088823	.	-	.	Name=Feature01598
CM120106	BLAST	MAGGY	4455001	4456089	.	+	.	Name=Feature01599
CM120106	BLAST	MAGGY	1960298	1963042	.	+	.	Name=Feature01600
CM120106	BLAST	MAGGY	4886634	4889657	.	-	.	Name=Feature01601
CM120106	BLAST	MAGGY	4646901	4647794	.	-	.	Name=Feature01602
CM120106	BLAST	MAGGY	2104530	2105612	.	+	.	Name=Feature01603
CM120106	BLAST	MAGGY	834746	835675	.	-	.	Name=Feature01604
CM120106	BLAST	MAGGY	4032973	4033725	.	+	.	Name=Feature01605
CM120106	BLAST	MAGGY	192421	193347	.	-	.	Name=Feature01606
CM120106	BLAST	MAGGY	6328	7257	.	+	.	Name=Feature01607
CM120106	BLAST	MAGGY	41255	44533	.	+	.	Name=Feature01608
CM120106	BLAST	MAGGY	506214	509426	.	-	.	Name=Feature01609
CM120106	BLAST	MAGGY	174494	177562	.	+	.	Name=Feature01610
CM120106	BLAST	MAGGY	232346	233236	.	+	.	Name=Feature01611
CM120106	BLAST	MAGGY	4953495	4954451	.	-	.	Name=Feature01612
CM120106	BLAST	MAGGY	106410	108179	.	-	.	Name=Feature01613
CM120106	BLAST	MAGGY	4864999	4866693	.	-	.	Name=Feature01614
CM120106	BLAST	MAGGY	212356	213174	.	+	.	Name=Feature01615
CM120106	BLAST	MAGGY	4366914	4367738	.	-	.	Name=Feature01616
CM120106	BLAST	MAGGY	4318398	4321562	.	+	.	Name=Feature01617
CM120106	BLAST	MAGGY	5682923	5685991	.	+	.	Name=Feature01618
CM120106	BLAST	MAGGY	6383186	6384577	.	-	.	Name=Feature01619
CM120106	BLAST	MAGGY	4803486	4804286	.	-	.	Name=Feature01620
CM120106	BLAST	MAGGY	236566	237333	.	-	.	Name=Feature01621
CM120106	BLAST	MAGGY	6399230	6402298	.	-	.	Name=Feature01622
CM120106	BLAST	MAGGY	5988585	5989442	.	+	.	Name=Feature01623
CM120106	BLAST	MAGGY	6068054	6069772	.	-	.	Name=Feature01624
CM120106	BLAST	MAGGY	4933879	4936947	.	-	.	Name=Feature01625
CM120106	BLAST	MAGGY	4689842	4690633	.	-	.	Name=Feature01626
CM120106	BLAST	MAGGY	6261200	6261982	.	-	.	Name=Feature01627
CM120106	BLAST	MAGGY	6261055	6261180	.	-	.	Name=Feature01628
CM120106	BLAST	MAGGY	4643560	4644942	.	-	.	Name=Feature01629
CM120106	BLAST	MAGGY	63905	64702	.	+	.	Name=Feature01630
CM120106	BLAST	MAGGY	4035478	4037067	.	+	.	Name=Feature01631
CM120106	BLAST	MAGGY	210867	211463	.	+	.	Name=Feature01632
CM120106	BLAST	MAGGY	210676	210888	.	+	.	Name=Feature01633
CM120106	BLAST	MAGGY	85146	86378	.	-	.	Name=Feature01634
CM120106	BLAST	MAGGY	4662489	4664978	.	-	.	Name=Feature01635
CM120106	BLAST	MAGGY	98748	100460	.	-	.	Name=Feature01636
CM120106	BLAST	MAGGY	5661005	5661811	.	+	.	Name=Feature01637
CM120106	BLAST	MAGGY	275659	276471	.	+	.	Name=Feature01638
CM120106	BLAST	MAGGY	6411805	6413166	.	-	.	Name=Feature01639
CM120106	BLAST	MAGGY	6436023	6437873	.	+	.	Name=Feature01640
CM120106	BLAST	MAGGY	6283268	6284620	.	-	.	Name=Feature01641
CM120106	BLAST	MAGGY	6329704	6330534	.	-	.	Name=Feature01642
CM120106	BLAST	MAGGY	477262	478008	.	+	.	Name=Feature01643
CM120106	BLAST	MAGGY	6458095	6458874	.	+	.	Name=Feature01644
CM120106	BLAST	MAGGY	3503178	3504683	.	-	.	Name=Feature01645
CM120106	BLAST	MAGGY	4332579	4333940	.	+	.	Name=Feature01646
CM120106	BLAST	MAGGY	5989352	5990044	.	+	.	Name=Feature01647
CM120106	BLAST	MAGGY	2027767	2028549	.	+	.	Name=Feature01648
CM120106	BLAST	MAGGY	2107509	2108267	.	+	.	Name=Feature01649
CM120106	BLAST	MAGGY	204190	204996	.	+	.	Name=Feature01650
CM120106	BLAST	MAGGY	55646	56245	.	-	.	Name=Feature01651
CM120106	BLAST	MAGGY	55500	55646	.	-	.	Name=Feature01652
CM120106	BLAST	MAGGY	227141	228481	.	+	.	Name=Feature01653
CM120106	BLAST	MAGGY	1978614	1979294	.	-	.	Name=Feature01654
CM120106	BLAST	MAGGY	4774387	4776942	.	+	.	Name=Feature01655
CM120106	BLAST	MAGGY	6269797	6271800	.	+	.	Name=Feature01656
CM120106	BLAST	MAGGY	6138766	6140151	.	-	.	Name=Feature01657
CM120106	BLAST	MAGGY	252018	253379	.	+	.	Name=Feature01658
CM120106	BLAST	MAGGY	197546	199435	.	-	.	Name=Feature01659
CM120106	BLAST	MAGGY	4338657	4341725	.	+	.	Name=Feature01660
CM120106	BLAST	MAGGY	3520645	3521223	.	+	.	Name=Feature01661
CM120106	BLAST	MAGGY	4766386	4767060	.	+	.	Name=Feature01662
CM120106	BLAST	MAGGY	806854	807609	.	-	.	Name=Feature01663
CM120106	BLAST	MAGGY	257216	257896	.	-	.	Name=Feature01664
CM120106	BLAST	MAGGY	6405677	6407215	.	+	.	Name=Feature01665
CM120106	BLAST	MAGGY	6160184	6161782	.	+	.	Name=Feature01666
CM120106	BLAST	MAGGY	6077396	6078757	.	-	.	Name=Feature01667
CM120106	BLAST	MAGGY	526546	527658	.	+	.	Name=Feature01668
CM120106	BLAST	MAGGY	527637	527858	.	+	.	Name=Feature01669
CM120106	BLAST	MAGGY	4735977	4738136	.	+	.	Name=Feature01670
CM120106	BLAST	MAGGY	215353	216351	.	+	.	Name=Feature01671
CM120106	BLAST	MAGGY	216330	216557	.	+	.	Name=Feature01672
CM120106	BLAST	MAGGY	4635258	4635962	.	+	.	Name=Feature01673
CM120106	BLAST	MAGGY	5650882	5652240	.	+	.	Name=Feature01674
CM120106	BLAST	MAGGY	4441411	4442787	.	+	.	Name=Feature01675
CM120106	BLAST	MAGGY	5677000	5678559	.	+	.	Name=Feature01676
CM120106	BLAST	MAGGY	6146404	6147744	.	-	.	Name=Feature01677
CM120106	BLAST	MAGGY	2044621	2045997	.	-	.	Name=Feature01678
CM120106	BLAST	MAGGY	1986157	1987533	.	-	.	Name=Feature01679
CM120106	BLAST	MAGGY	4793212	4793868	.	+	.	Name=Feature01680
CM120106	BLAST	MAGGY	5992006	5993346	.	+	.	Name=Feature01681
CM120106	BLAST	MAGGY	185777	186262	.	-	.	Name=Feature01682
CM120106	BLAST	MAGGY	186241	186411	.	-	.	Name=Feature01683
CM120106	BLAST	MAGGY	5983344	5984798	.	+	.	Name=Feature01684
CM120106	BLAST	MAGGY	4839256	4840632	.	-	.	Name=Feature01685
CM120106	BLAST	MAGGY	72546	74105	.	+	.	Name=Feature01686
CM120106	BLAST	MAGGY	5679876	5680508	.	+	.	Name=Feature01687
CM120106	BLAST	MAGGY	1981778	1982353	.	+	.	Name=Feature01688
CM120106	BLAST	MAGGY	2053179	2054726	.	+	.	Name=Feature01689
CM120106	BLAST	MAGGY	4637039	4637746	.	-	.	Name=Feature01690
CM120106	BLAST	MAGGY	5691511	5692887	.	-	.	Name=Feature01691
CM120106	BLAST	MAGGY	544241	544882	.	-	.	Name=Feature01692
CM120106	BLAST	MAGGY	4399169	4400527	.	+	.	Name=Feature01693
CM120106	BLAST	MAGGY	516574	518121	.	-	.	Name=Feature01694
CM120106	BLAST	MAGGY	831198	832556	.	-	.	Name=Feature01695
CM120106	BLAST	MAGGY	571272	572648	.	+	.	Name=Feature01696
CM120106	BLAST	MAGGY	6223680	6225056	.	-	.	Name=Feature01697
CM120106	BLAST	MAGGY	473358	475058	.	-	.	Name=Feature01698
CM120106	BLAST	MAGGY	2113663	2114664	.	+	.	Name=Feature01699
CM120106	BLAST	MAGGY	501201	502577	.	-	.	Name=Feature01700
CM120106	BLAST	MAGGY	3529613	3531163	.	+	.	Name=Feature01701
CM120106	BLAST	MAGGY	3542338	3543678	.	-	.	Name=Feature01702
CM120106	BLAST	MAGGY	6439741	6441021	.	+	.	Name=Feature01703
CM120106	BLAST	MAGGY	6180198	6181784	.	-	.	Name=Feature01704
CM120106	BLAST	MAGGY	2028450	2029010	.	+	.	Name=Feature01705
CM120106	BLAST	MAGGY	153822	154538	.	-	.	Name=Feature01706
CM120106	BLAST	MAGGY	151480	153633	.	-	.	Name=Feature01707
CM120106	BLAST	MAGGY	153635	153790	.	-	.	Name=Feature01708
CM120106	BLAST	MAGGY	4675996	4677336	.	-	.	Name=Feature01709
CM120106	BLAST	MAGGY	5663351	5663767	.	+	.	Name=Feature01710
CM120106	BLAST	MAGGY	5663121	5663372	.	+	.	Name=Feature01711
CM120106	BLAST	MAGGY	1973439	1974779	.	+	.	Name=Feature01712
CM120106	BLAST	MAGGY	4425398	4426738	.	+	.	Name=Feature01713
CM120106	BLAST	MAGGY	1989477	1990163	.	+	.	Name=Feature01714
CM120106	BLAST	MAGGY	4641814	4643130	.	-	.	Name=Feature01715
CM120106	BLAST	MAGGY	3506941	3508302	.	+	.	Name=Feature01716
CM120106	BLAST	MAGGY	5671033	5672391	.	+	.	Name=Feature01717
CM120106	BLAST	MAGGY	4408318	4409757	.	-	.	Name=Feature01718
CM120106	BLAST	MAGGY	567051	568409	.	-	.	Name=Feature01719
CM120106	BLAST	MAGGY	4417761	4419116	.	-	.	Name=Feature01720
CM120106	BLAST	MAGGY	5734875	5736239	.	+	.	Name=Feature01721
CM120106	BLAST	MAGGY	5632696	5634054	.	-	.	Name=Feature01722
CM120106	BLAST	MAGGY	4430897	4431997	.	+	.	Name=Feature01723
CM120106	BLAST	MAGGY	4432011	4432247	.	+	.	Name=Feature01724
CM120106	BLAST	MAGGY	159400	160842	.	+	.	Name=Feature01725
CM120106	BLAST	MAGGY	3535355	3536713	.	+	.	Name=Feature01726
CM120106	BLAST	MAGGY	6243225	6243890	.	-	.	Name=Feature01727
CM120106	BLAST	MAGGY	2017373	2017954	.	-	.	Name=Feature01728
CM120106	BLAST	MAGGY	4787901	4789421	.	+	.	Name=Feature01729
CM120106	BLAST	MAGGY	5725207	5726103	.	-	.	Name=Feature01730
CM120106	BLAST	MAGGY	5710966	5711490	.	+	.	Name=Feature01731
CM120106	BLAST	MAGGY	31524	32039	.	+	.	Name=Feature01732
CM120106	BLAST	MAGGY	6260146	6260661	.	-	.	Name=Feature01733
CM120106	BLAST	MAGGY	2007116	2007589	.	+	.	Name=Feature01734
CM120106	BLAST	MAGGY	4631360	4632796	.	-	.	Name=Feature01735
CM120106	BLAST	MAGGY	6192462	6193814	.	-	.	Name=Feature01736
CM120106	BLAST	MAGGY	6020450	6021766	.	+	.	Name=Feature01737
CM120106	BLAST	MAGGY	1966074	1966616	.	+	.	Name=Feature01738
CM120106	BLAST	MAGGY	259656	260156	.	-	.	Name=Feature01739
CM120106	BLAST	MAGGY	224350	224880	.	+	.	Name=Feature01740
CM120106	BLAST	MAGGY	4037503	4038813	.	+	.	Name=Feature01741
CM120106	BLAST	MAGGY	4881553	4882194	.	-	.	Name=Feature01742
CM120106	BLAST	MAGGY	4882188	4882277	.	-	.	Name=Feature01743
CM120106	BLAST	MAGGY	4863235	4864557	.	-	.	Name=Feature01744
CM120106	BLAST	MAGGY	6133530	6134675	.	+	.	Name=Feature01745
CM120106	BLAST	MAGGY	553825	554781	.	-	.	Name=Feature01746
CM120106	BLAST	MAGGY	2124789	2126192	.	-	.	Name=Feature01747
CM120106	BLAST	MAGGY	1956179	1956757	.	-	.	Name=Feature01748
CM120106	BLAST	MAGGY	6173796	6175100	.	+	.	Name=Feature01749
CM120106	BLAST	MAGGY	205655	206656	.	+	.	Name=Feature01750
CM120106	BLAST	MAGGY	257797	258405	.	-	.	Name=Feature01751
CM120106	BLAST	MAGGY	6248476	6249309	.	-	.	Name=Feature01752
CM120106	BLAST	MAGGY	5652709	5653953	.	+	.	Name=Feature01753
CM120106	BLAST	MAGGY	97065	98324	.	-	.	Name=Feature01754
CM120106	BLAST	MAGGY	6123342	6124166	.	-	.	Name=Feature01755
CM120106	BLAST	MAGGY	83385	84707	.	-	.	Name=Feature01756
CM120106	BLAST	MAGGY	846406	847722	.	+	.	Name=Feature01757
CM120106	BLAST	MAGGY	6066377	6067636	.	-	.	Name=Feature01758
CM120106	BLAST	MAGGY	6026306	6026941	.	-	.	Name=Feature01759
CM120106	BLAST	MAGGY	104664	105986	.	-	.	Name=Feature01760
CM120106	BLAST	MAGGY	5713596	5714918	.	-	.	Name=Feature01761
CM120106	BLAST	MAGGY	5694860	5695306	.	+	.	Name=Feature01762
CM120106	BLAST	MAGGY	4443280	4444479	.	+	.	Name=Feature01763
CM120106	BLAST	MAGGY	3501525	3502793	.	-	.	Name=Feature01764
CM120106	BLAST	MAGGY	6394437	6394931	.	-	.	Name=Feature01765
CM120106	BLAST	MAGGY	5699406	5700662	.	+	.	Name=Feature01766
CM120106	BLAST	MAGGY	4918210	4920042	.	+	.	Name=Feature01767
CM120106	BLAST	MAGGY	6144676	6145875	.	-	.	Name=Feature01768
CM120106	BLAST	MAGGY	253797	255044	.	+	.	Name=Feature01769
CM120106	BLAST	MAGGY	228920	230242	.	+	.	Name=Feature01770
CM120106	BLAST	MAGGY	6197192	6198031	.	+	.	Name=Feature01771
CM120106	BLAST	MAGGY	6246012	6247211	.	-	.	Name=Feature01772
CM120106	BLAST	MAGGY	3540607	3541851	.	-	.	Name=Feature01773
CM120106	BLAST	MAGGY	4763575	4763973	.	+	.	Name=Feature01774
CM120106	BLAST	MAGGY	1971048	1971476	.	-	.	Name=Feature01775
CM120106	BLAST	MAGGY	4837561	4838763	.	-	.	Name=Feature01776
CM120106	BLAST	MAGGY	218032	218403	.	+	.	Name=Feature01777
CM120106	BLAST	MAGGY	6137101	6138348	.	-	.	Name=Feature01778
CM120106	BLAST	MAGGY	4857551	4858396	.	+	.	Name=Feature01779
CM120106	BLAST	MAGGY	5985147	5986391	.	+	.	Name=Feature01780
CM120106	BLAST	MAGGY	4768952	4769800	.	+	.	Name=Feature01781
CM120106	BLAST	MAGGY	6410065	6411387	.	-	.	Name=Feature01782
CM120106	BLAST	MAGGY	6442809	6444077	.	+	.	Name=Feature01783
CM120106	BLAST	MAGGY	2078712	2079122	.	+	.	Name=Feature01784
CM120106	BLAST	MAGGY	6381719	6382939	.	-	.	Name=Feature01785
CM120106	BLAST	MAGGY	1984465	1985664	.	-	.	Name=Feature01786
CM120106	BLAST	MAGGY	4334274	4335680	.	+	.	Name=Feature01787
CM120106	BLAST	MAGGY	53358	53708	.	-	.	Name=Feature01788
CM120106	BLAST	MAGGY	4856859	4857365	.	+	.	Name=Feature01789
CM120106	BLAST	MAGGY	57502	57807	.	+	.	Name=Feature01790
CM120106	BLAST	MAGGY	6221988	6223292	.	-	.	Name=Feature01791
CM120106	BLAST	MAGGY	4948334	4948723	.	+	.	Name=Feature01792
CM120106	BLAST	MAGGY	4401038	4402237	.	+	.	Name=Feature01793
CM120106	BLAST	MAGGY	468973	469248	.	+	.	Name=Feature01794
CM120106	BLAST	MAGGY	829485	830687	.	-	.	Name=Feature01795
CM120106	BLAST	MAGGY	3508768	3510009	.	+	.	Name=Feature01796
CM120106	BLAST	MAGGY	6247740	6248588	.	-	.	Name=Feature01797
CM120106	BLAST	MAGGY	6212184	6213383	.	+	.	Name=Feature01798
CM120106	BLAST	MAGGY	4702938	4703246	.	-	.	Name=Feature01799
CM120106	BLAST	MAGGY	56217	56591	.	-	.	Name=Feature01800
CM120106	BLAST	MAGGY	3531692	3532891	.	+	.	Name=Feature01801
CM120106	BLAST	MAGGY	1975308	1976510	.	+	.	Name=Feature01802
CM120106	BLAST	MAGGY	499509	500750	.	-	.	Name=Feature01803
CM120106	BLAST	MAGGY	2918978	2919316	.	-	.	Name=Feature01804
CM120106	BLAST	MAGGY	6282095	6282850	.	-	.	Name=Feature01805
CM120106	BLAST	MAGGY	6475442	6475771	.	-	.	Name=Feature01806
CM120106	BLAST	MAGGY	573141	574340	.	+	.	Name=Feature01807
CM120106	BLAST	MAGGY	5672815	5674101	.	+	.	Name=Feature01808
CM120106	BLAST	MAGGY	6446190	6447254	.	+	.	Name=Feature01809
CM120106	BLAST	MAGGY	540756	541871	.	+	.	Name=Feature01810
CM120106	BLAST	MAGGY	2027051	2027365	.	+	.	Name=Feature01811
CM120106	BLAST	MAGGY	115409	115711	.	-	.	Name=Feature01812
CM120106	BLAST	MAGGY	4657136	4657348	.	+	.	Name=Feature01813
CM120106	BLAST	MAGGY	6190758	6191957	.	-	.	Name=Feature01814
CM120106	BLAST	MAGGY	1956723	1957043	.	-	.	Name=Feature01815
CM120106	BLAST	MAGGY	6210948	6211655	.	+	.	Name=Feature01816
CM120106	BLAST	MAGGY	6062097	6063341	.	-	.	Name=Feature01817
CM120106	BLAST	MAGGY	3537224	3538423	.	+	.	Name=Feature01818
CM120106	BLAST	MAGGY	4892836	4892988	.	+	.	Name=Feature01819
CM120106	BLAST	MAGGY	6184090	6185331	.	+	.	Name=Feature01820
CM120106	BLAST	MAGGY	2042929	2044128	.	-	.	Name=Feature01821
CM120106	BLAST	MAGGY	4674264	4675463	.	-	.	Name=Feature01822
CM120106	BLAST	MAGGY	6015616	6016818	.	-	.	Name=Feature01823
CM120106	BLAST	MAGGY	2055255	2056454	.	+	.	Name=Feature01824
CM120106	BLAST	MAGGY	74487	75242	.	+	.	Name=Feature01825
CM120106	BLAST	MAGGY	5993875	5995074	.	+	.	Name=Feature01826
CM120106	BLAST	MAGGY	6415534	6416301	.	+	.	Name=Feature01827
CM120106	BLAST	MAGGY	6293039	6294154	.	+	.	Name=Feature01828
CM120106	BLAST	MAGGY	514446	515438	.	-	.	Name=Feature01829
CM120106	BLAST	MAGGY	5690398	5691060	.	-	.	Name=Feature01830
CM120106	BLAST	MAGGY	4789890	4791131	.	+	.	Name=Feature01831
CM120106	BLAST	MAGGY	6380075	6380518	.	+	.	Name=Feature01832
CM120106	BLAST	MAGGY	5731830	5732183	.	-	.	Name=Feature01833
CM120106	BLAST	MAGGY	6119721	6120920	.	-	.	Name=Feature01834
CM120106	BLAST	MAGGY	6121260	6121883	.	-	.	Name=Feature01835
CM120106	BLAST	MAGGY	29407	29673	.	+	.	Name=Feature01836
CM120106	BLAST	MAGGY	5980878	5981111	.	+	.	Name=Feature01837
CM120106	BLAST	MAGGY	565341	566540	.	-	.	Name=Feature01838
CM120106	BLAST	MAGGY	6017236	6017880	.	-	.	Name=Feature01839
CM120106	BLAST	MAGGY	4427267	4428466	.	+	.	Name=Feature01840
CM120106	BLAST	MAGGY	6149696	6150916	.	+	.	Name=Feature01841
CM120106	BLAST	MAGGY	4858820	4860022	.	+	.	Name=Feature01842
CM120106	BLAST	MAGGY	5630986	5632227	.	-	.	Name=Feature01843
CM120106	BLAST	MAGGY	4416222	4417337	.	-	.	Name=Feature01844
CM120106	BLAST	MAGGY	5702753	5703004	.	-	.	Name=Feature01845
CM120106	BLAST	MAGGY	5715342	5715896	.	-	.	Name=Feature01846
CM120106	BLAST	MAGGY	196514	197212	.	-	.	Name=Feature01847
CM120106	BLAST	MAGGY	6170509	6171213	.	-	.	Name=Feature01848
CM120106	BLAST	MAGGY	4362766	4362984	.	-	.	Name=Feature01849
CM120106	BLAST	MAGGY	4365311	4365598	.	-	.	Name=Feature01850
CM120106	BLAST	MAGGY	5736702	5737280	.	+	.	Name=Feature01851
CM120106	BLAST	MAGGY	4924167	4925114	.	+	.	Name=Feature01852
CM120106	BLAST	MAGGY	1957942	1958100	.	+	.	Name=Feature01853
CM120106	BLAST	MAGGY	6450360	6450536	.	+	.	Name=Feature01854
CM120106	BLAST	MAGGY	6389914	6390318	.	+	.	Name=Feature01855
CM120106	BLAST	MAGGY	2077952	2078179	.	+	.	Name=Feature01856
CM120106	BLAST	MAGGY	6323353	6323616	.	-	.	Name=Feature01857
CM120106	BLAST	MAGGY	6345009	6345590	.	-	.	Name=Feature01858
CM120106	BLAST	MAGGY	6179199	6179708	.	-	.	Name=Feature01859
CM120106	BLAST	MAGGY	4913010	4913132	.	-	.	Name=Feature01860
CM120106	BLAST	MAGGY	115621	115830	.	-	.	Name=Feature01861
CM120106	BLAST	MAGGY	76046	76426	.	+	.	Name=Feature01862
CM120106	BLAST	MAGGY	6360581	6361528	.	-	.	Name=Feature01863
CM120106	BLAST	MAGGY	2026037	2026150	.	-	.	Name=Feature01864
CM120104	BLAST	MAGGY	64789	68439	.	+	.	Name=Feature01865
CM120104	BLAST	MAGGY	8142818	8146468	.	-	.	Name=Feature01866
CM120104	BLAST	MAGGY	5924446	5928096	.	-	.	Name=Feature01867
CM120104	BLAST	MAGGY	3489772	3493422	.	+	.	Name=Feature01868
CM120104	BLAST	MAGGY	3430318	3434967	.	+	.	Name=Feature01869
CM120104	BLAST	MAGGY	5916629	5920285	.	+	.	Name=Feature01870
CM120104	BLAST	MAGGY	86155	89805	.	+	.	Name=Feature01871
CM120104	BLAST	MAGGY	7839838	7843488	.	+	.	Name=Feature01872
CM120104	BLAST	MAGGY	4634576	4638232	.	-	.	Name=Feature01873
CM120104	BLAST	MAGGY	1309773	1313519	.	+	.	Name=Feature01874
CM120104	BLAST	MAGGY	7445195	7448851	.	+	.	Name=Feature01875
CM120104	BLAST	MAGGY	3906699	3910355	.	-	.	Name=Feature01876
CM120104	BLAST	MAGGY	4246003	4249659	.	+	.	Name=Feature01877
CM120104	BLAST	MAGGY	239527	243174	.	-	.	Name=Feature01878
CM120104	BLAST	MAGGY	4065053	4068703	.	+	.	Name=Feature01879
CM120104	BLAST	MAGGY	2570469	2574125	.	+	.	Name=Feature01880
CM120104	BLAST	MAGGY	4419502	4423146	.	+	.	Name=Feature01881
CM120104	BLAST	MAGGY	4598704	4602360	.	-	.	Name=Feature01882
CM120104	BLAST	MAGGY	150947	154603	.	-	.	Name=Feature01883
CM120104	BLAST	MAGGY	3463691	3467341	.	-	.	Name=Feature01884
CM120104	BLAST	MAGGY	1289863	1293519	.	-	.	Name=Feature01885
CM120104	BLAST	MAGGY	4653924	4657577	.	-	.	Name=Feature01886
CM120104	BLAST	MAGGY	3862445	3866098	.	+	.	Name=Feature01887
CM120104	BLAST	MAGGY	7802044	7805700	.	-	.	Name=Feature01888
CM120104	BLAST	MAGGY	8078195	8081851	.	+	.	Name=Feature01889
CM120104	BLAST	MAGGY	4346932	4350582	.	-	.	Name=Feature01890
CM120104	BLAST	MAGGY	4515364	4519284	.	-	.	Name=Feature01891
CM120104	BLAST	MAGGY	4340016	4343672	.	+	.	Name=Feature01892
CM120104	BLAST	MAGGY	5811793	5815446	.	-	.	Name=Feature01893
CM120104	BLAST	MAGGY	4667764	4671414	.	+	.	Name=Feature01894
CM120104	BLAST	MAGGY	107510	111160	.	+	.	Name=Feature01895
CM120104	BLAST	MAGGY	6849777	6853430	.	+	.	Name=Feature01896
CM120104	BLAST	MAGGY	7858420	7862073	.	+	.	Name=Feature01897
CM120104	BLAST	MAGGY	7990213	7993863	.	-	.	Name=Feature01898
CM120104	BLAST	MAGGY	4118615	4122265	.	-	.	Name=Feature01899
CM120104	BLAST	MAGGY	4566243	4569896	.	+	.	Name=Feature01900
CM120104	BLAST	MAGGY	3504846	3508502	.	-	.	Name=Feature01901
CM120104	BLAST	MAGGY	4803507	4807163	.	-	.	Name=Feature01902
CM120104	BLAST	MAGGY	8194618	8198271	.	+	.	Name=Feature01903
CM120104	BLAST	MAGGY	4491893	4495546	.	-	.	Name=Feature01904
CM120104	BLAST	MAGGY	7822277	7825933	.	+	.	Name=Feature01905
CM120104	BLAST	MAGGY	3474323	3477976	.	-	.	Name=Feature01906
CM120104	BLAST	MAGGY	3890257	3893907	.	+	.	Name=Feature01907
CM120104	BLAST	MAGGY	1326862	1330518	.	-	.	Name=Feature01908
CM120104	BLAST	MAGGY	4525654	4529310	.	-	.	Name=Feature01909
CM120104	BLAST	MAGGY	3511947	3515603	.	-	.	Name=Feature01910
CM120104	BLAST	MAGGY	4486830	4490480	.	+	.	Name=Feature01911
CM120104	BLAST	MAGGY	8173219	8176869	.	-	.	Name=Feature01912
CM120104	BLAST	MAGGY	4554457	4558113	.	-	.	Name=Feature01913
CM120104	BLAST	MAGGY	4765392	4769048	.	-	.	Name=Feature01914
CM120104	BLAST	MAGGY	6880251	6883529	.	-	.	Name=Feature01915
CM120104	BLAST	MAGGY	1301638	1305366	.	-	.	Name=Feature01916
CM120104	BLAST	MAGGY	4088435	4092088	.	-	.	Name=Feature01917
CM120104	BLAST	MAGGY	3451745	3455398	.	-	.	Name=Feature01918
CM120104	BLAST	MAGGY	7809142	7812792	.	-	.	Name=Feature01919
CM120104	BLAST	MAGGY	1340201	1343857	.	+	.	Name=Feature01920
CM120104	BLAST	MAGGY	4010434	4014099	.	+	.	Name=Feature01921
CM120104	BLAST	MAGGY	4607356	4611009	.	+	.	Name=Feature01922
CM120104	BLAST	MAGGY	179029	182679	.	-	.	Name=Feature01923
CM120104	BLAST	MAGGY	4279736	4283236	.	-	.	Name=Feature01924
CM120104	BLAST	MAGGY	4323130	4326783	.	+	.	Name=Feature01925
CM120104	BLAST	MAGGY	298930	302586	.	+	.	Name=Feature01926
CM120104	BLAST	MAGGY	1346231	1349887	.	+	.	Name=Feature01927
CM120104	BLAST	MAGGY	7977485	7981138	.	+	.	Name=Feature01928
CM120104	BLAST	MAGGY	307491	311144	.	+	.	Name=Feature01929
CM120104	BLAST	MAGGY	4354075	4357359	.	-	.	Name=Feature01930
CM120104	BLAST	MAGGY	7772425	7776081	.	+	.	Name=Feature01931
CM120104	BLAST	MAGGY	3537213	3540962	.	+	.	Name=Feature01932
CM120104	BLAST	MAGGY	3528378	3532043	.	+	.	Name=Feature01933
CM120104	BLAST	MAGGY	8124743	8128207	.	+	.	Name=Feature01934
CM120104	BLAST	MAGGY	1284846	1288364	.	-	.	Name=Feature01935
CM120104	BLAST	MAGGY	4024232	4027693	.	-	.	Name=Feature01936
CM120104	BLAST	MAGGY	4583255	4586626	.	+	.	Name=Feature01937
CM120104	BLAST	MAGGY	3320	6970	.	-	.	Name=Feature01938
CM120104	BLAST	MAGGY	8206675	8210325	.	+	.	Name=Feature01939
CM120104	BLAST	MAGGY	4439983	4443633	.	-	.	Name=Feature01940
CM120104	BLAST	MAGGY	3441907	3445578	.	-	.	Name=Feature01941
CM120104	BLAST	MAGGY	271079	274201	.	+	.	Name=Feature01942
CM120104	BLAST	MAGGY	7955988	7958870	.	-	.	Name=Feature01943
CM120104	BLAST	MAGGY	3519495	3522575	.	+	.	Name=Feature01944
CM120104	BLAST	MAGGY	4549983	4552781	.	+	.	Name=Feature01945
CM120104	BLAST	MAGGY	4497506	4500325	.	+	.	Name=Feature01946
CM120104	BLAST	MAGGY	4640222	4642858	.	-	.	Name=Feature01947
CM120104	BLAST	MAGGY	7862602	7865334	.	-	.	Name=Feature01948
CM120104	BLAST	MAGGY	4142874	4145798	.	-	.	Name=Feature01949
CM120104	BLAST	MAGGY	3826768	3829635	.	+	.	Name=Feature01950
CM120104	BLAST	MAGGY	4055552	4058194	.	-	.	Name=Feature01951
CM120104	BLAST	MAGGY	156548	159397	.	+	.	Name=Feature01952
CM120104	BLAST	MAGGY	4479597	4482371	.	+	.	Name=Feature01953
CM120104	BLAST	MAGGY	7971062	7973578	.	-	.	Name=Feature01954
CM120104	BLAST	MAGGY	4085397	4087913	.	-	.	Name=Feature01955
CM120104	BLAST	MAGGY	1298656	1301049	.	-	.	Name=Feature01956
CM120104	BLAST	MAGGY	175267	177972	.	-	.	Name=Feature01957
CM120104	BLAST	MAGGY	7984440	7986920	.	+	.	Name=Feature01958
CM120104	BLAST	MAGGY	5922040	5924013	.	+	.	Name=Feature01959
CM120104	BLAST	MAGGY	4456599	4458845	.	+	.	Name=Feature01960
CM120104	BLAST	MAGGY	7895546	7897633	.	-	.	Name=Feature01961
CM120104	BLAST	MAGGY	1244416	1246659	.	+	.	Name=Feature01962
CM120104	BLAST	MAGGY	4018785	4020917	.	-	.	Name=Feature01963
CM120104	BLAST	MAGGY	4164809	4166935	.	-	.	Name=Feature01964
CM120104	BLAST	MAGGY	258388	260520	.	-	.	Name=Feature01965
CM120104	BLAST	MAGGY	4522974	4525064	.	+	.	Name=Feature01966
CM120104	BLAST	MAGGY	1332408	1334417	.	-	.	Name=Feature01967
CM120104	BLAST	MAGGY	1321823	1324105	.	+	.	Name=Feature01968
CM120104	BLAST	MAGGY	8202938	8204791	.	+	.	Name=Feature01969
CM120104	BLAST	MAGGY	1316394	1318100	.	+	.	Name=Feature01970
CM120104	BLAST	MAGGY	3497925	3499670	.	-	.	Name=Feature01971
CM120104	BLAST	MAGGY	7844009	7845622	.	+	.	Name=Feature01972
CM120104	BLAST	MAGGY	3900222	3902129	.	+	.	Name=Feature01973
CM120104	BLAST	MAGGY	5929925	5931646	.	+	.	Name=Feature01974
CM120104	BLAST	MAGGY	63779	64891	.	+	.	Name=Feature01975
CM120104	BLAST	MAGGY	8146366	8147478	.	-	.	Name=Feature01976
CM120104	BLAST	MAGGY	1324690	1326327	.	-	.	Name=Feature01977
CM120104	BLAST	MAGGY	7905089	7906657	.	-	.	Name=Feature01978
CM120104	BLAST	MAGGY	267665	269185	.	-	.	Name=Feature01979
CM120104	BLAST	MAGGY	4531292	4532857	.	+	.	Name=Feature01980
CM120104	BLAST	MAGGY	3913103	3914602	.	+	.	Name=Feature01981
CM120104	BLAST	MAGGY	39264	40934	.	-	.	Name=Feature01982
CM120104	BLAST	MAGGY	1241899	1243317	.	+	.	Name=Feature01983
CM120104	BLAST	MAGGY	4017262	4018782	.	-	.	Name=Feature01984
CM120104	BLAST	MAGGY	5927994	5929106	.	-	.	Name=Feature01985
CM120104	BLAST	MAGGY	4455352	4456602	.	+	.	Name=Feature01986
CM120104	BLAST	MAGGY	4093977	4095134	.	-	.	Name=Feature01987
CM120104	BLAST	MAGGY	33933	34949	.	-	.	Name=Feature01988
CM120104	BLAST	MAGGY	7835815	7836834	.	+	.	Name=Feature01989
CM120104	BLAST	MAGGY	7836813	7837952	.	+	.	Name=Feature01990
CM120104	BLAST	MAGGY	4483315	4484331	.	+	.	Name=Feature01991
CM120104	BLAST	MAGGY	4372793	4373812	.	-	.	Name=Feature01992
CM120104	BLAST	MAGGY	4371822	4372814	.	-	.	Name=Feature01993
CM120104	BLAST	MAGGY	269164	270180	.	-	.	Name=Feature01994
CM120104	BLAST	MAGGY	4095113	4096132	.	-	.	Name=Feature01995
CM120104	BLAST	MAGGY	4521970	4522995	.	+	.	Name=Feature01996
CM120104	BLAST	MAGGY	1240902	1241861	.	+	.	Name=Feature01997
CM120104	BLAST	MAGGY	3822947	3823972	.	+	.	Name=Feature01998
[truncated: 1,341 more rows]
